# Supplementary material for: Insights into the Transcriptional Architecture of Behavioral Plasticity in the Honey Bee Apis mellifera
Source: Sci Rep. 2015 Jun 15;5:11136. doi: 10.1038/srep11136 (PMC4466890; doi:10.1038/srep11136)
Supplement: Supplementary Dataset 1 [file srep11136-s2.xls]

## Sheet: DEG Over-Expressed In Foragers
Honey bee OGS 3.2 Gene ID	log2 of Fold Changes (Log FC)	log2 of Counts-per-Million (Log CPM)	P-Value	False Discovery Rate (FDR)	Fly Ortholog	Alternate TSS Distance
GB40014	-0.519062	5.30361	0.000794295	0.012485	emb-PA	0
GB40073	-0.5138	6.47212	0.00448599	0.0453464	CSN8-PB	15
GB40074	-1.56426	7.56477	3.34947e-07	2.05095e-05	Hr38-PB	0
GB40128	-0.895758	3.98808	4.18593e-05	0.00124814	#N/A	11
GB40140	-0.597168	8.11307	0.00157218	0.0214212	CG8486-PE	0
GB40157	-0.638646	5.18336	0.00162354	0.0219178	CG10513-PB	0
GB40168	-0.866474	2.77972	0.00172522	0.0229591	#N/A	0
GB40264	-0.577505	6.53291	0.00351898	0.0382437	#N/A	0
GB40283	-2.12238	-0.0855046	9.04301e-06	0.000344539	CG31547-PB	0
GB40369	-1.38294	0.283782	0.00129573	0.0185556	#N/A	0
GB40370	-3.25266	-1.31201	6.25921e-06	0.000257602	#N/A	0
GB40375	-1.21077	1.73465	0.00174478	0.0230701	#N/A	0
GB40381	-1.15727	0.861734	0.00392291	0.041646	Indy-PB	1271
GB40411	-0.889195	5.59229	1.14743e-05	0.000422231	CG5687-PA	2
GB40514	-0.688239	5.5394	0.00077231	0.0122415	CG13926-PA	8
GB40521	-0.734777	4.00778	0.00122073	0.0178375	CG16879-PA	0
GB40534	-1.60122	1.70465	1.76129e-06	8.62778e-05	#N/A	0
GB40547	-2.22553	-1.94875	0.00330498	0.0366974	#N/A	0
GB40665	-1.56348	0.101187	0.000427491	0.00789516	#N/A	0
GB40677	-1.00701	3.35658	1.91649e-05	0.000644278	#N/A	0
GB40713	-1.18482	7.37082	3.01889e-09	3.04464e-07	#N/A	17
GB40794	-0.608439	7.76128	0.00429254	0.0443082	Syt4-PA	0
GB40866	-0.888122	9.47813	5.14513e-06	0.000219618	Hsc70-4-PE	23
GB40906	-1.24079	7.57093	2.80207e-10	3.64872e-08	HLH3B-PA	0
GB40929	-0.808054	6.15378	3.66071e-06	0.000161621	#N/A	1
GB40944	-1.0085	4.57783	1.38003e-07	9.11099e-06	CG9850-PC	0
GB40950	-0.914033	1.50179	0.00482484	0.0477701	#N/A	0
GB40953	-0.96169	1.55348	0.00483902	0.0478644	#N/A	71
GB40956	-0.815197	2.84018	0.0030633	0.0351306	#N/A	37
GB40962	-0.875082	1.40409	0.00416667	0.0433393	#N/A	276
GB40976	-0.924147	6.35017	2.17494e-05	0.000717102	#N/A	7
GB40996	-0.696932	4.73928	0.00448747	0.0453464	2mit-PA	5
GB41123	-2.10043	0.511991	0.00369436	0.0397946	#N/A	661
GB41129	-0.504086	7.25777	0.00228449	0.0281781	CG5807-PA	0
GB41138	-0.70394	5.02504	5.519e-05	0.00158586	Mef2-PD	3
GB41145	-0.730769	2.62192	0.0024063	0.029225	#N/A	16
GB41197	-3.31468	-0.286727	1.4223e-08	1.25053e-06	#N/A	1475
GB41283	-0.728764	5.69642	0.000144821	0.00344059	#N/A	4
GB41284	-0.499972	7.30622	0.00128372	0.0185024	CG30197-PA	1
GB41339	-7.95893	3.08307	2.68653e-48	1.38182e-44	#N/A	671
GB41372	-0.809252	3.75862	0.000473803	0.00847653	#N/A	0
GB41376	-1.1355	7.55388	1.38166e-07	9.11099e-06	jdp-PA	0
GB41408	-1.74053	-0.952176	0.00320922	0.0361987	CG11836-PI	0
GB41428	-4.6605	6.76363	1.48011e-23	1.08757e-20	#N/A	8
GB41490	-0.540744	6.16701	0.001462	0.0203513	#N/A	2
GB41560	-0.518271	5.57394	0.00338122	0.0372007	#N/A	2
GB41602	-0.509083	7.95838	0.00453714	0.0457022	CG8249-PA	0
GB41653	-0.573663	6.34572	0.0018213	0.0236861	CG42540-PG	0
GB41700	-1.35293	7.1847	3.80588e-11	6.11735e-09	CG11221-PA	0
GB41704	-0.603589	7.90334	0.00440947	0.0449111	CG10737-PT	1
GB41719	-0.665454	5.67898	0.000603997	0.0101359	#N/A	7
GB41760	-1.49839	0.458077	0.00206726	0.0261895	CG31871-PA	0
GB41761	-0.473138	6.17014	0.00304115	0.0349936	CG8545-PA	3
GB41763	-1.64118	-0.192319	0.00121439	0.0177701	#N/A	0
GB41773	-1.07265	2.06342	0.000349787	0.00678916	#N/A	0
GB41776	-0.557515	4.66479	0.0018869	0.0242631	#N/A	7
GB41803	-0.597726	3.73123	0.0035156	0.0382437	Mi-2-PB	16
GB41808	-0.507045	7.33417	0.0037501	0.0402265	CG31694-PA	0
GB41815	-0.703305	4.61817	0.000191371	0.00423363	CG14621-PA	0
GB41820	-1.11097	7.48852	6.50055e-11	1.00652e-08	#N/A	0
GB41845	-0.614254	6.94885	0.000603565	0.0101359	Mkp3-PB	1
GB41861	-1.48214	1.00897	0.000532155	0.00927844	#N/A	0
GB41867	-0.995138	4.83126	4.26717e-08	3.30048e-06	Gp93-PA	5
GB41872	-0.511848	5.1452	0.00434506	0.044496	CG9330-PA	3
GB41889	-0.648477	6.31172	0.000144704	0.00344059	CG6465-PA	1
GB41893	-0.816702	3.16	0.00143203	0.0200699	#N/A	0
GB41917	-0.635558	7.10715	0.000169438	0.00385604	#N/A	17
GB41992	-0.612061	4.95822	0.00166983	0.0223375	#N/A	0
GB41995	-1.90246	0.732918	2.69716e-05	0.000867051	#N/A	1134
GB42000	-0.840132	4.75553	1.55627e-05	0.000540857	dnc-PB	1
GB42049	-1.44083	2.84653	1.25676e-05	0.000455221	#N/A	5
GB42079	-0.595394	4.83117	0.00102752	0.0155901	Art1-PA	4
GB42143	-0.906856	1.66522	0.00209323	0.0264161	Pep-PB	9
GB42199	-0.525927	8.00569	0.00126133	0.0183008	#N/A	0
GB42261	-1.75735	-0.494487	0.00150826	0.020761	exu-PA	0
GB42311	-4.44054	3.59683	2.56057e-34	4.39009e-31	CG13636-PA	2
GB42325	-1.45205	0.13431	0.00181127	0.0236154	#N/A	0
GB42334	-0.927991	1.16012	0.00430997	0.0443692	ths-PA	0
GB42424	-0.870559	3.2142	0.00152228	0.0208795	#N/A	14
GB42469	-1.53651	0.896173	5.0485e-05	0.00146706	#N/A	0
GB42472	-1.4174	1.36619	0.000111705	0.00280955	#N/A	1897
GB42473	-1.33751	1.28559	0.000165294	0.0037955	#N/A	0
GB42492	-1.84095	-0.0802385	0.000139385	0.00334231	CG17181-PA	0
GB42539	-1.30315	0.948442	0.000594272	0.0100218	#N/A	36
GB42549	-2.35795	-0.625557	0.00156025	0.0213152	CG2680-PB	10
GB42563	-0.542116	6.70861	0.00367696	0.0396487	#N/A	15
GB42579	-0.689721	4.91626	0.000812378	0.0127198	#N/A	0
GB42595	-0.781495	4.22949	0.00129727	0.0185556	#N/A	23
GB42608	-0.698318	3.34803	0.00332547	0.036784	#N/A	20
GB42692	-0.761229	2.78652	0.00493069	0.0486308	usp-PA	0
GB42803	-2.97958	-1.83073	0.000303874	0.00609008	#N/A	0
GB42985	-3.18078	1.12021	4.04551e-08	3.15274e-06	#N/A	0
GB43004	-1.05424	4.97574	1.77207e-06	8.63948e-05	Pdk1-PD	0
GB43093	-0.905682	2.68413	0.000780225	0.012329	Ir75d-PC	0
GB43138	-0.608046	5.21966	0.00119583	0.0175736	sdt-PG	9
GB43206	-0.867502	2.93761	0.00115768	0.0171107	#N/A	0
GB43207	-1.19719	7.32663	1.41197e-05	0.000500861	#N/A	0
GB43225	-1.33148	5.04279	2.66288e-11	4.49066e-09	Picot-PB	23
GB43247	-1.35954	7.07676	7.16385e-09	6.63915e-07	#N/A	14
GB43248	-1.48838	2.68196	1.61478e-07	1.05134e-05	Mal-A2-PA	45
GB43284	-2.09856	1.74085	2.37464e-09	2.49265e-07	#N/A	41
GB43292	-1.44595	1.43166	0.00011999	0.00297658	CG10841-PA	0
GB43314	-0.950901	3.33942	1.43092e-05	0.000505836	#N/A	21
GB43325	-2.11903	1.03527	6.57478e-05	0.00181814	#N/A	195
GB43326	-2.00008	1.17493	8.61783e-05	0.00226152	#N/A	0
GB43337	-0.820828	3.97155	0.000128316	0.00313535	#N/A	548
GB43367	-0.895975	2.54988	0.00160181	0.0216529	#N/A	41
GB43509	-5.19896	0.325773	6.55554e-11	1.00652e-08	#N/A	0
GB43510	-5.65965	0.836626	1.15946e-12	2.3387e-10	#N/A	0
GB43546	-0.717285	7.55646	6.79018e-05	0.00185773	Amun-PB	4
GB43571	-4.07008	-2.11831	4.91252e-05	0.00143565	#N/A	0
GB43572	-1.18845	5.52243	1.1693e-07	7.96596e-06	#N/A	0
GB43728	-1.42797	6.48623	5.18618e-09	4.93983e-07	#N/A	0
GB43788	-1.74844	6.68563	3.35004e-13	7.3323e-11	#N/A	0
GB43805	-2.06031	0.0473841	6.22093e-05	0.00175328	#N/A	0
GB43823	-3.98685	3.05541	9.06431e-16	2.59013e-13	#N/A	46
GB43827	-0.679181	6.17894	0.000195677	0.00428283	TBPH-PB	0
GB43920	-0.658898	3.65966	0.00312688	0.0356621	CG3907-PB	0
GB43945	-0.627823	4.30948	0.000659613	0.0108567	Nup153-PB	11
GB43969	-0.96466	4.27696	0.000124967	0.00306824	#N/A	1
GB44056	-0.54299	6.59553	0.000643134	0.0106365	Hop-PA	3
GB44078	-1.50531	0.7097	0.000118523	0.00295933	nvy-PA	0
GB44092	-1.84049	3.13362	2.23734e-11	3.89895e-09	nompC-PE	0
GB44117	-1.3606	3.1234	2.21115e-05	0.000724399	ed-PA	20
GB44202	-2.62695	1.31547	0.000477288	0.00852406	#N/A	0
GB44204	-1.19445	1.42168	0.00150196	0.0207113	#N/A	0
GB44253	-0.940848	2.40852	0.00326654	0.0365249	pigs-PA	0
GB44269	-1.9287	2.03197	5.22712e-10	6.32605e-08	#N/A	68
GB44442	-0.899123	5.84389	3.27637e-06	0.000147179	dan-PA	0
GB44455	-0.623335	4.1304	0.0036554	0.039499	#N/A	3
GB44468	-1.28002	2.92741	5.82392e-08	4.34135e-06	#N/A	7
GB44479	-1.43805	0.510721	0.000730895	0.0116963	#N/A	0
GB44481	-1.0067	3.55313	0.00012524	0.00306824	#N/A	38
GB44500	-1.81402	2.49796	2.11194e-08	1.75206e-06	#N/A	33
GB44503	-1.48688	5.3857	1.37998e-17	5.06995e-15	#N/A	6
GB44526	-0.873921	3.75869	2.72093e-05	0.000871971	Pax-PA	0
GB44536	-0.86083	9.84166	8.72496e-07	4.74887e-05	CG33958-PA	0
GB44548	-4.28124	1.12489	1.58418e-10	2.26339e-08	#N/A	923
GB44549	-4.81693	4.40766	9.98274e-20	4.46489e-17	#N/A	66
GB44580	-0.510729	6.21094	0.00413414	0.043088	Rox8-PD	0
GB44583	-0.948069	4.00252	7.25085e-06	0.000292508	Snap25-PA	0
GB44585	-1.34566	6.73405	9.42099e-15	2.36375e-12	Xbp1-PE	92
GB44632	-1.07818	5.36085	1.12006e-07	7.73294e-06	#N/A	18
GB44634	-1.05508	3.96545	1.32723e-07	8.86574e-06	puc-PA	1
GB44773	-0.524243	5.13976	0.00461863	0.0461587	WASp-PA	0
GB44841	-0.939466	5.44687	1.76758e-08	1.4783e-06	CG11334-PA	6
GB44876	-0.792868	6.68222	2.69972e-06	0.000126236	CG2865-PA	28
GB44941	-0.519785	7.82359	0.00459908	0.0461118	Elf-PA	0
GB44948	-1.2904	0.287804	0.00364055	0.03938	DCX-EMAP-PC	0
GB44965	-0.684165	4.86012	0.00185126	0.0239546	#N/A	19
GB44970	-0.586998	5.23619	0.000498688	0.00886011	CG3703-PA	3
GB44986	-0.55996	4.79549	0.00316157	0.0359003	#N/A	0
GB44988	-1.28088	4.30449	9.94527e-10	1.16258e-07	#N/A	5
GB44999	-0.792267	3.53112	0.00133267	0.0189616	chas-PA	0
GB45005	-0.767732	5.80047	0.000174648	0.00392272	#N/A	12
GB45027	-1.92968	0.00208839	2.28513e-05	0.000746257	#N/A	0
GB45040	-1.04713	5.64324	6.69841e-07	3.82814e-05	cbt-PA	46
GB45075	-0.721154	3.80602	0.00162793	0.0219482	Sox21b-PA	0
GB45079	-3.9725	-1.61355	8.07851e-06	0.000317914	#N/A	0
GB45081	-1.63646	0.0965861	0.000421369	0.00783696	#N/A	0
GB45135	-0.840142	5.35419	1.46741e-06	7.32779e-05	Spt6-PA	12
GB45142	-0.683647	7.22267	0.000243905	0.00509969	CG1347-PB	0
GB45159	-1.15459	7.03334	3.39854e-09	3.39425e-07	CG10365-PC	2
GB45173	-0.805274	5.113	0.000311225	0.00618064	tay-PB	1
GB45178	-1.20779	1.70989	0.000225681	0.00479665	#N/A	198
GB45192	-3.50252	3.02678	5.32345e-22	3.22131e-19	#N/A	0
GB45198	-0.62615	5.66191	0.000512951	0.00906655	#N/A	0
GB45250	-0.804695	4.18573	0.00126989	0.0183525	CG13868-PA	12
GB45263	-0.631273	5.60265	0.000775325	0.0122704	CG31221-PA	0
GB45290	-0.995595	2.64803	0.000213666	0.00457913	#N/A	3
GB45362	-2.23055	-1.08346	0.00058173	0.00984252	#N/A	0
GB45365	-1.145	3.57075	2.98587e-07	1.87291e-05	mnd-PC	0
GB45400	-1.48832	3.51426	1.64228e-08	1.41968e-06	inx7-PA	0
GB45427	-2.65405	1.09166	1.75041e-08	1.47594e-06	Kr-h1-PC	1
GB45453	-1.41338	1.58129	7.95646e-06	0.000314801	#N/A	0
GB45467	-1.66038	1.3449	0.000473561	0.00847653	#N/A	0
GB45468	-1.47424	1.17606	0.0038614	0.0410353	#N/A	0
GB45488	-1.26612	0.375761	0.00184719	0.023932	#N/A	247
GB45499	-2.51504	0.159397	9.78016e-06	0.000367864	#N/A	835
GB45584	-6.44057	-0.309727	9.27102e-11	1.38219e-08	#N/A	68
GB45650	-1.09318	2.39844	3.00871e-05	0.0009465	#N/A	4
GB45652	-1.61446	-0.311461	0.00218355	0.0271939	#N/A	0
GB45654	-0.854118	4.16207	7.78887e-05	0.00207576	Ggt-1-PA	2
GB45758	-1.50381	2.06322	3.41129e-06	0.000151913	Tps1-PA	0
GB45793	-2.50704	-1.50983	0.000921092	0.01427	#N/A	0
GB45851	-2.19501	1.91791	2.86199e-11	4.67322e-09	wus-PA	347
GB45906	-0.819122	7.27019	4.14476e-05	0.00123945	#N/A	6
GB45910	-1.06339	4.0964	7.04205e-06	0.00028633	#N/A	3
GB45957	-2.98065	-2.16176	0.00503885	0.0492257	resilin-PA	0
GB45973	-0.841202	3.00367	0.00171236	0.0228175	Ddc-PC	3
GB45974	-0.683183	4.45716	0.00396108	0.0417924	#N/A	0
GB46010	-1.26202	0.895768	0.0028929	0.0337407	#N/A	273
GB46072	-1.15484	3.03424	2.85823e-06	0.00013185	#N/A	0
GB46076	-1.11262	2.91759	1.51905e-06	7.51271e-05	CG32647-PB	11
GB46128	-0.517427	4.90188	0.0042213	0.0438632	#N/A	1383
GB46133	-1.31493	2.09748	6.92225e-06	0.000282576	#N/A	13
GB46277	-0.847427	3.72568	0.000101926	0.00258893	CG3009-PC	1095
GB46327	-0.771193	4.57929	6.56305e-05	0.00181814	mam-PA	0
GB46371	-0.980638	1.46756	0.00326065	0.0365249	#N/A	0
GB46415	-1.32477	0.346507	0.00412096	0.0429942	#N/A	71
GB46449	-0.570127	5.23744	0.00187537	0.0241451	CG12909-PA	6
GB46491	-0.744398	3.95297	0.00029039	0.00588041	#N/A	11
GB46492	-0.77625	2.75027	0.00260943	0.030961	CrebB-17A-PE	0
GB46522	-0.616492	5.82871	0.000243317	0.00509776	#N/A	0
GB46523	-0.642299	5.70348	0.000194021	0.00427336	CTCF-PA	0
GB46524	-0.727858	5.53911	0.000605034	0.0101368	#N/A	0
GB46638	-0.813767	2.70493	0.00138512	0.0195455	#N/A	0
GB46655	-0.495237	7.01123	0.00292956	0.0339756	U2af50-PB	3
GB46675	-0.898391	2.39648	0.00129587	0.0185556	#N/A	10
GB46682	-2.09395	-1.22717	0.00148449	0.0205531	#N/A	0
GB46697	-2.04307	6.03569	7.45139e-31	9.58156e-28	CAH1-PA	0
GB46774	-1.38047	5.32252	8.79612e-06	0.000336378	CG5001-PB	0
GB46794	-0.818562	2.72182	0.0017871	0.0234465	#N/A	0
GB46865	-0.875191	2.11349	0.00435704	0.0445536	#N/A	211
GB46956	-1.83961	2.3336	7.67599e-07	4.29146e-05	B-H1-PA	3
GB47026	-0.978112	2.31723	0.000987133	0.0151788	Pino-PB	0
GB47037	-1.25217	0.511978	0.00212873	0.0267378	Hr4-PC	0
GB47049	-0.706359	6.0204	0.00071198	0.0115114	#N/A	0
GB47079	-0.680587	3.4067	0.00163283	0.0219855	Hex-A-PA	37
GB47096	-0.476963	6.06271	0.00471888	0.0469923	#N/A	0
GB47136	-1.38645	8.55192	2.52243e-17	8.94768e-15	CG11791-PA	0
GB47148	-0.553402	8.94434	0.000697305	0.0113842	CG9259-PA	0
GB47220	-1.76987	0.761628	4.06704e-05	0.00122332	#N/A	0
GB47223	-1.63585	0.979542	0.00030009	0.00602934	#N/A	47
GB47224	-0.832339	5.50281	5.61521e-06	0.00023758	Eip75B-PB	3
GB47286	-0.913508	2.58879	0.000442395	0.00808333	#N/A	1
GB47318	-2.77895	-0.767305	0.000529614	0.00926427	#N/A	428
GB47326	-0.672431	5.21541	0.000135766	0.00328617	#N/A	16
GB47435	-0.45189	6.45503	0.00404291	0.0424382	cdc14-PA	1
GB47475	-0.812641	8.71178	1.16357e-05	0.000425318	#N/A	28
GB47484	-0.860556	4.37089	1.03911e-05	0.000385896	#N/A	0
GB47503	-1.22725	4.45419	1.98359e-10	2.72069e-08	CG7470-PA	34
GB47614	-0.704065	8.07823	0.000611453	0.0102277	CG42268-PD	0
GB47623	-0.789285	3.95867	0.00038507	0.00728165	CG3955-PA	2
GB47668	-0.986093	3.40725	4.43822e-06	0.000192641	#N/A	0
GB47699	-2.22249	-0.685543	9.53687e-05	0.00245264	#N/A	0
GB47717	-1.23803	2.16805	3.43298e-05	0.00106051	#N/A	0
GB47718	-1.11558	0.855846	0.0047981	0.0475587	#N/A	0
GB47731	-0.984469	1.48457	0.00233305	0.0286056	#N/A	113
GB47799	-0.78928	6.69251	0.000137223	0.00331075	#N/A	0
GB47928	-1.38362	0.422208	0.000876251	0.0136783	#N/A	0
GB47949	-1.6187	2.06308	4.40794e-07	2.606e-05	#N/A	196
GB47974	-2.76058	-0.398263	2.83037e-06	0.000131153	#N/A	0
GB48000	-0.642533	5.49981	0.00334491	0.0369197	#N/A	1
GB48020	-4.3944	4.61147	2.52874e-18	1.00051e-15	#N/A	27
GB48022	-1.17653	1.92419	0.00112159	0.0166732	Hn-PA	114
GB48034	-1.40803	3.72552	2.57984e-12	5.10362e-10	numb-PA	4
GB48059	-0.845347	6.75392	9.1987e-07	4.9543e-05	EcR-PB	23
GB48110	-1.05957	1.51779	0.000559548	0.00957749	fd64A-PA	336
GB48140	-0.86248	3.5767	0.00225849	0.0279917	Shroom-PD	0
GB48175	-1.56459	3.54041	8.29719e-06	0.000320877	Cyp305a1-PA	351
GB48201	-0.772915	3.81848	0.000440956	0.00808333	mRpL53-PA	1
GB48242	-1.34764	3.18645	2.7623e-08	2.27327e-06	#N/A	9
GB48247	-0.648735	3.68753	0.00213273	0.0267554	CG9005-PA	0
GB48269	-1.32054	0.284642	0.00257409	0.0306833	#N/A	0
GB48362	-1.2383	0.437169	0.00496267	0.0487065	Pka-C3-PB	1
GB48462	-1.65735	-0.232288	0.0006343	0.0105243	wech-PA	0
GB48533	-0.682071	5.0903	9.21121e-05	0.00239282	CG8108-PB	3
GB48569	-1.05644	2.1259	0.000289375	0.00587141	#N/A	0
GB48592	-1.73273	0.710261	5.21907e-05	0.00150811	#N/A	0
GB48604	-0.655863	8.03242	0.000761373	0.0120868	rump-PA	0
GB48623	-1.57988	0.861877	2.82972e-05	0.000898435	CG6428-PA	69
GB48711	-0.755847	3.56379	0.00181509	0.0236353	#N/A	5
GB48712	-0.795962	3.44475	0.00148183	0.0205439	#N/A	0
GB48748	-0.585344	3.8655	0.00470721	0.0469216	CG8312-PA	1184
GB48751	-1.86123	-1.34143	0.00366764	0.0395897	#N/A	0
GB48758	-2.75076	0.489363	1.73387e-05	0.000590608	#N/A	0
GB48815	-0.676972	3.79935	0.000992795	0.0152204	#N/A	22
GB48905	-1.09314	2.6521	0.000641411	0.0106251	#N/A	0
GB48931	-2.79455	-1.27443	0.000249181	0.00516799	#N/A	0
GB48934	-1.43888	1.94242	2.35076e-05	0.000765261	#N/A	0
GB48972	-0.594571	5.36804	0.000745993	0.0118977	Ten-m-PD	0
GB49091	-1.56549	0.656771	0.00141693	0.0198853	#N/A	0
GB49117	-1.29026	7.99634	1.72917e-11	3.17643e-09	Hsc70-3-PB	0
GB49135	-1.13922	0.805961	0.00201869	0.0256373	#N/A	0
GB49146	-0.684217	4.40788	0.000357196	0.00688103	Rop-PA	0
GB49184	-1.48758	-0.544188	0.00500446	0.0489828	Phlpp-PA	0
GB49232	-0.688161	6.52756	2.09722e-05	0.000693702	#N/A	7
GB49276	-1.06309	1.6265	0.00198988	0.0253654	#N/A	40
GB49325	-0.789055	6.68873	1.15671e-06	5.96821e-05	Iswi-PA	0
GB49376	-1.68314	3.45416	3.3816e-10	4.29464e-08	#N/A	0
GB49397	-0.588535	6.5912	0.00499345	0.0489216	CG14762-PB	625
GB49419	-0.669607	6.51	0.000215377	0.00459665	CG9727-PA	0
GB49455	-1.40414	1.08216	0.000170198	0.00385604	#N/A	1744
GB49456	-1.15522	1.81348	0.000212673	0.00456736	CG32549-PA	0
GB49473	-1.152	4.60789	7.43338e-08	5.38501e-06	#N/A	0
GB49532	-0.746519	2.83132	0.00138223	0.0195316	#N/A	4
GB49541	-0.679132	5.01419	0.000535526	0.00928997	CG34401-PA	13
GB49543	-0.90175	3.51864	0.00100164	0.0153104	CG8745-PA	0
GB49563	-1.26557	0.954093	0.00210163	0.026462	#N/A	0
GB49650	-0.951416	8.23754	6.19648e-09	5.79484e-07	CG30497-PA	0
GB49666	-0.483416	4.88321	0.00489871	0.0484064	CG10375-PA	3
GB49682	-1.26017	0.878538	0.00437704	0.0447136	#N/A	0
GB49688	-1.02234	5.38267	1.32723e-09	1.50035e-07	#N/A	4
GB49705	-0.953826	4.09015	0.000192087	0.00424034	Scp2-PA	0
GB49783	-0.89792	4.92369	2.29361e-06	0.000109233	#N/A	3
GB49810	-0.998446	2.9893	3.98993e-05	0.00121433	CG7264-PA	0
GB49854	-8.1741	6.63838	3.63864e-43	1.24769e-39	Amyrel-PA	55
GB49861	-1.72396	0.407804	0.00021147	0.00455724	#N/A	0
GB49942	-0.869552	3.69236	2.80831e-05	0.000896853	Dic1-PB	27
GB49963	-2.60898	-1.5413	0.000518501	0.00914892	#N/A	0
GB50002	-1.15386	2.54382	0.00119057	0.0175213	#N/A	18
GB50041	-1.15679	2.5147	0.000417052	0.00777213	CG11498-PB	0
GB50050	-1.26719	1.70554	3.42618e-05	0.00106051	dnd-PA	18
GB50091	-2.93918	7.2553	4.73517e-27	4.87107e-24	sr-PA	0
GB50099	-0.745598	4.70465	0.000569199	0.00966229	CG33521-PB	0
GB50111	-1.27268	1.47239	0.000344754	0.00671683	#N/A	903
GB50115	-5.30574	2.56084	7.41806e-23	4.76935e-20	#N/A	35
GB50118	-8.38271	6.14917	7.7148e-41	1.58724e-37	#N/A	79
GB50142	-0.522354	5.88199	0.0042316	0.0439258	mspo-PA	229
GB50174	-1.1418	0.883866	0.00408676	0.0427197	#N/A	118
GB50179	-0.891533	1.99893	0.00428897	0.0443082	#N/A	26
GB50180	-4.65998	-2.39126	0.000130356	0.00316267	CG8420-PA	0
GB50225	-1.46734	0.513695	0.00104872	0.0157953	#N/A	0
GB50226	-1.08717	9.2599	1.85866e-07	1.18758e-05	Tsf1-PA	0
GB50280	-1.36008	6.1544	4.39602e-08	3.37477e-06	CG13623-PA	23
GB50342	-0.634851	3.42377	0.00268998	0.0317337	ey-PD	0
GB50357	-0.468079	4.90272	0.00462147	0.0461587	Chc-PA	0
GB50423	-4.32892	1.34921	2.23634e-09	2.39638e-07	#N/A	1
GB50425	-0.591758	3.82055	0.00285378	0.0334502	mamo-PG	1209
GB50482	-0.901611	6.26687	1.35069e-06	6.81105e-05	Tequila-PA	0
GB50545	-3.21354	-0.769512	3.25452e-07	2.00474e-05	#N/A	0
GB50572	-1.8666	2.02903	8.86468e-08	6.28903e-06	Osi14-PA	5
GB50583	-0.968273	3.24917	0.000116521	0.00292354	CG18208-PA	0
GB50598	-0.455431	7.09077	0.00430103	0.0443333	CG6084-PB	0
GB50608	-0.901765	5.9314	7.55058e-07	4.26774e-05	#N/A	13
GB50609	-0.821023	6.12345	5.86137e-06	0.000244113	#N/A	0
GB50651	-0.560731	6.26608	0.00173512	0.0230016	CG8216-PA	36
GB50685	-0.868693	3.7804	0.000231365	0.00486719	#N/A	0
GB50690	-0.606723	7.20995	0.000489208	0.00872181	#N/A	42
GB50699	-0.5318	6.4402	0.00108084	0.0161843	Set-PA	0
GB50721	-1.02712	2.62785	0.00129873	0.0185556	#N/A	0
GB50730	-0.731244	4.92345	5.15791e-05	0.00149463	Hsc70Cb-PG	4
GB50738	-1.2288	0.78449	0.00258612	0.0307554	#N/A	0
GB50747	-1.05904	2.91187	4.21804e-05	0.00125407	CG4953-PA	1440
GB50755	-1.29284	1.72219	4.13493e-05	0.00123945	#N/A	20
GB50757	-0.551272	5.35336	0.00158755	0.0215729	qkr54B-PA	0
GB50789	-1.94465	3.50343	4.75551e-16	1.43882e-13	CG5004-PA	2
GB50805	-0.814157	2.19373	0.00432134	0.0443692	wtrw-PA	22
GB50822	-0.843036	4.00986	0.000125271	0.00306824	ort-PA	6
GB50829	-1.04619	3.70046	4.00999e-05	0.00121684	Ets98B-PA	2
GB50831	-1.22984	3.91755	4.14387e-07	2.49286e-05	sel-PA	2
GB50832	-0.655858	4.70321	0.0017335	0.0230016	Aly-PA	4
GB50837	-1.73511	0.872474	1.72759e-05	0.000590424	RhoGAP102A-PD	311
GB50871	-1.08216	6.60797	2.9107e-10	3.74279e-08	SIK2-PA	17
GB50889	-3.16806	4.42513	3.30065e-18	1.25755e-15	#N/A	10
GB50897	-1.13834	2.50565	2.69383e-05	0.000867051	Gp150-PD	6
GB50909	-0.539197	4.47354	0.00253767	0.0303546	Pde11-PB	0
GB50985	-0.740226	7.56595	0.000469577	0.00844159	yki-PG	0
GB51011	-0.76935	6.9108	7.6096e-06	0.000303411	#N/A	0
GB51125	-0.719505	6.51568	1.8837e-05	0.000635333	Inos-PA	6
GB51193	-1.07886	1.76542	0.000393816	0.00743337	#N/A	5
GB51195	-0.694018	2.89556	0.00379307	0.0405474	chinmo-PE	0
GB51223	-2.15066	0.431491	5.14284e-06	0.000219618	#N/A	43
GB51227	-1.43021	1.90542	1.86423e-05	0.000630832	#N/A	0
GB51242	-0.644096	4.39562	0.000171168	0.00386142	RhoGAP15B-PC	1
GB51257	-0.585705	4.48104	0.001007	0.0153694	eIF5B-PB	7
GB51279	-0.488077	5.82995	0.00159979	0.0216529	#N/A	3
GB51299	-2.68418	2.55163	1.93475e-13	4.62856e-11	Dfd-PA	1353
GB51303	-1.11023	0.720852	0.00237484	0.0289455	lab-PA	0
GB51316	-1.27323	0.482118	0.00238039	0.0289788	#N/A	0
GB51384	-2.32944	4.78331	1.4949e-27	1.70867e-24	#N/A	1
GB51385	-1.26236	1.12699	0.000409962	0.00765385	#N/A	0
GB51389	-0.693863	4.75324	7.7266e-05	0.00206451	#N/A	1
GB51391	-1.05276	2.9866	9.93396e-06	0.000370256	#N/A	0
GB51410	-0.578558	7.18037	0.00456741	0.0458837	thoc7-PA	0
GB51446	-4.73396	-0.655056	8.50856e-08	6.0783e-06	#N/A	53
GB51504	-0.962366	3.23959	9.13706e-05	0.00238561	CG6293-PA	2
GB51558	-1.18082	0.749176	0.00395172	0.0417365	CG30263-PB	0
GB51583	-2.77618	0.816517	2.21015e-05	0.000724399	#N/A	13
GB51611	-0.674407	4.49416	0.00218823	0.0272193	Cirl-PG	0
GB51615	-1.03904	1.69613	0.001787	0.0234465	sim-PA	0
GB51630	-0.703891	5.33223	0.000601188	0.0101218	fas-PA	0
GB51727	-0.475663	5.21562	0.00473454	0.0471028	CG1416-PA	0
GB51774	-0.726387	7.61306	0.000185908	0.00413947	CG18437-PB	0
GB51775	-1.78452	-0.774841	0.00213969	0.02681	jar-PH	0
GB51783	-1.84954	1.61765	5.68833e-06	0.00023884	#N/A	3
GB51808	-1.02076	3.63857	8.27747e-06	0.000320877	#N/A	25
GB51809	-0.704181	2.80304	0.00495901	0.0487065	Mnt-PI	0
GB51810	-0.881115	3.38124	3.48002e-05	0.00107183	#N/A	0
GB51815	-1.95415	2.28189	0.00139457	0.0196519	#N/A	0
GB51889	-0.557651	7.27914	0.00101164	0.0153945	Sec22-PB	36
GB51897	-0.614709	7.57533	0.00333021	0.0367968	cac-PN	0
GB51909	-1.00062	2.33417	0.00461301	0.0461587	CG11085-PA	11
GB52038	-1.44464	6.59826	2.11407e-15	5.723e-13	#N/A	1
GB52039	-1.74795	7.54022	2.06656e-16	6.44203e-14	cwo-PA	4
GB52047	-0.647916	6.56321	0.00409049	0.0427197	vfl-PB	1
GB52056	-1.20562	2.77145	1.96618e-06	9.45145e-05	Imp-PL	0
GB52212	-0.776166	5.00722	0.000229074	0.00483878	Ubi-p63E-PA	1
GB52281	-0.789201	2.40865	0.00382878	0.040773	#N/A	0
GB52288	-0.634516	4.86038	0.000404321	0.00758988	tara-PA	1
GB52292	-2.29985	-0.256947	2.81856e-06	0.000131153	#N/A	0
GB52345	-0.633912	7.23303	0.0015096	0.020761	Cdc37-PA	11
GB52427	-0.903822	4.79915	9.23516e-06	0.000349272	Fim-PD	8
GB52428	-1.20996	3.04095	0.00133766	0.0190062	CG14567-PA	1
GB52442	-0.752765	3.10637	0.000785256	0.0123705	#N/A	0
GB52465	-0.933725	3.51361	0.00224216	0.0278228	#N/A	1
GB52469	-0.919204	5.00704	3.42028e-07	2.08192e-05	aru-PA	22
GB52554	-0.584709	6.06459	0.0010719	0.0160738	#N/A	2
GB52614	-0.644274	7.35346	0.000456234	0.00832142	CoRest-PG	1
GB52622	-1.26355	0.367664	0.00234881	0.0287645	#N/A	0
GB52623	-1.11124	1.19391	0.00386095	0.0410353	#N/A	0
GB52643	-0.525933	7.54534	0.00226816	0.0280777	CG2145-PA	12
GB52702	-0.958267	2.5171	0.000712289	0.0115114	CG4797-PB	18
GB52710	-0.781063	6.98258	1.39717e-05	0.000499051	#N/A	1
GB52726	-0.486566	4.66577	0.00444311	0.0451197	RASSF8-PA	8
GB52756	-2.61216	3.02716	6.47059e-11	1.00652e-08	CG42249-PC	1339
GB52757	-0.724194	7.30389	0.00416619	0.0433393	#N/A	0
GB52770	-0.932245	3.09789	0.000441767	0.00808333	#N/A	1441
GB52808	-1.34784	1.04756	0.000567347	0.00964677	#N/A	0
GB52842	-1.21275	3.96851	4.94471e-08	3.74016e-06	Rab3-PA	12
GB52889	-0.921655	2.53923	0.00108524	0.0162265	Bin1-PA	161
GB52955	-1.87601	0.741717	3.32549e-05	0.0010398	CG31559-PA	1100
GB52958	-1.81059	4.02606	2.95559e-09	3.01031e-07	mab-21-PA	0
GB52992	-1.31577	5.80785	1.54937e-11	2.89788e-09	CG32354-PA	2
GB53008	-0.786587	3.42852	0.00292658	0.0339756	#N/A	0
GB53012	-0.704851	7.02931	0.000434414	0.00798003	tutl-PD	0
GB53016	-0.927171	2.72776	0.00227812	0.0281333	#N/A	0
GB53068	-0.494438	5.15114	0.00182866	0.0237518	CHORD-PA	5
GB53084	-0.667821	4.16582	0.00074274	0.0118642	put-PA	8
GB53138	-0.562935	6.55338	0.000566403	0.00964667	Nurf-38-PA	10
GB53145	-1.08879	2.13277	6.71787e-05	0.00184777	CG7029-PA	0
GB53286	-1.25331	1.93144	1.29984e-05	0.000469174	f-PF	0
GB53304	-0.829162	5.86551	1.05996e-05	0.000392223	#N/A	2
GB53318	-0.731737	5.09802	0.000278303	0.00568036	Jra-PB	0
GB53319	-0.831855	3.10028	0.00134847	0.019107	#N/A	1
GB53336	-0.499474	7.27012	0.00378681	0.0405474	Ent3-PA	1
GB53357	-0.707326	7.06112	4.64377e-05	0.00136878	sec23-PE	5
GB53362	-0.933932	1.62595	0.00216091	0.0270066	#N/A	0
GB53372	-2.29687	5.6883	1.39506e-18	5.74041e-16	#N/A	0
GB53401	-1.27418	2.65226	0.000351301	0.00679292	Atf3-PA	1977
GB53407	-1.42333	3.58463	2.53202e-10	3.33935e-08	#N/A	0
GB53457	-1.09303	4.8205	6.28542e-06	0.000257602	#N/A	17
GB53500	-1.02682	1.40189	0.0024712	0.0296977	#N/A	0
GB53503	-0.843272	2.50895	0.000525653	0.00923956	#N/A	0
GB53517	-0.652722	5.88939	0.000242723	0.00509569	mfr-PF	6
GB53533	-1.62476	-0.696261	0.00476451	0.0473094	#N/A	0
GB53544	-1.29462	1.36438	0.000457893	0.00832644	#N/A	1697
GB53553	-1.0636	1.78461	0.00285499	0.0334502	#N/A	1
GB53563	-0.772782	2.46995	0.00271821	0.0320301	#N/A	0
GB53571	-2.11854	0.900839	1.63989e-07	1.06098e-05	#N/A	0
GB53576	-4.29834	6.01167	7.14372e-20	3.34034e-17	#N/A	3
GB53579	-3.04277	4.68339	3.66935e-21	2.09703e-18	#N/A	7
GB53644	-0.846728	3.44695	0.0004241	0.00786076	Tob-PA	0
GB53647	-0.535338	4.93279	0.00116989	0.0172416	CG12050-PB	5
GB53747	-0.615616	3.69559	0.00328082	0.0365653	CG32264-PD	0
GB53755	-0.623411	3.31482	0.00457484	0.0459135	#N/A	0
GB53771	-0.661598	4.28717	0.00113163	0.0167981	#N/A	0
GB53780	-0.892713	2.94105	0.0020708	0.0262021	#N/A	4
GB53784	-1.17874	2.77032	0.000225238	0.00479665	#N/A	1787
GB53788	-0.506565	6.57799	0.00313305	0.0356918	l(1)G0232-PA	4
GB53797	-2.6908	-1.56933	0.000194849	0.0042738	#N/A	0
GB53815	-1.4292	0.800096	0.000633821	0.0105243	Fili-PC	0
GB53835	-1.28488	3.7537	4.25867e-09	4.13292e-07	Glut4EF-PA	0
GB53860	-0.756775	8.39413	3.16646e-06	0.000143495	#N/A	0
GB53875	-1.80427	7.29369	3.61888e-24	3.10228e-21	#N/A	12
GB53908	-1.75735	-0.502004	0.000549797	0.0094578	CG43394-PB	0
GB53927	-1.2238	2.03944	0.000194413	0.00427336	CG13282-PA	90
GB53931	-0.828242	2.3873	0.00264674	0.0312954	#N/A	0
GB53933	-2.34856	-1.31455	0.00103879	0.0156916	CG4288-PB	0
GB53937	-0.880671	2.76939	0.000341557	0.00667984	lqfR-PD	5
GB54001	-3.02292	-0.690486	1.3762e-05	0.000493343	#N/A	104
GB54053	-0.595391	8.84098	0.000120082	0.00297658	Usp7-PB	0
GB54121	-0.761495	4.7484	0.00394325	0.0417075	#N/A	0
GB54123	-1.35888	2.75955	4.27349e-07	2.54112e-05	#N/A	2
GB54131	-0.62404	3.42996	0.00448354	0.0453464	#N/A	18
GB54170	-0.638817	6.38068	0.00115357	0.0170745	#N/A	0
GB54218	-0.675135	3.22602	0.00287435	0.0335624	#N/A	0
GB54219	-0.457033	5.86355	0.0046217	0.0461587	stv-PE	24
GB54224	-1.34048	1.73834	9.09856e-06	0.000345376	#N/A	456
GB54263	-0.57549	7.10419	0.000368352	0.00708268	IntS6-PA	12
GB54273	-0.84343	4.11491	0.000309207	0.00615902	#N/A	956
GB54316	-1.54325	2.44855	1.32557e-07	8.86574e-06	CcapR-PC	2
GB54372	-1.01845	5.89578	3.67287e-09	3.6038e-07	Hsp60-PA	4
GB54426	-0.863129	6.76429	5.57078e-08	4.18296e-06	CG32512-PA	6
GB54436	-0.916606	1.44456	0.00350857	0.0382337	CG5009-PA	0
GB54447	-0.507483	6.81111	0.0039417	0.0417075	Rap2l-PA	1
GB54467	-0.954181	3.49662	8.41752e-06	0.000324311	DopEcR-PA	12
GB54472	-2.07022	1.26984	5.12365e-10	6.32605e-08	#N/A	62
GB54474	-0.924387	2.30883	0.000688012	0.01127	MESK2-PI	0
GB54524	-1.92439	7.45968	8.0522e-24	6.37177e-21	#N/A	0
GB54611	-1.14179	3.68644	3.00569e-05	0.0009465	Spn5-PA	5
GB54714	-0.832751	3.15832	0.00140899	0.0198067	CG1354-PC	1
GB54716	-0.652752	6.09782	0.00354683	0.0384876	elk-PA	24
GB54735	-2.63158	-1.24495	0.000698302	0.0113842	CG15865-PA	0
GB54777	-1.03995	3.46278	0.000199433	0.00435576	r-PA	25
GB54778	-0.927093	2.02918	0.00244973	0.029578	#N/A	0
GB54788	-1.25233	2.04188	0.000247691	0.00514748	#N/A	0
GB54806	-0.72943	4.72956	1.98868e-05	0.000664205	CG31100-PA	0
GB54844	-0.632777	4.61218	0.000527231	0.00923956	CG8958-PA	2
GB54867	-0.493929	7.07129	0.00455524	0.0458062	VGlut-PA	83
GB54893	-1.08693	2.92493	2.87339e-05	0.000909494	#N/A	19
GB54933	-0.714156	6.68583	0.000751827	0.0119537	#N/A	0
GB54986	-0.875228	2.5479	0.000725395	0.0116596	CG4901-PA	0
GB55004	-1.72639	1.86677	1.1091e-06	5.79155e-05	Eip71CD-PA	8
GB55016	-1.55168	6.23535	4.56665e-17	1.56591e-14	CG1600-PC	17
GB55095	-1.85816	0.64994	6.44493e-05	0.0018016	#N/A	557
GB55154	-1.90824	-1.2527	0.00379972	0.0405474	#N/A	0
GB55190	-1.60628	5.25074	2.20681e-20	1.13507e-17	Pkn-PG	7
GB55205	-1.7978	5.33	0.000226246	0.00479835	#N/A	0
GB55207	-6.26529	2.71641	2.48141e-32	3.64662e-29	#N/A	56
GB55208	-2.65558	2.68577	1.57019e-08	1.36886e-06	#N/A	1
GB55209	-2.20178	1.95418	5.20589e-06	0.000221293	#N/A	32
GB55212	-1.95887	2.78213	5.69714e-05	0.00163013	#N/A	1
GB55225	-1.12253	1.68431	0.000374205	0.0071286	fw-PA	149
GB55228	-0.725008	3.81301	0.00309232	0.0353845	#N/A	36
GB55239	-0.605002	3.7258	0.0029086	0.0338088	CG8177-PG	0
GB55273	-1.13272	0.27427	0.00442302	0.0450046	#N/A	0
GB55326	-0.637235	6.90124	0.000138411	0.00332671	#N/A	1
GB55364	-0.751658	3.77776	0.00241894	0.0293439	Ptp99A-PF	0
GB55396	-1.57149	4.32729	0.0023055	0.0284032	#N/A	0
GB55400	-1.71521	4.02941	1.85629e-11	3.35012e-09	CG42265-PA	311
GB55423	-2.07795	-1.01242	0.00217146	0.0270761	#N/A	0
GB55481	-0.615099	4.70633	0.00165627	0.0222428	#N/A	0
GB55483	-0.893461	2.52511	0.00327507	0.0365408	bt-PF	0
GB55499	-1.0969	5.06467	1.72281e-08	1.46467e-06	CG5656-PA	0
GB55515	-1.35748	6.20715	7.56262e-09	6.94613e-07	CG6910-PB	10
GB55526	-0.730554	10.3053	0.000274758	0.00561917	#N/A	32
GB55555	-1.74602	2.12832	2.12549e-09	2.30157e-07	#N/A	264
GB55556	-0.784957	3.02573	0.000749345	0.0119327	#N/A	1488
GB55591	-0.858087	8.03946	0.00156942	0.0214119	CG30069-PA	0
GB55596	-3.3512	-0.045294	3.46526e-08	2.74208e-06	retn-PB	0
GB55603	-1.39668	3.40162	5.17218e-07	3.02308e-05	#N/A	1
GB55638	-1.80485	1.90957	7.36377e-06	0.000295903	v-PA	2
GB55650	-0.71889	7.57518	0.000782661	0.0123485	Rya-r44F-PI	3
GB55668	-1.37186	1.38729	0.000129209	0.00314225	CG32137-PB	0
GB55704	-0.554015	5.43938	0.00177127	0.0233304	mbo-PA	3
GB55751	-0.693774	3.49993	0.00326569	0.0365249	rdgB-PH	6
GB55769	-2.72787	-1.34805	0.000304889	0.00609008	CG9422-PA	0
GB55805	-0.649171	6.1752	0.000713938	0.0115114	CG30118-PC	22
GB55860	-0.684909	5.92726	3.88109e-05	0.00118471	#N/A	35
GB55874	-1.04326	2.34038	7.59167e-05	0.00203374	#N/A	358
GB55930	-1.09525	4.1884	1.5182e-05	0.000529413	CG6225-PA	0
GB55935	-0.540307	7.48531	0.00131952	0.0188004	#N/A	0

## Sheet: DEG Over-Expressed In Nurses
Honey bee OGS 3.2 Gene ID	log2 of Fold Changes (Log FC)	log2 of Counts-per-Million (Log CPM)	P-Value	False Discovery Rate (FDR)	Fly Ortholog	Alternate TSS Distance
GB50200	0.611074	5.82272	0.000459649	0.0083321	#N/A	18
GB40002	2.64538	2.31335	8.22494e-16	2.41743e-13	#N/A	1966
GB40022	0.746736	3.38346	0.00179098	0.0234465	CG31751-PA	2
GB40029	0.700347	4.73512	0.000794955	0.012485	#N/A	5
GB40032	1.2427	3.9052	0.00242819	0.0293868	CG17652-PA	1
GB40141	0.593334	4.86656	0.00119963	0.0176043	CG4572-PA	0
GB40164	0.810394	7.47335	1.17007e-05	0.000425318	#N/A	0
GB40238	1.60387	3.94883	7.11379e-13	1.46359e-10	Coprox-PA	4
GB40267	0.979811	4.90342	1.25124e-06	6.34067e-05	mRpL45-PA	0
GB40289	0.652642	5.38612	0.000203341	0.00443172	CG10424-PA	1
GB40306	0.745845	7.54606	2.62416e-06	0.000123264	#N/A	0
GB40339	1.13818	1.75996	0.000346395	0.00673604	CG6279-PA	696
GB40398	0.808945	6.11604	3.19392e-06	0.000144105	beta3GalTII-PA	0
GB40410	0.561538	4.30776	0.00190887	0.0244845	#N/A	2
GB40417	0.570198	5.22022	0.00331051	0.0366974	#N/A	0
GB40424	0.864387	4.44442	7.22452e-05	0.00196091	#N/A	0
GB40483	0.76556	4.26859	0.000107083	0.00270653	CG11388-PA	1
GB40485	1.1975	1.98217	0.00131322	0.0187366	#N/A	11
GB40493	1.11473	1.11269	0.00260332	0.0309242	#N/A	296
GB40574	0.598445	7.20857	0.000551468	0.0094707	Spt-I-PB	3
GB40591	1.27007	3.7	9.18551e-09	8.28871e-07	CG11077-PA	0
GB40608	2.99412	7.55864	7.00509e-23	4.76935e-20	#N/A	9
GB40634	0.602244	5.18965	0.00496677	0.0487065	#N/A	123
GB40674	0.904014	3.2896	0.000156048	0.00364093	CG32344-PA	3
GB40687	0.621044	4.31334	0.00252449	0.0302674	#N/A	0
GB40723	0.68908	3.47935	0.00262272	0.0310828	Ppcdc-PA	0
GB40778	0.536262	6.13668	0.00124921	0.0181506	Csat-PB	1
GB40807	0.848791	3.71212	8.70297e-05	0.00227805	#N/A	9
GB40811	1.87986	0.68485	4.78496e-05	0.00140637	#N/A	0
GB40818	1.08828	1.37809	0.00148821	0.0205769	iav-PA	322
GB40823	0.834775	2.59454	0.00192675	0.024683	yl-PB	0
GB40843	0.774589	5.11574	0.0011401	0.0168994	#N/A	16
GB40888	0.615486	5.67648	0.000470208	0.00844159	ste24a-PA	12
GB40891	0.798123	4.84325	1.63626e-05	0.000564838	CG9941-PA	0
GB40949	0.989377	3.4036	2.81601e-05	0.000896853	#N/A	4
GB41039	0.697852	7.8883	8.00924e-05	0.00211802	RpL17-PB	0
GB41066	0.447519	5.98967	0.00507904	0.0495242	Dsor1-PA	0
GB41079	0.546172	4.34624	0.00479886	0.0475587	Gbeta5-PA	1
GB41130	0.760421	5.34113	5.76446e-06	0.000241053	#N/A	0
GB41131	0.833316	5.27706	1.04813e-06	5.52928e-05	mRpL39-PA	0
GB41139	0.453585	6.2711	0.00454045	0.0457022	CG3683-PA	0
GB41142	0.593292	4.44333	0.00155014	0.0212051	CG4542-PA	12
GB41163	1.14478	5.74327	7.92315e-09	7.21287e-07	CG30338-PA	0
GB41173	0.835117	4.10808	9.47868e-05	0.00244993	#N/A	0
GB41176	0.504199	6.30897	0.00373816	0.0401851	PQBP1-PA	1
GB41252	0.853753	3.3718	0.000187665	0.00416956	Rad17-PA	0
GB41269	1.11702	1.2848	0.000613737	0.0102492	#N/A	58
GB41291	0.61424	5.05148	0.00197763	0.0252406	#N/A	0
GB41292	0.667112	5.9272	0.000378789	0.0071893	CG8889-PB	0
GB41301	0.637369	4.42429	0.00159143	0.0215729	AnnIX-PD	0
GB41360	0.595682	4.21126	0.00331609	0.0367197	#N/A	0
GB41364	1.05827	8.2885	3.32893e-08	2.65463e-06	#N/A	0
GB41442	0.600921	6.39264	0.00379835	0.0405474	HIP-R-PA	0
GB41451	1.59521	3.72319	4.90334e-13	1.0294e-10	Sas-4-PA	0
GB41499	0.647805	4.10491	0.00268413	0.031701	#N/A	21
GB41630	0.738945	2.46752	0.00379924	0.0405474	#N/A	0
GB41649	0.51571	6.64231	0.00145018	0.0202252	CG1317-PB	7
GB41744	1.28346	1.00865	0.00257211	0.0306833	CG14803-PA	0
GB41756	0.538985	7.65176	0.00324914	0.0365249	CG7607-PA	1
GB41758	1.06266	4.22947	0.00397343	0.0418798	Gbeta76C-PA	0
GB41771	1.45345	1.68144	6.70449e-05	0.00184777	b6-PA	0
GB41793	0.533442	6.3792	0.0024043	0.029225	Cchl-PA	0
GB41810	0.760264	4.27426	0.00399794	0.0420519	CG5728-PA	2
GB41825	0.574173	4.76241	0.00189628	0.0243534	Plap-PA	0
GB41841	0.711042	4.04548	0.000405345	0.00759523	CG9996-PB	2
GB41883	0.999948	5.99192	0.000156085	0.00364093	Nup160-PA	0
GB41896	0.689761	4.19237	0.0014094	0.0198067	#N/A	2
GB42036	0.617135	7.28426	0.000244977	0.00510138	sec13-PA	2
GB42084	0.764963	3.02412	0.00109541	0.0163074	#N/A	14
GB42141	0.672088	4.82934	0.00116567	0.0172041	CG12262-PA	39
GB42173	0.749883	5.26635	0.000154631	0.00362343	CG6674-PA	0
GB42232	0.631695	6.04348	0.000942248	0.0145758	#N/A	1306
GB42367	1.9319	1.55601	3.55171e-07	2.1492e-05	Slimp-PA	0
GB42451	0.931253	3.05459	0.000166092	0.00380533	ik2-PB	36
GB42465	0.702241	3.98685	0.000295046	0.00595125	CG10050-PA	4
GB42480	0.954991	4.93726	7.22643e-08	5.30988e-06	CG7685-PA	4
GB42494	0.736515	3.11345	0.00318516	0.0359668	NELF-B-PA	11
GB42499	0.888977	2.85906	0.0024712	0.0296977	#N/A	0
GB42500	0.507356	5.30251	0.00293831	0.0340388	PGRP-LF-PA	12
GB42540	1.51629	2.15236	1.86971e-06	9.02991e-05	#N/A	0
GB42651	0.720715	2.97068	0.00347369	0.0380147	CG7791-PA	0
GB42660	2.36491	-0.306786	0.000120999	0.00299212	CG15269-PA	0
GB42686	1.18094	0.941181	0.0023292	0.0285924	CG15649-PA	0
GB42697	0.470165	5.9409	0.00447176	0.0453464	CG7785-PA	0
GB42723	0.462197	6.19088	0.00431616	0.0443692	mRpS25-PA	20
GB42772	0.530106	4.80837	0.00277643	0.0326105	CG14414-PD	15
GB42797	4.74605	0.577798	2.48356e-10	3.31797e-08	CG14661-PA	2
GB42835	0.848592	3.88925	0.000231137	0.00486719	GlyP-PA	0
GB42841	1.09286	3.08512	6.76422e-05	0.00185556	CG7461-PB	23
GB42858	0.4969	4.63246	0.00322737	0.0363636	CG32032-PA	13
GB42871	0.464194	7.10505	0.0024631	0.0296697	CG5045-PA	0
GB42922	1.00629	4.96955	8.26856e-07	4.5244e-05	#N/A	6
GB42944	0.722692	7.05702	0.000152299	0.00358702	Rab10-PA	0
GB42973	0.679531	3.72152	0.00135158	0.0191248	Nle-PA	7
GB43086	0.538151	5.63654	0.00374233	0.0401851	#N/A	3
GB43104	0.575236	4.46821	0.00392774	0.0416543	#N/A	21
GB43165	0.79451	4.03002	8.07254e-05	0.00212929	#N/A	0
GB43194	0.920289	5.1562	9.68163e-07	5.18724e-05	Syx8-PA	3
GB43204	0.984912	1.97296	0.00425268	0.0440636	#N/A	7
GB43288	0.921544	2.58582	0.00490323	0.0484064	CG33082-PA	3
GB43302	0.736182	5.62176	0.000530442	0.00926427	BM-40-SPARC-PA	3
GB43361	1.08822	2.03914	0.000731089	0.0116963	#N/A	1
GB43365	0.596337	4.05153	0.00495866	0.0487065	nmdyn-D7-PA	28
GB43417	0.85378	4.3706	0.000206235	0.00448528	CG4098-PA	0
GB43420	0.784176	2.55002	0.00277698	0.0326105	mrn-PA	2
GB43442	0.610738	5.78822	0.000425894	0.0078798	CG18643-PB	0
GB43483	0.961996	6.04149	4.2266e-07	2.52785e-05	Golgin84-PA	8
GB43523	0.744397	4.63692	8.00664e-05	0.00211802	CG12341-PA	7
GB43534	2.10582	0.419876	0.000344055	0.00671592	#N/A	0
GB43544	0.923921	2.97754	0.000384311	0.00728068	Rpb5-PA	1
GB43564	0.905585	4.1041	5.89289e-05	0.00167923	#N/A	0
GB43687	1.43164	0.848827	0.00067987	0.0111572	#N/A	1430
GB43722	1.72404	2.48346	2.2811e-09	2.41914e-07	Nox-PC	1
GB43738	3.368	1.60069	6.748e-11	1.02083e-08	CG8193-PA	190
GB43820	0.616631	5.51457	0.000894638	0.013902	CG17446-PA	0
GB43837	1.24431	1.50198	0.000526318	0.00923956	#N/A	0
GB43861	1.59863	3.83876	2.3224e-13	5.42966e-11	ste14-PA	12
GB43897	0.753471	5.06501	0.00015955	0.00369661	#N/A	31
GB43922	0.749175	5.66618	8.36823e-05	0.00220164	#N/A	7
GB44032	0.465977	6.09419	0.00345124	0.0378093	#N/A	10
GB44044	0.630214	5.97653	0.000535494	0.00928997	CG8853-PA	4
GB44058	0.630908	4.1141	0.0024987	0.0299931	CG17323-PB	0
GB44077	0.839146	4.05415	0.000464746	0.00839462	CG10681-PA	5
GB44115	0.5297	8.6499	0.00166546	0.0223371	#N/A	0
GB44116	0.760096	3.74641	0.000398596	0.00749609	CG12512-PA	0
GB44123	0.595594	8.53948	0.000184086	0.00410778	Patsas-PA	0
GB44150	0.588695	3.71671	0.00335147	0.0369524	#N/A	15
GB44154	0.596149	6.33506	0.000491416	0.00874601	Ppcs-PA	1
GB44167	0.891906	6.01189	7.62819e-07	4.28804e-05	#N/A	13
GB44208	0.506819	5.86343	0.00440657	0.0449111	CG12333-PA	4
GB44218	0.727466	5.38835	1.69798e-05	0.000584183	Ank-PB	34
GB44233	0.608373	3.81348	0.00235187	0.0287678	#N/A	1
GB44250	0.624816	3.42995	0.00403943	0.0424382	cag-PA	1
GB44298	1.49775	4.03454	6.48807e-12	1.23598e-09	CG4598-PA	5
GB44332	1.74151	2.34396	2.97533e-06	0.000136006	#N/A	0
GB44355	1.5299	5.11303	5.59053e-15	1.43774e-12	CG11652-PA	1
GB44396	0.941137	3.28611	5.70475e-05	0.00163013	atl-PA	0
GB44397	1.0661	4.19242	1.39595e-07	9.14658e-06	#N/A	0
GB44398	0.545268	4.6957	0.00175687	0.0231818	Prosalpha5-PA	6
GB44412	0.474691	5.58202	0.00208206	0.0263123	CG14372-PD	3
GB44414	0.86004	4.92257	0.000209038	0.0045271	alpha-Man-II-PA	14
GB44430	0.438103	5.83941	0.00316182	0.0359003	CG5214-PA	0
GB44436	0.718256	4.58255	0.000172309	0.00387866	CG2292-PA	800
GB44438	1.01234	4.52016	3.07069e-08	2.47075e-06	#N/A	0
GB44440	0.681204	5.40021	0.000369945	0.00710005	Bili-PB	0
GB44457	0.625283	5.20013	0.000152379	0.00358702	CG11594-PA	0
GB44516	1.44835	5.01295	1.15774e-14	2.83563e-12	Ext2-PA	10
GB44531	0.86606	3.32126	0.000149127	0.00353472	CG7950-PA	0
GB44576	0.791428	4.33527	0.000304402	0.00609008	CG9119-PA	1
GB44600	1.29877	4.8079	2.97842e-13	6.80867e-11	#N/A	3
GB44631	0.814565	4.57191	7.58718e-05	0.00203374	CG1885-PA	4
GB44671	1.36969	4.50443	4.60368e-13	9.86627e-11	mtTFB2-PA	3
GB44692	0.705938	4.04802	0.00382329	0.0407567	Prp38-PA	2
GB44705	1.06805	5.6006	1.19708e-09	1.38363e-07	MED6-PB	0
GB44834	0.5887	5.15265	0.0021095	0.0265286	#N/A	2
GB44881	0.79832	2.5068	0.00300698	0.0346781	Nup133-PA	136
GB44894	1.35264	7.0666	1.23807e-15	3.44218e-13	CG31937-PA	0
GB44931	0.692849	5.10142	3.57158e-05	0.00109348	ECSIT-PA	173
GB44978	0.586064	5.16923	0.000545559	0.00940922	CG8460-PA	2
GB44991	0.486309	9.96211	0.0017004	0.0226874	caz-PB	15
GB45037	0.65236	4.85511	0.00096756	0.0149225	CG12375-PA	0
GB45041	0.911959	4.31611	1.61028e-05	0.000557743	CG8455-PB	0
GB45056	1.28871	1.33243	0.000397463	0.00748846	#N/A	0
GB45123	0.864701	2.83045	0.00350552	0.0382337	CG18635-PA	0
GB45125	0.642893	6.17302	0.0013483	0.019107	l(2)35Bd-PA	1
GB45167	0.513395	7.17683	0.0028643	0.0334831	B52-PM	0
GB45230	0.740608	3.98563	0.000258432	0.00533833	RfC3-PA	1
GB45249	0.722408	4.8384	0.000580507	0.00983801	#N/A	3
GB45252	0.671513	9.54494	0.000170129	0.00385604	CG3893-PA	0
GB45303	0.798905	5.43693	7.41624e-06	0.000296852	CG8778-PA	0
GB45332	0.531395	5.76055	0.00286034	0.0334748	#N/A	38
GB45342	1.06148	5.61688	2.58211e-09	2.68305e-07	Ada1-1-PA	13
GB45354	0.620049	6.52284	0.000226694	0.00479835	VhaAC39-1-PA	13
GB45375	0.596669	6.91736	0.000252444	0.00522513	rho-7-PA	0
GB45376	0.490193	6.77484	0.00312698	0.0356621	dod-PA	0
GB45390	0.530057	7.61301	0.00325944	0.0365249	#N/A	1
GB45397	1.56325	3.97704	2.20832e-10	2.98907e-08	#N/A	195
GB45399	1.05868	7.0263	1.55289e-09	1.7177e-07	inx2-PA	5
GB45432	1.64671	1.97272	1.36391e-06	6.84416e-05	#N/A	15
GB45444	0.765632	4.35895	0.00109122	0.0162876	CG10053-PA	0
GB45492	0.860898	3.697	0.000208748	0.0045271	mst-PA	176
GB45535	1.27182	3.57981	1.3929e-08	1.23524e-06	CG2246-PA	409
GB45546	1.06509	4.34122	1.83196e-07	1.17783e-05	CG4558-PB	1
GB45558	0.513136	6.43665	0.00326601	0.0365249	Rac1-PA	309
GB45563	1.31266	1.94472	9.60622e-05	0.00245819	#N/A	42
GB45623	0.650527	6.47315	0.000260465	0.00536956	fliI-PA	1
GB45628	0.816935	4.5493	1.83887e-05	0.000624306	CG10189-PA	4
GB45633	1.13241	1.4808	0.00166785	0.0223375	CG7201-PA	15
GB45662	0.604693	3.58472	0.00290266	0.0338088	CG7456-PA	2034
GB45726	1.05638	1.773	0.00232315	0.0285544	CG8116-PA	5
GB45806	1.4809	0.647697	0.00304712	0.0350232	CG18549-PA	0
GB45878	0.67909	3.86502	0.00128679	0.0185024	CG3645-PA	34
GB45943	1.56482	6.74672	2.2741e-11	3.89895e-09	vkg-PA	15
GB45955	1.79007	4.40684	6.9531e-17	2.30731e-14	Ect3-PA	37
GB45968	1.32527	3.54627	4.88618e-06	0.00021031	Cg25C-PC	0
GB46012	0.827575	2.35008	0.00258389	0.0307554	Grip84-PA	8
GB46051	1.44988	2.86142	2.0798e-06	9.95114e-05	CG9288-PA	819
GB46143	0.885582	5.69098	2.89353e-06	0.000132883	CG15438-PA	3
GB46182	0.546498	7.1309	0.00173989	0.0230351	#N/A	0
GB46210	1.42799	1.26334	0.000511725	0.00906044	Spt3-PA	0
GB46213	1.05516	3.3367	8.23334e-06	0.00032082	Slbp-PA	5
GB46220	0.567881	5.151	0.000408605	0.0076424	#N/A	447
GB46226	1.43812	2.50523	0.00104311	0.0157339	#N/A	10
GB46241	1.0079	3.79863	1.40496e-05	0.000500097	CG7742-PA	0
GB46259	0.81419	4.18836	4.93541e-05	0.00143826	pex10-PA	0
GB46301	3.17814	1.67091	1.46719e-05	0.000516883	#N/A	20
GB46309	0.979213	1.81977	0.00209541	0.0264161	AQP-PA	15
GB46334	0.900941	4.2383	7.12411e-06	0.000288527	mRpL50-PA	0
GB46337	1.31099	4.10961	1.40699e-10	2.03855e-08	CG6907-PA	2
GB46366	2.84867	-1.14938	0.00235547	0.0287776	#N/A	0
GB46427	0.933975	5.74099	0.00427501	0.0442425	#N/A	13
GB46450	0.499993	5.77471	0.00277638	0.0326105	CG2938-PB	273
GB46478	0.998084	4.87529	1.70093e-08	1.45812e-06	CG32226-PA	4
GB46502	0.920479	4.54302	4.1171e-06	0.00017946	CG8600-PB	4
GB46536	0.666909	6.11625	0.000169651	0.00385604	torp4a-PA	0
GB46568	0.994269	2.45322	0.000696169	0.0113842	#N/A	14
GB46602	0.503533	6.78067	0.00146543	0.0203715	#N/A	3
GB46619	0.863038	8.38777	3.17448e-07	1.96722e-05	Chrac-14-PA	2
GB46639	1.2578	4.70143	5.29891e-12	1.02849e-09	CG3165-PA	47
GB46657	0.84746	2.97718	0.000297615	0.00599132	#N/A	169
GB46688	0.648807	3.7598	0.00242288	0.0293571	CG17985-PA	11
GB46714	1.22274	4.56356	5.17965e-10	6.32605e-08	Nup44A-PB	0
GB46737	1.0489	1.40829	0.00237242	0.0289455	CG18003-PA	0
GB46882	0.479735	5.74536	0.00451889	0.0455743	CG12079-PA	4
GB46900	0.56881	6.6285	0.000292161	0.00590465	CG30429-PA	3
GB46912	0.642939	5.20341	0.00327015	0.0365256	#N/A	4
GB46917	0.708167	6.53326	0.000215243	0.00459665	CG11983-PA	32
GB46946	0.939505	2.10321	0.00151546	0.0208138	#N/A	356
GB47017	1.58158	0.128229	0.00144399	0.0201826	CG6950-PC	0
GB47046	1.17454	1.14846	0.00335781	0.0369827	CG18335-PA	1355
GB47073	0.784243	3.35834	0.000327677	0.0064699	#N/A	0
GB47094	0.854465	3.27189	0.00127024	0.0183525	#N/A	6
GB47160	0.779204	4.9219	6.28026e-06	0.000257602	P5cr-PA	10
GB47177	0.493248	4.22222	0.00394492	0.0417075	#N/A	368
GB47185	0.664378	4.16993	0.000864267	0.0135117	gogo-PA	782
GB47186	0.840403	3.88416	0.000170555	0.00385604	CG12106-PA	0
GB47188	0.675299	4.26539	0.000271351	0.00557163	CG6867-PA	16
GB47194	0.902478	5.79501	1.50002e-05	0.000524853	#N/A	0
GB47268	0.590226	5.44297	0.000373523	0.0071286	CG7834-PA	162
GB47324	0.778369	3.19458	0.000944474	0.0145883	Lrr47-PA	1
GB47330	0.580999	4.17747	0.0046753	0.0466487	#N/A	0
GB47333	1.9259	1.48553	7.93245e-07	4.38716e-05	CG4573-PA	17
GB47390	0.54759	4.82567	0.00318117	0.0359612	Mob3-PA	0
GB47393	0.651986	4.30616	0.00157489	0.0214298	#N/A	0
GB47415	1.43171	2.44325	2.12155e-07	1.34719e-05	CG3246-PA	46
GB47436	0.829319	6.71121	8.05921e-08	5.79756e-06	CG10932-PA	196
GB47450	0.944691	2.47402	0.0014405	0.0201611	CG2107-PA	407
GB47481	0.667969	4.1353	0.00145098	0.0202252	#N/A	0
GB47482	1.07411	6.76797	3.97631e-10	4.98833e-08	#N/A	7
GB47506	0.864098	7.1032	4.37962e-05	0.00129463	His1:CG33846-PA	2
GB47565	1.09742	1.91758	0.000355868	0.00686831	#N/A	80
GB47567	0.492367	4.93305	0.00347995	0.0380428	NitFhit-PA	0
GB47587	0.87258	3.43798	0.000280605	0.00571601	#N/A	0
GB47591	0.790529	4.98304	7.53274e-05	0.00203374	CG14480-PA	0
GB47649	0.522654	6.12946	0.00194718	0.0249137	MED7-PA	3
GB47675	1.03062	3.74768	8.21426e-06	0.00032082	pip-PL	16
GB47688	0.81924	3.33069	0.000618208	0.0103071	Lrrk-PB	4
GB47689	0.862866	4.28624	4.34626e-05	0.00128847	nero-PA	24
GB47693	0.79561	3.25952	0.000535247	0.00928997	#N/A	1
GB47696	0.607139	3.90317	0.00106268	0.0159588	#N/A	10
GB47766	1.12201	4.7628	2.05778e-09	2.25196e-07	#N/A	25
GB47767	0.872179	5.10036	8.13149e-07	4.47319e-05	#N/A	10
GB47808	1.0436	5.6953	3.07433e-08	2.47075e-06	CG12090-PA	0
GB47821	1.60311	2.74363	8.38619e-10	9.91595e-08	CG18065-PA	11
GB47843	1.00942	4.0799	1.05632e-06	5.54408e-05	#N/A	0
GB47863	2.36491	-0.280655	0.000880642	0.013726	#N/A	0
GB47991	0.933661	4.25428	3.38646e-06	0.000151463	blos1-PB	68
GB48038	4.66438	2.03338	7.87534e-07	4.37911e-05	#N/A	14
GB48048	0.613424	6.89158	0.00405199	0.0424688	CG8607-PA	0
GB48144	0.751001	3.50914	0.00205479	0.0260637	CG11986-PA	5
GB48176	0.989456	5.91343	4.623e-07	2.71753e-05	CG7974-PA	1
GB48224	1.3293	2.39121	6.05807e-06	0.000251288	#N/A	95
GB48250	0.642471	3.96216	0.00105827	0.0159158	CG2811-PA	60
GB48255	0.728331	5.57975	5.47118e-05	0.00157653	CG11333-PA	0
GB48266	0.94672	2.61308	0.00290825	0.0338088	#N/A	566
GB48268	1.45553	7.03524	8.84332e-19	3.79047e-16	or-PA	0
GB48337	0.942867	5.0022	2.92787e-08	2.39039e-06	crn-PA	11
GB48351	0.72911	4.50472	0.00102067	0.0155091	Ssadh-PA	1
GB48385	0.775734	1.77446	0.00405409	0.0424688	Sulf1-PA	0
GB48400	0.702753	3.75537	0.00201794	0.0256373	CG10731-PA	4
GB48419	1.30535	2.40997	1.70556e-05	0.000584836	CG31743-PA	0
GB48432	1.12001	3.85759	1.21548e-06	6.18992e-05	CG12935-PA	5
GB48436	1.24527	1.65389	0.000105556	0.00267451	#N/A	2000
GB48482	0.825616	2.47853	0.00506835	0.0494669	CG3045-PA	2
GB48560	0.931271	3.08144	7.17773e-05	0.00195337	CG10444-PA	6
GB48621	1.11937	1.35324	0.00244074	0.029504	#N/A	0
GB48641	0.599305	6.95951	0.00046006	0.0083321	mRpL9-PA	0
GB48683	0.685355	3.51657	0.00447715	0.0453464	#N/A	5
GB48875	3.34038	4.16905	1.44793e-09	1.619e-07	#N/A	0
GB49089	0.696403	4.09394	0.00109249	0.0162876	IntS4-PA	10
GB49110	0.678888	3.37619	0.00425345	0.0440636	Sclp-PA	6
GB49225	4.2401	-0.682904	2.98798e-06	0.000136006	#N/A	0
GB49235	0.858982	4.22375	3.62956e-06	0.000160937	CG7609-PB	12
GB49241	0.79125	4.28653	9.18963e-05	0.00239282	#N/A	562
GB49285	0.785921	3.18257	0.000552672	0.00947556	CG17754-PC	5
GB49304	0.754276	6.08855	0.000156586	0.00364435	gammaTub23C-PA	0
GB49308	0.56596	4.64321	0.00185426	0.0239633	CG41378-PB	14
GB49366	0.833231	4.1823	0.00122577	0.0178605	CG32104-PB	6
GB49371	1.12775	4.00752	3.5458e-08	2.7844e-06	CG7914-PA	1
GB49384	2.32073	-0.0976341	7.53565e-05	0.00203374	#N/A	0
GB49389	0.73912	5.6444	6.47237e-05	0.00180437	Lac-PA	0
GB49408	0.750525	3.54632	0.000645304	0.0106553	#N/A	1
GB49428	0.56445	8.29212	0.00494104	0.0486863	gig-PA	1
GB49477	1.74109	2.56007	0.000422055	0.00783696	#N/A	15
GB49478	2.08796	1.68397	0.000182962	0.00409158	boss-PA	0
GB49520	1.33399	6.73167	3.22979e-13	7.22279e-11	#N/A	9
GB49521	0.658879	3.73547	0.0032853	0.0365756	CG2974-PB	1
GB49524	1.36706	2.51765	9.99236e-07	5.29853e-05	CG12006-PA	514
GB49545	2.84867	-1.12732	0.00126546	0.0183349	GstS1-PA	0
GB49584	0.898772	5.43846	4.00717e-06	0.000175412	Egm-PA	2
GB49598	0.569308	8.00329	0.000375737	0.00714457	Rsf1-PA	25
GB49756	0.607408	6.61486	0.000713443	0.0115114	#N/A	1
GB49885	1.4722	3.67455	7.81154e-10	9.34388e-08	#N/A	0
GB49902	1.13998	1.63548	0.000978691	0.0150715	SpdS-PA	1527
GB49928	0.591711	4.94541	0.00153018	0.02096	elgi-PA	0
GB49948	0.984084	5.41871	4.58318e-06	0.000198098	mRpS7-PA	1
GB49992	0.706163	5.50695	0.000161323	0.00372928	ytr-PA	11
GB49994	0.514603	9.39948	0.00186706	0.0240985	RpL26-PA	0
GB50011	0.57286	5.10044	0.00120847	0.0177087	CG5618-PA	14
GB50016	0.547401	5.23427	0.00179703	0.0234893	#N/A	2
GB50018	0.703233	4.04802	0.00071849	0.0115667	rtet-PA	9
GB50024	1.58499	1.38128	7.79625e-06	0.000309653	Orc1-PA	351
GB50036	0.83673	2.27164	0.00232333	0.0285544	Sld5-PA	0
GB50128	1.37574	1.66229	0.000118398	0.00295933	#N/A	0
GB50131	0.573961	6.03425	0.000896172	0.0139049	CG12746-PB	1
GB50181	0.609289	4.92299	0.000371243	0.00710272	CG6678-PA	1
GB50216	1.17217	1.00798	0.00330991	0.0366974	#N/A	0
GB50270	0.748898	6.03939	1.14388e-06	5.94297e-05	CG9393-PA	0
GB50282	0.676301	5.38997	0.000149922	0.00354539	CG7589-PA	7
GB50284	0.657857	5.84893	2.57695e-05	0.00083625	CG11699-PA	0
GB50343	1.28915	3.58265	4.47124e-08	3.40709e-06	CG8038-PA	9
GB50345	1.33465	3.1421	2.73236e-07	1.7244e-05	CG7766-PH	7
GB50371	0.732524	8.19456	2.47226e-06	0.000117199	MED21-PB	18
GB50475	1.12059	4.10995	1.1148e-07	7.73294e-06	#N/A	10
GB50477	0.948385	4.80156	3.33987e-05	0.00104113	#N/A	24
GB50480	0.946882	2.59879	0.000539424	0.00934184	CG4942-PA	346
GB50519	0.547565	6.94082	0.00173035	0.0229976	eca-PA	0
GB50553	2.49139	3.71206	1.00273e-20	5.42899e-18	CG6688-PA	2
GB50622	0.651319	7.41239	0.000702437	0.0114335	Hk-PF	0
GB50700	0.703989	3.43403	0.000730605	0.0116963	#N/A	0
GB50746	0.615659	5.73042	0.000350555	0.00679127	#N/A	0
GB50751	1.09448	1.92778	0.000544118	0.0094073	CG10092-PA	21
GB50776	1.09386	1.28057	0.00169737	0.0226764	#N/A	0
GB50796	0.989413	5.01386	6.6769e-08	4.94139e-06	CG32939-PA	1
GB50808	1.49345	3.44186	8.9446e-08	6.30227e-06	CG5846-PA	44
GB50817	0.522208	8.01542	0.00349451	0.0381614	RpL18-PA	3
GB50867	0.567321	5.40621	0.00122834	0.0178726	Rcd-1-PB	23
GB50869	0.988816	4.31065	1.51483e-06	7.51271e-05	CG8417-PA	6
GB50870	0.592391	5.54117	0.000371465	0.00710272	mRpL41-PA	3
GB50872	0.876582	4.63049	9.91642e-07	5.2855e-05	TfIIFbeta-PA	38
GB50891	0.750973	2.46215	0.00256006	0.030587	Oatp58Dc-PA	9
GB50925	1.34543	4.56995	1.71101e-10	2.41112e-08	Su(P)-PA	0
GB50936	0.856662	8.77501	5.69481e-07	3.30975e-05	#N/A	129
GB50938	0.836228	5.85078	1.61412e-06	7.9447e-05	CG4646-PA	0
GB50970	0.813421	6.46449	7.34837e-07	4.17639e-05	yip2-PA	2
GB50971	0.852728	4.37388	2.67516e-05	0.00086539	su(r)-PB	2
GB50972	1.07904	2.58866	6.21006e-05	0.00175328	CG5543-PA	8
GB50996	0.688768	6.37962	0.00070581	0.0114703	RpII33-PA	0
GB51001	0.674239	5.15276	0.000180954	0.00405551	#N/A	0
GB51031	0.576615	4.63902	0.0032572	0.0365249	#N/A	0
GB51056	0.558386	3.3962	0.00502105	0.0490984	#N/A	2
GB51071	1.22622	3.27456	2.51672e-06	0.000118759	CG8525-PA	40
GB51088	0.583994	5.84745	0.000503915	0.00893755	CG6638-PA	0
GB51116	0.64618	4.87661	0.000467219	0.00841731	#N/A	2
GB51117	0.671548	4.68439	0.000432669	0.00796219	CG17082-PE	0
GB51122	0.670077	3.84276	0.00342381	0.0375888	CG12007-PA	18
GB51197	0.517779	4.41232	0.0039873	0.0419829	CG10646-PA	5
GB51254	0.909594	2.19393	0.00227322	0.0281065	#N/A	713
GB51259	1.34777	1.4355	0.000458128	0.00832644	#N/A	124
GB51261	1.23574	5.31147	1.9651e-10	2.72069e-08	CG43155-PC	0
GB51346	1.15856	0.818839	0.00429428	0.0443082	#N/A	374
GB51358	0.629223	5.2319	0.00028826	0.00586033	CG9578-PA	2
GB51366	1.20652	7.10799	1.08733e-10	1.59791e-08	CG17712-PA	0
GB51424	2.8088	4.45135	7.11908e-42	1.83085e-38	#N/A	0
GB51425	0.862263	5.63258	1.14356e-07	7.8425e-06	#N/A	0
GB51427	0.565358	5.65743	0.000564818	0.00963563	tub-PB	8
GB51597	0.694182	4.79337	0.000162485	0.00373934	Xpac-PA	0
GB51600	0.766371	4.28633	0.000465144	0.00839462	pr-PC	0
GB51601	1.36798	5.75892	2.81366e-11	4.66841e-09	wuho-PA	0
GB51626	0.847367	4.41511	8.61178e-06	0.000330557	CG3773-PA	6
GB51628	0.703166	4.72406	0.00122463	0.0178605	CG42303-PA	8
GB51635	0.859525	5.52476	7.31594e-08	5.33752e-06	CG17493-PA	20
GB51644	0.742515	4.33572	0.0018744	0.0241451	CG8257-PA	0
GB51685	0.655091	4.14401	0.00263635	0.0312084	nopo-PA	1
GB51686	0.786317	4.55748	0.000330773	0.00650604	#N/A	0
GB51691	0.465813	6.16225	0.00305775	0.0351061	CG10075-PA	0
GB51698	2.09891	0.0822772	0.00165187	0.0222128	#N/A	43
GB51714	0.488884	4.73162	0.00444043	0.0451197	CG1667-PA	0
GB51719	1.0325	4.41989	3.12319e-07	1.94717e-05	JhI-1-PB	1
GB51802	0.83552	3.12813	0.000546059	0.00940922	#N/A	2
GB51885	0.821214	6.76234	3.3562e-05	0.00104306	#N/A	1
GB51913	0.745127	6.33587	0.000108258	0.00272953	CG5757-PA	1
GB51937	0.562737	5.99168	0.00508519	0.0495372	hrg-PC	1
GB51970	2.04133	0.37094	0.000137425	0.00331075	#N/A	0
GB51978	0.699331	5.64538	0.000100105	0.00254897	ave-PA	0
GB51991	0.842762	3.36124	0.00308159	0.035301	RYBP-PA	0
GB52009	0.603043	5.52955	0.00316822	0.0359305	CG31229-PA	0
GB52023	2.01123	0.669416	0.00062873	0.0104656	Cyp6w1-PA	4
GB52072	0.637684	4.87252	0.000313875	0.0062093	CG7560-PA	6
GB52164	0.977501	4.11616	9.81704e-06	0.000367864	Cdk7-PA	6
GB52324	0.798411	9.39865	0.00216325	0.0270066	PebIII-PA	14
GB52346	1.42256	5.46438	1.8913e-16	6.07993e-14	Chd1-PB	940
GB52359	2.00042	-0.366107	0.00344994	0.0378093	#N/A	0
GB52457	1.01479	1.34177	0.00317496	0.0359305	sub-PA	0
GB52505	0.926021	3.74969	0.000119787	0.00297658	#N/A	30
GB52513	0.494496	7.08196	0.00352063	0.0382437	crl-PA	0
GB52560	0.784521	3.57105	0.00311386	0.0355914	pen-PA	7
GB52577	0.536356	5.01023	0.00439048	0.0448064	WRNexo-PB	577
GB52578	1.09297	3.12828	1.94447e-05	0.000651554	CG9804-PA	0
GB52619	0.747488	3.30222	0.00432176	0.0443692	#N/A	0
GB52630	1.01782	2.96029	7.57215e-05	0.00203374	NijA-PB	13
GB52652	0.815811	3.9787	0.000153612	0.00360779	#N/A	3
GB52674	0.709302	4.55496	0.00103642	0.0156789	#N/A	0
GB52696	0.63478	4.34436	0.00315406	0.0358914	#N/A	1
GB52728	0.545364	6.05443	0.00179964	0.0234935	l(2)03709-PE	0
GB52752	2.18215	0.715673	5.63523e-06	0.00023758	CG9975-PA	0
GB52755	1.48515	3.31303	1.31701e-09	1.50035e-07	CG8378-PA	4
GB53046	0.888824	3.6207	4.04096e-05	0.00122263	#N/A	0
GB53047	0.749056	2.8798	0.00214768	0.0268774	RNaseX25-PA	0
GB53151	0.959929	3.33365	6.00257e-05	0.00170106	CG6310-PA	30
GB53170	1.20886	3.10962	9.1571e-07	4.9543e-05	#N/A	15
GB53188	0.68982	6.93094	0.00026196	0.00538957	CG2059-PA	0
GB53192	1.66628	3.92141	4.83527e-15	1.2754e-12	#N/A	230
GB53195	0.685055	5.89293	0.00015707	0.00364736	#N/A	0
GB53197	0.560329	5.99194	0.00100869	0.0153724	#N/A	0
GB53225	0.949727	3.04879	6.5483e-05	0.00181814	CG15725-PA	9
GB53231	0.944111	2.5549	0.00052687	0.00923956	Girdin-PA	586
GB53270	0.733185	7.44169	2.07581e-05	0.000688834	CG16865-PA	38
GB53287	0.50918	5.34739	0.00511179	0.0497492	CG3036-PA	6
GB53335	0.76833	4.02171	9.69114e-05	0.00247377	CG2211-PA	2
GB53375	1.33034	2.90685	4.06347e-05	0.00122332	Rh50-PA	0
GB53405	0.511071	7.35215	0.00374109	0.0401851	#N/A	581
GB53406	0.684665	7.01818	0.000211759	0.00455724	lin-52-PA	0
GB53424	0.620688	5.09067	0.00197487	0.0252366	CG17271-PA	7
GB53496	1.01539	3.66862	1.83658e-06	8.91172e-05	#N/A	17
GB53497	0.970215	3.21092	1.47892e-05	0.000519238	#N/A	0
GB53609	0.548056	5.04155	0.00433728	0.0444842	#N/A	0
GB53669	0.924141	5.09706	5.97024e-07	3.43106e-05	Rcp-PB	2
GB53717	0.638392	4.82912	0.00103196	0.0156344	#N/A	2
GB53723	0.69197	4.46976	0.00100097	0.0153104	CG8078-PA	0
GB53742	0.658131	4.28452	0.000708496	0.0114957	#N/A	2
GB53777	1.38232	3.64024	2.66393e-09	2.74039e-07	beta4GalT7-PA	3
GB53819	0.850554	5.97012	8.09696e-06	0.000317914	#N/A	4
GB53823	0.732225	4.83739	5.99334e-05	0.00170106	CG12170-PA	0
GB53874	0.556041	5.00483	0.00221526	0.0275222	#N/A	2
GB53886	1.05806	1.20459	0.00361127	0.0391455	#N/A	144
GB53915	1.24172	3.06499	3.50429e-05	0.00107608	mtTFB1-PA	0
GB53939	0.657052	4.37103	0.000796928	0.012497	Bub3-PA	12
GB53968	0.548848	8.29221	0.00511703	0.0497532	#N/A	0
GB54050	0.622369	4.78732	0.00199529	0.0254029	CG18012-PA	0
GB54109	0.803349	4.18502	0.000141611	0.0033878	Aats-leu-PA	3
GB54192	0.535343	6.71518	0.00298452	0.0345352	RpL13-PA	1
GB54223	0.732704	7.73151	4.86569e-05	0.00142602	#N/A	0
GB54234	0.75142	4.17696	6.27186e-05	0.0017628	CG4611-PA	1754
GB54253	0.612624	8.06322	0.000312878	0.0062015	kune-PA	1
GB54258	0.901657	3.84544	6.96078e-05	0.00189935	CG6746-PA	23
GB54264	0.713637	7.02761	9.26317e-05	0.00240026	stau-PA	0
GB54326	0.638517	4.96149	0.000680039	0.0111572	#N/A	15
GB54336	1.17522	1.19987	0.0015917	0.0215729	CG33932-PA	0
GB54369	0.649884	7.9444	7.94606e-05	0.00211217	Tpi-PA	21
GB54370	1.12585	7.22012	5.46317e-09	5.15593e-07	#N/A	0
GB54391	1.01537	2.21125	0.00128614	0.0185024	CG6904-PA	8
GB54432	0.611949	7.09306	0.000329285	0.00648919	#N/A	0
GB54433	0.616648	8.03014	0.000332482	0.00652717	RpL19-PA	0
GB54440	0.819783	2.92088	0.000990071	0.0152013	#N/A	3
GB54449	0.694591	4.04687	0.000883539	0.0137503	CG14614-PA	3
GB54469	0.568392	5.66933	0.0029928	0.0345537	CG4447-PA	3
GB54530	0.728662	4.44725	0.000244972	0.00510138	CG11376-PA	12
GB54572	1.0229	3.52075	3.23281e-05	0.0010139	#N/A	11
GB54584	0.557863	4.38417	0.00434709	0.044496	#N/A	1
GB54654	0.65765	7.33739	0.000272519	0.00558446	#N/A	2
GB54659	1.07513	8.4108	3.67842e-09	3.6038e-07	Taf8-PA	0
GB54688	0.842321	2.03138	0.00408134	0.0427109	#N/A	78
GB54697	1.54646	3.66537	2.0868e-11	3.70119e-09	#N/A	4
GB54717	0.680823	5.03016	0.000309538	0.00615902	CG18418-PA	0
GB54755	1.4652	1.26996	0.000166651	0.00380965	#N/A	10
GB54764	0.513903	6.37789	0.00299284	0.0345537	Nc-PA	14
GB54918	0.655349	7.26196	0.000161851	0.0037331	CG1732-PA	1
GB54960	0.499045	5.66517	0.0017855	0.0234465	CG10214-PA	0
GB54967	1.31038	2.22345	1.14926e-05	0.000422231	Rrp42-PA	550
GB54972	0.860996	5.40766	9.83402e-06	0.000367864	CG5742-PA	2
GB54978	0.798441	4.64917	0.000210717	0.00455387	Las-PC	6
GB54999	0.835633	4.92962	6.32436e-05	0.00177272	CG8080-PA	1
GB55017	1.00931	1.30326	0.00329904	0.0366889	CG5116-PA	0
GB55054	0.84082	3.45243	0.000143332	0.00342101	#N/A	21
GB55150	0.510091	9.78722	0.0045014	0.0454425	#N/A	0
GB55156	0.662419	3.99968	0.00302215	0.0348139	CG15014-PA	2
GB55161	0.886183	4.68784	1.37639e-05	0.000493343	CG31251-PA	15
GB55163	0.625852	6.50605	0.00317232	0.0359305	isoQC-PB	1
GB55186	0.740204	4.12038	0.000188493	0.00417895	#N/A	6
GB55192	0.558102	5.10858	0.0014908	0.020585	Snx16-PA	0
GB55220	0.819671	5.56043	2.059e-05	0.000685468	CG7322-PA	4
GB55231	1.53117	0.0729038	0.00183746	0.023836	#N/A	0
GB55268	0.672942	3.87603	0.00128781	0.0185024	CG1909-PA	0
GB55306	0.75682	4.40574	0.000337107	0.00660537	nau-PA	21
GB55365	2.76666	6.16481	5.64343e-54	5.80539e-50	#N/A	6
GB55371	0.773097	4.44326	0.000128927	0.00314225	CG6796-PA	9
GB55374	2.21156	5.14724	4.17205e-26	3.90163e-23	#N/A	0
GB55419	0.458416	6.82837	0.00363882	0.03938	wol-PA	0
GB55432	0.726123	4.72323	9.5302e-05	0.00245264	CG6453-PA	9
GB55465	0.638654	6.63665	0.00245635	0.0296231	Drep-1-PA	0
GB55479	0.605655	5.67079	0.00179148	0.0234465	#N/A	2
GB55512	0.874499	5.92731	3.82022e-06	0.000167943	Fibp-PD	1
GB55533	0.462783	5.52737	0.00475328	0.0472435	#N/A	23
GB55545	2.20686	0.0349681	0.000428366	0.00789713	CG11236-PA	0
GB55559	1.1269	3.2106	1.18641e-06	6.07192e-05	CG8888-PA	0
GB55570	0.535274	4.90015	0.00340925	0.0374689	l(2)k09913-PB	0
GB55575	0.763201	2.87058	0.00175774	0.0231818	Best1-PC	5
GB55581	0.743892	8.83585	0.000121293	0.0029922	MSBP-PA	0
GB55601	0.7563	5.44704	1.16678e-05	0.000425318	CG4645-PA	0
GB55669	0.892995	5.67262	1.24798e-07	8.446e-06	#N/A	10
GB55716	0.888039	2.73323	0.00147702	0.0205049	#N/A	1
GB55753	0.570578	6.91624	0.000563375	0.00962698	CG7601-PA	2
GB55756	3.8947	-1.01086	9.56405e-05	0.0024535	#N/A	0
GB55787	1.49784	3.3347	4.85547e-09	4.66806e-07	mus101-PA	5
GB55790	0.529169	5.1705	0.00253012	0.0302996	#N/A	10
GB55870	0.86161	4.96873	5.96647e-07	3.43106e-05	rumi-PA	0
GB55872	0.628398	5.03716	0.000658556	0.0108567	XRCC1-PA	8
GB55875	0.851848	3.13843	0.000585024	0.009882	CG7568-PC	1
GB55906	1.01751	6.98803	9.15656e-08	6.40772e-06	Nup58-PA	13
GB55931	0.542212	5.0968	0.00495779	0.0487065	vtd-PA	12
GB55968	2.2183	3.80399	5.04951e-20	2.47354e-17	#N/A	11
GB55994	0.980752	5.16159	9.89596e-09	8.85215e-07	MKP-4-PB	11
GB56016	1.02919	3.58101	1.16034e-06	5.96821e-05	mRpL30-PA	6

## Sheet: HPG High Expression
Forager Up-regulated	Fly Ortholog
GB41339	#N/A
GB41428	#N/A
GB42311	CG13636-PA
GB43247	#N/A
GB43510	#N/A
GB44548	#N/A
GB44549	#N/A
GB45851	wus-PA
GB47718	#N/A
GB48020	#N/A
GB49854	Amyrel-PA
GB50115	#N/A
GB50118	#N/A
GB50180	CG8420-PA
GB51223	#N/A
GB51299	Dfd-PA
GB51583	#N/A
GB51783	#N/A
GB53576	#N/A
GB53579	#N/A
GB54611	Spn5-PA
GB55205	#N/A
GB55207	#N/A
GB55208	#N/A
GB55209	#N/A
GB55212	#N/A
