# Supplementary material for: Insights into the Transcriptional Architecture of Behavioral Plasticity in the Honey Bee Apis mellifera
Source: Sci Rep. 2015 Jun 15;5:11136. doi: 10.1038/srep11136 (PMC4466890; doi:10.1038/srep11136)
Supplement: Supplementary Dataset 2 [file srep11136-s3.xls]

## Sheet: Column Name Descriptions
All	List of all genes found to be differentially expressed (FDR<0.05) in the given study
Nurses	List of all genes found to be upregulated in Nurses in the given study
Foragers	List of all genes found to be upregulated in foragers in the given study
All CAGEscan-Overlap	List of all genes found differentially expressed in the CAGEscan and the given array experiment
Nurse Overlap	List of genes detected in upregulated in nurses by CAGEscan and found as DEGs in the given array experiment.
Forager Overlap	List of genes detected in upregulated in foragers by CAGEscan and found as DEGs in the given array experiment.
Nurse Concordance	List of genes detected as upregulated in nurses in both CAGEscan and the given array experiment
Forager-Concordance	List of genes detected as upregulated in foragers in both CAGEscan and the given array experiment
Whitfield-Alaux Overlap (All)	List of genes detected as differentially expressed in both array studies
Whitfield-Alaux Overlap (Nurse)	List of genes found to be upregulated in Nurses in Whitfield et.al. and differentially expressed in Alaux et.al.
Whitfield-Alaux Overlap (Nurse Concordance)	List of genes found to be upregulated in Nurses in both array studies
Whitfield-Alaux Overlap (Forager)	List of genes found to be upregulated in Foragers in Whitfield et.al. and differentially expressed in Alaux et.al.
Whitfield-Alaux Overlap (Forager Concordance)	List of genes found to be upregulated in Foragers in both array studies
Alaux-Whitfield Overlap (Nurse)	List of genes found to be upregulated in Nurses in Alaux et.al. and differentially expressed in Whitfield et.al.
Alaux-Whitfield Overlap (Nurse Concordance)	List of genes found to be upregulated in Nurses in both array studies
Alaux-Whitfield Overlap (Forager)	List of genes found to be upregulated in Foragers in Whitfield et.al. and differentially expressed in Alaux et.al.
Alaux-Whitfield Overlap (Forager Concordance)	List of genes found to be upregulated in Foragers in both array studies
#A-MEXP-36 Converted to OGS 3.2	List of genes from OGS 3.2 that could be mapped to probes on #A-MEXP-36
#A-MEXP-755 Converted to OGS 3.2	List of genes from OGS 3.2 that could be mapped to probes on #A-MEXP-755
Genes on both arrays	List of genes from OGS 3.2 that could be mapped to both arrays
DEGs on #A-MEXP-36	List of all CAGEscan DEGs represented on array #A-MEXP-36
DEGs on #A-MEXP-755	List of all CAGEscan DEGs represented on array #A-MEXP-755
DEGs on at Least One Array	All CAGEscan DEGs that were represented on at least one array
Forager Genes on #A-MEXP-36	CAGEscan Forager Upregulated Genes Present on #A-MEXP-36
Forager Genes on #A-MEXP-755	CAGEscan Forager Upregulated Genes Present on #A-MEXP-755
Forager Genes on at Least One Array	CAGEscan Forager Upregulated Genes Present on at Least One Array
Forager Genes on Both Arrays	CAGEscan Forager Upregulated Genes Present on Both Arrays
Nurse Genes on #A-MEXP-36	CAGEscan Genes Upregulated in Nurses Present on #A-MEXP-36
Nurses Genes on #A-MEXP-755	CAGEscan Genes Upregulated in Nurses Present on #A-MEXP-755
Nurse Genes on at Least One Array	CAGEscan Genes Upregulated in Nurses Present on at Least One Array
Nurse Genes on Both Arrays	CAGEscan Genes Upregulated in Nurses Present on Both Arrays

## Sheet: Whitfield et.al. #A-MEXP-36
All	Nurse	Forager	All CAGEscan Overlap	Whitfield-CAGEscan Nurse Overlap	CAGEscan-Whitfield Nurse Overlap	Whitfield-CAGEscan Forager Overlap	CAGEscan-Whitfield Forager Overlap	CAGEscan Nurse Concordance	CAGEscan Forager Concordance	Whitfield-Alaux Overlap (All)	Whitfield-Alaux Overlap (Nurse)	Whitfield-Alaux Overlap (Nurse Concordance)	Whitfield-Alaux Overlap (Forager)	Whitfield-Alaux Overlap (Forager Concordance)
GB40022	GB40022	GB42295	GB40022	GB40022	GB40022	GB40794	GB40794	GB40022	GB40794	GB40164	GB40164	GB40164	GB40426	GB40426
GB40794	GB40608	GB44439	GB40164	GB40164	GB40164	GB40866	GB40866	GB40164	GB40866	GB40278	GB40278	GB40278	GB40765	GB40765
GB40866	GB45968	GB44340	GB40608	GB40608	GB40608	GB40906	GB40906	GB40608	GB40906	GB40301	GB40301	GB40301	GB40866	GB40866
GB40906	GB52324	GB53365	GB41079	GB41079	GB41079	GB40944	GB40944	GB41079	GB40944	GB40426	GB40541	GB40541	GB40906	GB40906
GB40944	GB40164	GB49418	GB41630	GB41630	GB41630	GB40976	GB40976	GB41630	GB40976	GB40541	GB40608	GB40608	GB40976	GB40976
GB40976	GB43208	GB46339	GB41756	GB41756	GB41756	GB41376	GB41376	GB41756	GB41376	GB40608	GB40804	GB40804	GB41376	GB41376
GB41376	GB55375	GB48932	GB42141	GB42141	GB42141	GB41408	GB41408	GB42141	GB41408	GB40765	GB40857	GB40857	GB41671	GB41671
GB41408	GB51764	GB50174	GB42697	GB42697	GB42697	GB41602	GB41602	GB42697	GB41602	GB40804	GB40980	GB40980	GB41700	GB41700
GB41602	GB52656	GB42940	GB42835	GB42835	GB42835	GB41700	GB41700	GB42835	GB41700	GB40857	GB41262	GB41262	GB41845	GB41845
GB41700	GB47565	GB50965	GB42858	GB42858	GB42858	GB41773	GB41773	GB42858	GB41773	GB40866	GB41725	GB41725	GB41867	GB41867
GB41773	GB53114	GB47278	GB42871	GB42871	GB42871	GB41808	GB41808	GB42871	GB41808	GB40906	GB42039	GB42224	GB42000	GB42000
GB41808	GB51220	GB49585	GB42944	GB42944	GB42944	GB41845	GB41845	GB42944	GB41845	GB40976	GB42224	GB42260	GB42501	GB42501
GB41845	GB54918	GB44020	GB43086	GB43086	GB43086	GB41867	GB41867	GB43086	GB41867	GB40980	GB42260	GB42409	GB42728	GB43168
GB41867	GB41946	GB54798	GB43302	GB43302	GB43302	GB41872	GB42000	GB43302	GB42000	GB41262	GB42409	GB42809	GB42780	GB43848
GB41872	GB53768	GB48248	GB43820	GB43820	GB43820	GB42000	GB42143	GB43820	GB42143	GB41376	GB42809	GB42871	GB43168	GB44056
GB42000	GB53672	GB54143	GB44058	GB44058	GB44058	GB42143	GB42334	GB44058	GB42334	GB41671	GB42871	GB42960	GB43848	GB44503
GB42143	GB55082	GB50699	GB44396	GB44396	GB44396	GB42334	GB42579	GB44396	GB42579	GB41700	GB42960	GB42984	GB44056	GB44634
GB42334	GB44721	GB43848	GB44412	GB44412	GB44412	GB42579	GB43248	GB44412	GB43248	GB41725	GB42984	GB43116	GB44503	GB44841
GB42579	GB50156	GB46071	GB44978	GB44978	GB44978	GB43248	GB43572	GB44978	GB43572	GB41845	GB43116	GB43980	GB44634	GB44988
GB43248	GB52505	GB55501	GB45037	GB45037	GB45037	GB43572	GB43788	GB45037	GB43788	GB41867	GB43980	GB44119	GB44841	GB45159
GB43572	GB45688	GB55789	GB45167	GB45167	GB45167	GB43788	GB44056	GB45167	GB44056	GB42000	GB44119	GB44412	GB44917	GB45758
GB43788	GB47183	GB48973	GB45375	GB45375	GB45375	GB44056	GB44078	GB45375	GB44078	GB42039	GB44412	GB44485	GB44988	GB45909
GB44056	GB50447	GB46479	GB45399	GB45399	GB45399	GB44078	GB44092	GB45399	GB44092	GB42224	GB44485	GB44533	GB45159	GB46013
GB44078	GB45399	GB50381	GB45623	GB45623	GB45623	GB44092	GB44503	GB45623	GB44503	GB42260	GB44533	GB45375	GB45758	GB46076
GB44092	GB55220	GB42143	GB45878	GB45878	GB45878	GB44503	GB44634	GB45878	GB44634	GB42409	GB45070	GB45382	GB45909	GB46277
GB44503	GB42809	GB49519	GB45968	GB45968	GB45968	GB44634	GB44841	GB45968	GB44841	GB42501	GB45248	GB45624	GB46013	GB46569
GB44634	GB53625	GB43293	GB47017	GB47017	GB47017	GB44841	GB44988	GB47017	GB44988	GB42728	GB45375	GB45724	GB46076	GB46697
GB44841	GB48022	GB55514	GB47565	GB47565	GB47565	GB44988	GB45142	GB47565	GB45142	GB42780	GB45382	GB45850	GB46277	GB46774
GB44988	GB50936	GB43697	GB47767	GB47767	GB47767	GB45142	GB45159	GB47767	GB45159	GB42809	GB45624	GB45972	GB46569	GB47049
GB45142	GB49970	GB47030	GB48250	GB48250	GB48250	GB45159	GB45263	GB48250	GB45263	GB42871	GB45724	GB46066	GB46697	GB47136
GB45159	GB52829	GB53417	GB48621	GB48621	GB48621	GB45263	GB45758	GB48621	GB45758	GB42960	GB45850	GB46091	GB46774	GB47142
GB45263	GB45971	GB50849	GB49598	GB49598	GB49598	GB45758	GB46076	GB49598	GB46076	GB42984	GB45972	GB46145	GB46853	GB47224
GB45758	GB54756	GB55073	GB49992	GB49992	GB49992	GB46076	GB46128	GB49992	GB46128	GB43116	GB46066	GB46767	GB47049	GB47278
GB46076	GB47104	GB48236	GB50011	GB50011	GB50011	GB46128	GB46277	GB50011	GB46277	GB43168	GB46091	GB47007	GB47136	GB47503
GB46128	GB40779	GB40794	GB50024	GB50024	GB50024	GB46277	GB46371	GB50024	GB46371	GB43848	GB46145	GB47477	GB47142	GB48215
GB46277	GB52017	GB50941	GB50553	GB50553	GB50553	GB46371	GB46492	GB50553	GB46492	GB43980	GB46767	GB47565	GB47224	GB48344
GB46371	GB46448	GB40441	GB50622	GB50622	GB50622	GB46492	GB46655	GB50622	GB46655	GB44056	GB47007	GB47767	GB47278	GB49321
GB46492	GB42944	GB44078	GB50700	GB50700	GB50700	GB46655	GB46697	GB50700	GB46697	GB44119	GB47026	GB48022	GB47503	GB49688
GB46655	GB42422	GB43948	GB50891	GB50891	GB50891	GB46697	GB46774	GB50891	GB46774	GB44412	GB47477	GB48193	GB48215	GB50377
GB46697	GB42835	GB54313	GB50936	GB50936	GB50936	GB46774	GB47049	GB50936	GB47049	GB44485	GB47565	GB48241	GB48344	GB50572
GB46774	GB52634	GB40944	GB50970	GB50970	GB50970	GB47026	GB47136	GB50970	GB47136	GB44503	GB47767	GB48940	GB49321	GB50730
GB47026	GB44893	GB45526	GB51261	GB51261	GB51261	GB47049	GB47148	GB51261	GB47148	GB44533	GB48022	GB48943	GB49463	GB50909
GB47049	GB44412	GB47841	GB52324	GB52324	GB52324	GB47136	GB47224	GB52324	GB47224	GB44634	GB48105	GB49071	GB49688	GB50965
GB47136	GB44073	GB45324	GB52505	GB52505	GB52505	GB47148	GB47503	GB52505	GB47503	GB44841	GB48193	GB49189	GB50048	GB51125
GB47148	GB48105	GB53506	GB52674	GB52674	GB52674	GB47224	GB47614	GB52674	GB47614	GB44917	GB48241	GB49706	GB50377	GB51849
GB47224	GB48193	GB50691	GB53046	GB53046	GB53046	GB47503	GB47799	GB53046	GB47799	GB44988	GB48940	GB49936	GB50572	GB51898
GB47503	GB52438	GB51699	GB53047	GB53047	GB53047	GB47614	GB48034	GB53047	GB48034	GB45070	GB48943	GB50013	GB50730	GB52039
GB47614	GB48234	GB42761	GB53287	GB53287	GB53287	GB47799	GB48059	GB53287	GB48059	GB45159	GB49071	GB50156	GB50909	GB52345
GB47799	GB43091	GB43276	GB53609	GB53609	GB53609	GB48022	GB48247	GB53609	GB48247	GB45248	GB49189	GB50158	GB50965	GB52465
GB48022	GB44146	GB41154	GB54369	GB54369	GB54369	GB48034	GB48748	GB54369	GB48748	GB45375	GB49706	GB50189	GB51125	GB52524
GB48034	GB55669	GB43567	GB54918	GB54918	GB54918	GB48059	GB49688	GB54918	GB49688	GB45382	GB49936	GB50239	GB51849	GB53012
GB48059	GB51736	GB44530	GB55220	GB55220	GB55220	GB48247	GB49705	GB55220	GB49705	GB45624	GB50013	GB50553	GB51898	GB53747
GB48247	GB47248	GB54256	GB55268	GB55268	GB55268	GB48748	GB50099	GB55268	GB50099	GB45724	GB50156	GB50622	GB52039	GB54219
GB48748	GB51712	GB52659	GB55432	GB55432	GB55432	GB49688	GB50174	GB55432	GB50174	GB45758	GB50158	GB50694	GB52345	GB54315
GB49688	GB43302	GB41521	GB55512	GB55512	GB55512	GB49705	GB50226	GB55512	GB50226	GB45850	GB50189	GB50728	GB52465	GB55004
GB49705	GB50158	GB49083	GB55575	GB55575	GB55575	GB50099	GB50342	GB55575	GB50342	GB45909	GB50239	GB51261	GB52524	GB55016
GB50099	GB51261	GB52779	GB55581	GB55581	GB55581	GB50174	GB50572	GB55581	GB50572	GB45972	GB50553	GB51479	GB53012	GB55515
GB50174	GB55707	GB50837	GB55669	GB55669	GB55669	GB50226	GB50690	GB55669	GB50690	GB46013	GB50622	GB51764	GB53043	GB55789
GB50226	GB50970	GB50690	GB55875	GB55875	GB55875	GB50342	GB50699	GB55875	GB50699	GB46066	GB50694	GB52656	GB53747
GB50342	GB55162	GB55650	GB40794			GB50572	GB50730		GB50730	GB46076	GB50728	GB53046	GB54219
GB50572	GB53830	GB53145	GB40866			GB50690	GB50837		GB50837	GB46091	GB51261	GB53287	GB54315
GB50690	GB53582	GB43301	GB40906			GB50699	GB50909		GB50909	GB46145	GB51479	GB53491	GB54798
GB50699	GB52979	GB52741	GB40944			GB50730	GB51125		GB51125	GB46277	GB51764	GB53582	GB54818
GB50730	GB53811	GB41423	GB40976			GB50837	GB51257		GB51257	GB46569	GB52104	GB53672	GB55004
GB50837	GB50891	GB44281	GB41376			GB50909	GB51727		GB51727	GB46697	GB52656	GB53719	GB55016
GB50909	GB51710	GB43937	GB41408			GB51125	GB51809		GB51809	GB46767	GB53046	GB53811	GB55146
GB51125	GB51249	GB48034	GB41602			GB51257	GB52039		GB52039	GB46774	GB53287	GB53976	GB55501
GB51257	GB45724	GB40670	GB41700			GB51727	GB52212		GB52212	GB46853	GB53491	GB54294	GB55515
GB51727	GB49259	GB50806	GB41773			GB51774	GB52281		GB52281	GB47007	GB53582	GB54388	GB55789
GB51774	GB40770	GB55262	GB41808			GB51809	GB52345		GB52345	GB47026	GB53672	GB54452
GB51809	GB50765	GB42894	GB41845			GB52039	GB52427		GB52427	GB47049	GB53719	GB54938
GB52039	GB40460	GB40730	GB41867			GB52212	GB52465		GB52465	GB47136	GB53811	GB54996
GB52212	GB46713	GB43949	GB41872			GB52281	GB52992		GB52992	GB47142	GB53976	GB55162
GB52281	GB45382	GB45055	GB42000			GB52345	GB53012		GB53012	GB47224	GB54294	GB55220
GB52345	GB41223	GB41671	GB42143			GB52427	GB53145		GB53145	GB47278	GB54388	GB55356
GB52427	GB50885	GB42780	GB42334			GB52465	GB53318		GB53318	GB47477	GB54452	GB55403
GB52465	GB44058	GB41773	GB42579			GB52992	GB53372		GB53372	GB47503	GB54938	GB55432
GB52992	GB55226	GB44976	GB43248			GB53012	GB53503		GB53503	GB47565	GB54996	GB55648
GB53012	GB55356	GB42579	GB43572			GB53145	GB53747		GB53747	GB47767	GB55162	GB55757
GB53145	GB49598	GB43160	GB43788			GB53318	GB54219		GB54219	GB48022	GB55220
GB53318	GB47477	GB48684	GB44056			GB53372	GB54467		GB54467	GB48105	GB55356
GB53372	GB54020	GB40865	GB44078			GB53503	GB55004		GB55004	GB48193	GB55403
GB53503	GB50633	GB41808	GB44092			GB53747	GB55016		GB55016	GB48215	GB55432
GB53747	GB47312	GB46853	GB44503			GB53780	GB55190		GB55190	GB48241	GB55648
GB53780	GB47313	GB48059	GB44634			GB53784	GB55515		GB55515	GB48344	GB55757
GB53784	GB53086	GB49332	GB44841			GB54219	GB55556		GB55556	GB48940
GB54219	GB45167	GB50878	GB44988			GB54467	GB55650		GB55650	GB48943
GB54467	GB48772	GB46599	GB45142			GB55004	GB55930		GB55930	GB49071
GB55004	GB40119	GB50942	GB45159			GB55016				GB49189
GB55016	GB55288	GB48199	GB45263			GB55190				GB49321
GB55190	GB50866	GB48446	GB45758			GB55396				GB49463
GB55396	GB44311	GB45811	GB46076			GB55515				GB49688
GB55515	GB41630	GB55146	GB46128			GB55556				GB49706
GB55556	GB41545	GB45911	GB46277			GB55650				GB49936
GB55650	GB55547	GB46655	GB46371			GB55930				GB50013
GB55930	GB46736	GB43956	GB46492							GB50048
GB40164	GB42984	GB44482	GB46655							GB50156
GB40608	GB54996	GB55855	GB46697							GB50158
GB41079	GB49642	GB42755	GB46774							GB50189
GB41630	GB46768	GB51110	GB47026							GB50239
GB41756	GB43717	GB43015	GB47049							GB50377
GB42141	GB41725	GB48215	GB47136							GB50553
GB42697	GB55938	GB52340	GB47148							GB50572
GB42835	GB50622	GB49560	GB47224							GB50622
GB42858	GB43716	GB46757	GB47503							GB50694
GB42871	GB44039	GB48145	GB47614							GB50728
GB42944	GB52115	GB48019	GB47799							GB50730
GB43086	GB40436	GB44060	GB48022							GB50909
GB43302	GB49757	GB53950	GB48034							GB50965
GB43820	GB47815	GB53657	GB48059							GB51125
GB44058	GB50626	GB46371	GB48247							GB51261
GB44396	GB50183	GB41011	GB48748							GB51479
GB44412	GB49313	GB51683	GB49688							GB51764
GB44978	GB53784	GB46597	GB49705							GB51849
GB45037	GB50011	GB50157	GB50099							GB51898
GB45167	GB54507	GB51744	GB50174							GB52039
GB45375	GB47635	GB47412	GB50226							GB52104
GB45399	GB53565	GB43960	GB50342							GB52345
GB45623	GB50239	GB48690	GB50572							GB52465
GB45878	GB54294	GB46492	GB50690							GB52524
GB45968	GB40857	GB51009	GB50699							GB52656
GB47017	GB55537	GB52432	GB50730							GB53012
GB47565	GB44422	GB43504	GB50837							GB53043
GB47767	GB47314	GB41287	GB50909							GB53046
GB48250	GB55368	GB44490	GB51125							GB53287
GB48621	GB53071	GB51257	GB51257							GB53491
GB49598	GB53047	GB43379	GB51727							GB53582
GB49992	GB41824	GB52524	GB51774							GB53672
GB50011	GB41262	GB47142	GB51809							GB53719
GB50024	GB48603	GB53043	GB52039							GB53747
GB50553	GB42260	GB41156	GB52212							GB53811
GB50622	GB55600	GB50160	GB52281							GB53976
GB50700	GB54985	GB42326	GB52345							GB54219
GB50891	GB50908	GB47413	GB52427							GB54294
GB50936	GB42544	GB43036	GB52465							GB54315
GB50970	GB46425	GB45260	GB52992							GB54388
GB51261	GB54237	GB45263	GB53012							GB54452
GB52324	GB54932	GB50257	GB53145							GB54798
GB52505	GB44860	GB51100	GB53318							GB54818
GB52674	GB45850	GB48852	GB53372							GB54938
GB53046	GB44533	GB55438	GB53503							GB54996
GB53047	GB42688	GB43245	GB53747							GB55004
GB53287	GB40278	GB49705	GB53780							GB55016
GB53609	GB44886	GB49487	GB53784							GB55146
GB54369	GB51158	GB53318	GB54219							GB55162
GB54918	GB47604	GB54315	GB54467							GB55220
GB55220	GB49794	GB54818	GB55004							GB55356
GB55268	GB43459	GB44936	GB55016							GB55403
GB55432	GB42141	GB42241	GB55190						GB55432
GB55512	GB52997	GB50909	GB55396						GB55501
GB55575	GB42871	GB55698	GB55515						GB55515
GB55581	GB48241	GB53394	GB55556						GB55648
GB55669	GB41629	GB45052	GB55650						GB55757
GB55875	GB53310	GB41608	GB55930						GB55789
GB40054	GB55388	GB40523
GB40063	GB50939	GB48941
GB40083	GB51198	GB41075
GB40119	GB55574	GB46013
GB40159	GB41146	GB51659
GB40222	GB55575	GB47628
GB40243	GB44978	GB46569
GB40278	GB49148	GB48962
GB40301	GB43938	GB54876
GB40302	GB41756	GB49463
GB40313	GB43963	GB44336
GB40414	GB53046	GB46918
GB40422	GB53013	GB40565
GB40426	GB43128	GB49467
GB40436	GB49535	GB40765
GB40441	GB50013	GB44334
GB40457	GB44835	GB41994
GB40460	GB42960	GB44148
GB40517	GB42846	GB45199
GB40523	GB55828	GB53989
GB40525	GB54938	GB49443
GB40541	GB52679	GB42728
GB40565	GB43980	GB46330
GB40670	GB45501	GB50397
GB40703	GB42455	GB49672
GB40730	GB42172	GB48790
GB40733	GB47625	GB55247
GB40765	GB55757	GB51848
GB40770	GB55396	GB47614
GB40779	GB47879	GB52778
GB40804	GB49706	GB52281
GB40808	GB50190	GB42000
GB40809	GB49594	GB50890
GB40856	GB43446	GB55986
GB40857	GB51335	GB41408
GB40865	GB41289	GB49688
GB40911	GB53287	GB42043
GB40923	GB49529	GB49233
GB40980	GB53384	GB52212
GB41011	GB50694	GB40054
GB41075	GB55224	GB43572
GB41110	GB44485	GB43195
GB41146	GB54331	GB55730
GB41154	GB41430	GB44093
GB41156	GB45286	GB52427
GB41158	GB54643	GB49505
GB41223	GB49189	GB48344
GB41231	GB42409	GB53012
GB41260	GB53609	GB47474
GB41262	GB48382	GB42439
GB41287	GB43087	GB40159
GB41289	GB43129	GB41700
GB41413	GB49448	GB55387
GB41423	GB48621	GB41602
GB41430	GB41985	GB48748
GB41443	GB42982	GB42685
GB41491	GB55898	GB41845
GB41521	GB45562	GB53747
GB41545	GB45642	GB50048
GB41547	GB54092	GB50845
GB41608	GB46893	GB50099
GB41629	GB45951	GB53809
GB41645	GB42697	GB50342
GB41667	GB55268	GB47513
GB41671	GB48940	GB41376
GB41681	GB45403	GB51898
GB41710	GB43116	GB54934
GB41711	GB54388	GB51258
GB41725	GB53820	GB45640
GB41735	GB48943	GB44092
GB41751	GB44803	GB42671
GB41802	GB55496	GB55302
GB41824	GB54533	GB53782
GB41898	GB44544	GB43612
GB41910	GB49071	GB41547
GB41946	GB46962	GB52039
GB41980	GB54661	GB40906
GB41985	GB52563	GB43476
GB41988	GB44770	GB42334
GB41994	GB43882	GB45459
GB42032	GB49112	GB47049
GB42039	GB49410	GB43167
GB42043	GB50683	GB49755
GB42057	GB55432	GB53468
GB42110	GB48325	GB50226
GB42147	GB49992	GB44917
GB42165	GB54369	GB47799
GB42172	GB43196	GB45142
GB42175	GB44972	GB54947
GB42224	GB53376	GB50377
GB42241	GB47017	GB52426
GB42260	GB40083	GB52604
GB42295	GB47041	GB44582
GB42312	GB44283	GB54508
GB42326	GB42110	GB40703
GB42409	GB49223	GB52466
GB42422	GB47478	GB44330
GB42439	GB45070	GB46128
GB42455	GB55512	GB51727
GB42501	GB49921	GB55556
GB42544	GB54808	GB47584
GB42593	GB44462	GB55930
GB42671	GB46112	GB45795
GB42674	GB53699	GB42501
GB42685	GB44849	GB52345
GB42688	GB43236	GB46076
GB42728	GB50679	GB46135
GB42755	GB41988	GB44387
GB42761	GB45852	GB43788
GB42767	GB47308	GB50947
GB42780	GB47977	GB41681
GB42809	GB47299	GB42767
GB42846	GB47543	GB42593
GB42894	GB44685	GB51809
GB42918	GB45617	GB44634
GB42940	GB53122	GB44056
GB42952	GB55658	GB40426
GB42960	GB45348	GB50010
GB42982	GB46129	GB52992
GB42984	GB47661	GB48247
GB42997	GB47189	GB51849
GB43015	GB52104	GB53620
GB43022	GB46243	GB53503
GB43036	GB45878	GB52465
GB43087	GB50024	GB51019
GB43091	GB44426	GB47148
GB43116	GB42147	GB41867
GB43121	GB52424	GB49321
GB43122	GB50175	GB45159
GB43128	GB50973	GB40866
GB43129	GB53695	GB54467
GB43155	GB55395	GB43168
GB43160	GB40063	GB47224
GB43167	GB45037	GB44963
GB43168	GB50247	GB40525
GB43195	GB53045	GB43248
GB43196	GB41231	GB45758
GB43208	GB43706	GB46277
GB43236	GB50700	GB42997
GB43245	GB40541	GB50730
GB43276	GB53780	GB44841
GB43293	GB55587	GB44276
GB43301	GB43820	GB52360
GB43379	GB47807	GB55016
GB43418	GB42918	GB55190
GB43429	GB52674	GB45909
GB43446	GB53491	GB54219
GB43459	GB49249	GB51125
GB43476	GB48894	GB46774
GB43504	GB53373	GB43022
GB43567	GB41260	GB47503
GB43612	GB50637	GB55515
GB43697	GB45099	GB47430
GB43706	GB44396	GB55004
GB43716	GB44939	GB40976
GB43717	GB49283	GB47136
GB43826	GB54753	GB44988
GB43842	GB42039	GB44503
GB43848	GB51002	GB43418
GB43882	GB51774	GB46697
GB43937	GB46291	GB44207
GB43938	GB48250	GB50572
GB43948	GB41413	GB53372
GB43949	GB50819
GB43956	GB53070
GB43960	GB47880
GB43963	GB40457
GB43980	GB40301
GB43999	GB42858
GB44020	GB53490
GB44039	GB47744
GB44060	GB48630
GB44073	GB51015
GB44093	GB52316
GB44119	GB51479
GB44141	GB42165
GB44146	GB50271
GB44148	GB46214
GB44152	GB51806
GB44180	GB40809
GB44207	GB44809
GB44276	GB45972
GB44281	GB55558
GB44283	GB52074
GB44311	GB54537
GB44330	GB44888
GB44334	GB47394
GB44336	GB53323
GB44340	GB44870
GB44387	GB44119
GB44422	GB52786
GB44426	GB44141
GB44439	GB51337
GB44462	GB41872
GB44482	GB42057
GB44485	GB41710
GB44490	GB41802
GB44530	GB53447
GB44532	GB47045
GB44533	GB55643
GB44544	GB41910
GB44567	GB42312
GB44573	GB55434
GB44582	GB45248
GB44588	GB41898
GB44642	GB47509
GB44685	GB47996
GB44721	GB40302
GB44725	GB45375
GB44770	GB53340
GB44803	GB50943
GB44809	GB54452
GB44835	GB49886
GB44849	GB45624
GB44850	GB50728
GB44860	GB48097
GB44867	GB48365
GB44870	GB46982
GB44873	GB42175
GB44886	GB51973
GB44888	GB45937
GB44893	GB46145
GB44914	GB50553
GB44917	GB53421
GB44936	GB52732
GB44939	GB53140
GB44963	GB50207
GB44972	GB40422
GB44976	GB54692
GB45044	GB43999
GB45052	GB46066
GB45055	GB40517
GB45070	GB49936
GB45099	GB52827
GB45199	GB46761
GB45247	GB47876
GB45248	GB46274
GB45260	GB41735
GB45276	GB44873
GB45286	GB43842
GB45324	GB44588
GB45348	GB53705
GB45382	GB55581
GB45403	GB52736
GB45459	GB49990
GB45501	GB49101
GB45526	GB55287
GB45562	GB50994
GB45617	GB45831
GB45624	GB54990
GB45640	GB49069
GB45642	GB43826
GB45653	GB43086
GB45688	GB48308
GB45724	GB49106
GB45795	GB40313
GB45811	GB47443
GB45831	GB43155
GB45850	GB44914
GB45852	GB41711
GB45873	GB44642
GB45909	GB44850
GB45911	GB43429
GB45937	GB47192
GB45951	GB40980
GB45970	GB40808
GB45971	GB40222
GB45972	GB40243
GB46013	GB41645
GB46066	GB53976
GB46071	GB46767
GB46091	GB47007
GB46112	GB48854
GB46129	GB47767
GB46135	GB45276
GB46145	GB54760
GB46196	GB47829
GB46214	GB48309
GB46243	GB53067
GB46274	GB52773
GB46291	GB41158
GB46322	GB53211
GB46330	GB45044
GB46339	GB55403
GB46395	GB41443
GB46425	GB53719
GB46448	GB52977
GB46479	GB52348
GB46521	GB48859
GB46564	GB40414
GB46565	GB44725
GB46569	GB53039
GB46597	GB53670
GB46599	GB46322
GB46713	GB55648
GB46736	GB45653
GB46757	GB40911
GB46761	GB51999
GB46767	GB53725
GB46768	GB55941
GB46853	GB55015
GB46893	GB55875
GB46918	GB41980
GB46962	GB50686
GB46982	GB44180
GB47007	GB46521
GB47030	GB50189
GB47039	GB47351
GB47041	GB47120
GB47045	GB52999
GB47104	GB53862
GB47120	GB54341
GB47142	GB52739
GB47183	GB50069
GB47189	GB44573
GB47192	GB47875
GB47248	GB42674
GB47278	GB43121
GB47296	GB46565
GB47299	GB52907
GB47308	GB53432
GB47312	GB51334
GB47313	GB49696
GB47314	GB50117
GB47351	GB45247
GB47394	GB49129
GB47412	GB54140
GB47413	GB46395
GB47430	GB41491
GB47443	GB49247
GB47474	GB55744
GB47477	GB42224
GB47478	GB43122
GB47509	GB49318
GB47513	GB46091
GB47543	GB45970
GB47584	GB41667
GB47604	GB47901
GB47625	GB41079
GB47628	GB52803
GB47635	GB40733
GB47661	GB41110
GB47744	GB44152
GB47807	GB40804
GB47815	GB55152
GB47829	GB52236
GB47841	GB49108
GB47875	GB47026
GB47876	GB51526
GB47879	GB52211
GB47880	GB52742
GB47901	GB49343
GB47977	GB42032
GB47996	GB48535
GB48019	GB47296
GB48097	GB44867
GB48105	GB52613
GB48145	GB55390
GB48193	GB55919
GB48199	GB42952
GB48215	GB40923
GB48234	GB44567
GB48236	GB44532
GB48241	GB54952
GB48248	GB51838
GB48308	GB52262
GB48309	GB54545
GB48325	GB40856
GB48344	GB46564
GB48365	GB45623
GB48382	GB50295
GB48446	GB47039
GB48535	GB45873
GB48603	GB46196
GB48630	GB41751
GB48684
GB48690
GB48772
GB48790
GB48852
GB48854
GB48859
GB48894
GB48932
GB48940
GB48941
GB48943
GB48962
GB48973
GB49069
GB49071
GB49083
GB49101
GB49106
GB49108
GB49112
GB49129
GB49148
GB49189
GB49223
GB49233
GB49247
GB49249
GB49259
GB49283
GB49313
GB49318
GB49321
GB49332
GB49343
GB49410
GB49418
GB49443
GB49448
GB49463
GB49467
GB49487
GB49505
GB49519
GB49529
GB49535
GB49560
GB49585
GB49594
GB49642
GB49672
GB49696
GB49706
GB49755
GB49757
GB49794
GB49886
GB49921
GB49936
GB49970
GB49990
GB50010
GB50013
GB50048
GB50069
GB50117
GB50156
GB50157
GB50158
GB50160
GB50175
GB50183
GB50189
GB50190
GB50207
GB50239
GB50247
GB50257
GB50271
GB50295
GB50377
GB50381
GB50397
GB50447
GB50626
GB50633
GB50637
GB50679
GB50683
GB50686
GB50691
GB50694
GB50728
GB50765
GB50806
GB50819
GB50845
GB50849
GB50866
GB50878
GB50885
GB50890
GB50908
GB50939
GB50941
GB50942
GB50943
GB50947
GB50965
GB50973
GB50994
GB51002
GB51009
GB51015
GB51019
GB51100
GB51110
GB51158
GB51198
GB51220
GB51249
GB51258
GB51334
GB51335
GB51337
GB51479
GB51526
GB51659
GB51683
GB51699
GB51710
GB51712
GB51736
GB51744
GB51764
GB51806
GB51838
GB51848
GB51849
GB51898
GB51973
GB51999
GB52017
GB52074
GB52104
GB52115
GB52211
GB52236
GB52262
GB52316
GB52340
GB52348
GB52360
GB52424
GB52426
GB52432
GB52438
GB52466
GB52524
GB52563
GB52604
GB52613
GB52634
GB52656
GB52659
GB52679
GB52732
GB52736
GB52739
GB52741
GB52742
GB52773
GB52778
GB52779
GB52786
GB52803
GB52827
GB52829
GB52907
GB52977
GB52979
GB52997
GB52999
GB53013
GB53039
GB53043
GB53045
GB53067
GB53070
GB53071
GB53086
GB53114
GB53122
GB53140
GB53211
GB53310
GB53323
GB53340
GB53365
GB53373
GB53376
GB53384
GB53394
GB53417
GB53421
GB53432
GB53447
GB53468
GB53490
GB53491
GB53506
GB53565
GB53582
GB53620
GB53625
GB53657
GB53670
GB53672
GB53695
GB53699
GB53705
GB53719
GB53725
GB53768
GB53782
GB53809
GB53811
GB53820
GB53830
GB53862
GB53950
GB53976
GB53989
GB54020
GB54092
GB54140
GB54143
GB54237
GB54256
GB54294
GB54313
GB54315
GB54331
GB54341
GB54388
GB54452
GB54507
GB54508
GB54533
GB54537
GB54545
GB54643
GB54661
GB54692
GB54753
GB54756
GB54760
GB54798
GB54808
GB54818
GB54876
GB54932
GB54934
GB54938
GB54947
GB54952
GB54985
GB54990
GB54996
GB55015
GB55073
GB55082
GB55146
GB55152
GB55162
GB55224
GB55226
GB55247
GB55262
GB55287
GB55288
GB55302
GB55356
GB55368
GB55375
GB55387
GB55388
GB55390
GB55395
GB55403
GB55434
GB55438
GB55496
GB55501
GB55514
GB55537
GB55547
GB55558
GB55574
GB55587
GB55600
GB55643
GB55648
GB55658
GB55698
GB55707
GB55730
GB55744
GB55757
GB55789
GB55828
GB55855
GB55898
GB55919
GB55938
GB55941
GB55986

## Sheet: Alaux et.al. #A-MEXP-755
All	Nurse	Forager	All CAGEscan Overlap	Alaux-CAGEscan Nurse Overlap	CAGEscan-Alaux Nurse Overlap	Alaux-CAGEscan Forager Overlap	CAGEscan-Alaux Forager Overlap	CAGEscan Nurse Concordance	CAGEscan Forager Concordance	Alaux-Whitfield Overlap (Nurse)	Alaux-Whitfield Overlap (Nurse Concordance)	Alaux-Whitfield Overlap (Forager)	Alaux-Whitfield Overlap (Forager Concordance)
GB40071	GB40071	GB40074	GB40164	GB40164	GB40164	GB40074	GB40074	GB40164	GB40074	GB40164	GB40164	GB40906	GB40426
GB40074	GB40431	GB40120	GB40608	GB40608	GB40608	GB40283	GB40283	GB40608	GB40283	GB40278	GB40278	GB40426	GB40765
GB40089	GB40590	GB40126	GB40778	GB40778	GB40778	GB40514	GB40514	GB40778	GB40514	GB40301	GB40301	GB40765	GB40866
GB40113	GB40877	GB40134	GB40823	GB40823	GB40823	GB40713	GB40713	GB40823	GB40713	GB40541	GB40541	GB40866	GB40906
GB40120	GB40903	GB40205	GB41039	GB41039	GB41039	GB40866	GB40866	GB41039	GB40866	GB40608	GB40608	GB40976	GB40976
GB40126	GB42614	GB40251	GB41841	GB41841	GB41841	GB40906	GB40906	GB41841	GB40906	GB40804	GB40804	GB41376	GB41376
GB40134	GB42708	GB40283	GB42084	GB42084	GB42084	GB40950	GB40950	GB42084	GB40950	GB40857	GB40857	GB41671	GB41671
GB40150	GB42811	GB40336	GB42540	GB42540	GB42540	GB40976	GB40976	GB42540	GB40976	GB40980	GB40980	GB41700	GB41700
GB40155	GB44461	GB40426	GB42871	GB42871	GB42871	GB41283	GB41283	GB42871	GB41283	GB41262	GB41262	GB41845	GB41845
GB40163	GB45202	GB40481	GB42985	GB42985	GB43165	GB41284	GB41284	GB43165	GB41284	GB41725	GB41725	GB41867	GB41867
GB40164	GB45223	GB40514	GB43004	GB43004	GB43564	GB41339	GB41339	GB43564	GB41339	GB42224	GB42224	GB42000	GB42000
GB40205	GB45369	GB40713	GB43165	GB43165	GB43738	GB41376	GB41376	GB43738	GB41376	GB42260	GB42260	GB42039	GB42501
GB40240	GB46040	GB40735	GB43564	GB43564	GB43861	GB41700	GB41700	GB43861	GB41700	GB42409	GB42409	GB42501	GB43168
GB40251	GB49285	GB40746	GB43738	GB43738	GB44032	GB41803	GB41803	GB44032	GB41803	GB42728	GB42809	GB43168	GB43848
GB40265	GB49584	GB40747	GB43861	GB43861	GB44208	GB41845	GB41845	GB44208	GB41845	GB42780	GB42871	GB43848	GB44056
GB40271	GB50138	GB40754	GB44032	GB44032	GB44233	GB41867	GB41867	GB44233	GB41867	GB42809	GB42960	GB44056	GB44503
GB40278	GB50534	GB40765	GB44208	GB44208	GB44412	GB41889	GB41889	GB44412	GB41889	GB42871	GB42984	GB44503	GB44634
GB40283	GB50709	GB40830	GB44233	GB44233	GB44705	GB42000	GB42000	GB44705	GB42000	GB42960	GB43116	GB44634	GB44841
GB40301	GB51720	GB40842	GB44412	GB44412	GB45375	GB42079	GB42079	GB45375	GB42079	GB42984	GB43980	GB44841	GB44988
GB40336	GB51753	GB40863	GB44548	GB44548	GB45432	GB42311	GB42311	GB45432	GB42311	GB43116	GB44119	GB44988	GB45159
GB40341	GB54789	GB40866	GB44705	GB44705	GB45628	GB42651	GB43004	GB45628	GB43004	GB43980	GB44412	GB45070	GB45758
GB40426	GB55231	GB40883	GB45375	GB45375	GB45955	GB43004	GB43093	GB45955	GB43093	GB44119	GB44485	GB45159	GB45909
GB40431	GB55232	GB40906	GB45432	GB45432	GB46226	GB43093	GB43247	GB46226	GB43247	GB44412	GB44533	GB45248	GB46013
GB40438	GB55586	GB40913	GB45628	GB45628	GB46309	GB43247	GB43728	GB46309	GB43728	GB44485	GB45375	GB45758	GB46076
GB40445	GB40089	GB40950	GB45955	GB45955	GB46337	GB43728	GB43823	GB46337	GB43823	GB44533	GB45382	GB45909	GB46277
GB40448	GB40113	GB40976	GB46226	GB46226	GB47046	GB43823	GB44056	GB47046	GB44056	GB44917	GB45624	GB46013	GB46569
GB40453	GB40150	GB40997	GB46309	GB46309	GB47188	GB44056	GB44455	GB47188	GB44455	GB45375	GB45724	GB46076	GB46697
GB40481	GB40155	GB41212	GB46337	GB46337	GB47415	GB44414	GB44503	GB47415	GB44503	GB45382	GB45850	GB46277	GB46774
GB40492	GB40163	GB41220	GB47046	GB47046	GB47482	GB44455	GB44580	GB47482	GB44580	GB45624	GB45972	GB46569	GB47049
GB40514	GB40164	GB41283	GB47188	GB47188	GB47565	GB44503	GB44585	GB47565	GB44585	GB45724	GB46066	GB46697	GB47136
GB40539	GB40240	GB41284	GB47415	GB47415	GB47649	GB44580	GB44634	GB47649	GB44634	GB45850	GB46091	GB46774	GB47142
GB40541	GB40265	GB41332	GB47482	GB47482	GB47675	GB44585	GB44841	GB47675	GB44841	GB45972	GB46145	GB47026	GB47224
GB40566	GB40271	GB41339	GB47565	GB47565	GB47696	GB44634	GB44970	GB47696	GB44970	GB46066	GB46767	GB47049	GB47278
GB40580	GB40278	GB41374	GB47649	GB47649	GB47767	GB44841	GB44988	GB47767	GB44988	GB46091	GB47007	GB47136	GB47503
GB40590	GB40301	GB41376	GB47675	GB47675	GB48436	GB44970	GB45040	GB48436	GB45040	GB46145	GB47477	GB47142	GB48215
GB40608	GB40341	GB41383	GB47696	GB47696	GB49235	GB44988	GB45159	GB49235	GB45159	GB46767	GB47565	GB47224	GB48344
GB40655	GB40438	GB41387	GB47767	GB47767	GB49285	GB45040	GB45365	GB49285	GB45365	GB46853	GB47767	GB47278	GB49321
GB40713	GB40445	GB41388	GB48022	GB48022	GB49584	GB45159	GB45400	GB49584	GB45400	GB47007	GB48022	GB47503	GB49688
GB40735	GB40448	GB41638	GB48436	GB48436	GB49885	GB45365	GB45427	GB49885	GB45427	GB47477	GB48193	GB48105	GB50377
GB40746	GB40492	GB41655	GB49235	GB49235	GB49994	GB45400	GB45758	GB49994	GB45758	GB47565	GB48241	GB48215	GB50572
GB40747	GB40539	GB41662	GB49285	GB49285	GB50282	GB45427	GB45851	GB50282	GB45851	GB47767	GB48940	GB48344	GB50730
GB40754	GB40541	GB41671	GB49397	GB49397	GB50553	GB45758	GB45906	GB50553	GB45906	GB48022	GB48943	GB49321	GB50909
GB40765	GB40566	GB41700	GB49584	GB49584	GB50622	GB45851	GB45973	GB50622	GB45973	GB48193	GB49071	GB49688	GB50965
GB40776	GB40608	GB41742	GB49885	GB49885	GB50817	GB45906	GB46076	GB50817	GB46076	GB48241	GB49189	GB50377	GB51125
GB40778	GB40655	GB41779	GB49994	GB49994	GB51088	GB45973	GB46277	GB51088	GB46277	GB48940	GB49706	GB50572	GB51849
GB40800	GB40776	GB41803	GB50282	GB50282	GB51117	GB46076	GB46697	GB51117	GB46697	GB48943	GB49936	GB50730	GB51898
GB40804	GB40778	GB41845	GB50553	GB50553	GB51197	GB46277	GB46774	GB51197	GB46774	GB49071	GB50013	GB50909	GB52039
GB40823	GB40800	GB41867	GB50622	GB50622	GB51261	GB46697	GB47026	GB51261	GB47026	GB49189	GB50156	GB50965	GB52345
GB40830	GB40804	GB41889	GB50817	GB50817	GB52023	GB46774	GB47049	GB52023	GB47049	GB49463	GB50158	GB51125	GB52465
GB40842	GB40823	GB41975	GB51088	GB51088	GB52755	GB47026	GB47079	GB52755	GB47079	GB49706	GB50189	GB51849	GB52524
GB40857	GB40857	GB41983	GB51117	GB51117	GB53046	GB47049	GB47136	GB53046	GB47136	GB49936	GB50239	GB51898	GB53012
GB40863	GB40908	GB42000	GB51197	GB51197	GB53287	GB47079	GB47224	GB53287	GB47224	GB50013	GB50553	GB52039	GB53747
GB40866	GB40973	GB42039	GB51261	GB51261	GB53375	GB47136	GB47318	GB53375	GB47318	GB50048	GB50622	GB52104	GB54219
GB40877	GB40980	GB42079	GB52023	GB52023	GB53424	GB47224	GB47475	GB53424	GB47475	GB50156	GB50694	GB52345	GB54315
GB40883	GB41034	GB42263	GB52755	GB52755	GB53669	GB47318	GB47503	GB53669	GB47503	GB50158	GB50728	GB52465	GB55004
GB40890	GB41039	GB42272	GB53046	GB53046	GB53777	GB47475	GB48201	GB53777	GB48201	GB50189	GB51261	GB52524	GB55016
GB40903	GB41159	GB42296	GB53287	GB53287	GB53886	GB47503	GB48462	GB53886	GB48462	GB50239	GB51479	GB53012	GB55515
GB40906	GB41188	GB42311	GB53375	GB53375	GB54258	GB48201	GB48905	GB54258	GB48905	GB50553	GB51764	GB53747	GB55789
GB40908	GB41227	GB42365	GB53424	GB53424	GB54978	GB48419	GB49650	GB54978	GB49650	GB50622	GB52656	GB54219
GB40913	GB41262	GB42411	GB53457	GB53457	GB54999	GB48462	GB49688	GB54999	GB49688	GB50694	GB53046	GB54315
GB40934	GB41397	GB42423	GB53579	GB53579	GB55220	GB48905	GB49942	GB55220	GB49942	GB50728	GB53287	GB55004
GB40950	GB41439	GB42476	GB53669	GB53669	GB55231	GB49650	GB50091	GB55231	GB50091	GB51261	GB53491	GB55016
GB40973	GB41517	GB42477	GB53777	GB53777	GB55432	GB49688	GB50572	GB55432	GB50572	GB51479	GB53582	GB55515
GB40976	GB41533	GB42478	GB53886	GB53886	GB55601	GB49942	GB50598	GB55601	GB50598	GB51764	GB53672	GB55789
GB40980	GB41581	GB42501	GB54258	GB54258	GB55994	GB50091	GB50730	GB55994	GB50730	GB52656	GB53719
GB40997	GB41616	GB42519	GB54806	GB54806		GB50572	GB50831		GB50831	GB53043	GB53811
GB41034	GB41648	GB42651	GB54978	GB54978		GB50598	GB50871		GB50871	GB53046	GB53976
GB41039	GB41659	GB42744	GB54999	GB54999		GB50730	GB50909		GB50909	GB53287	GB54294
GB41159	GB41670	GB42753	GB55205	GB55205		GB50831	GB51011		GB51011	GB53491	GB54388
GB41188	GB41725	GB42828	GB55209	GB55209		GB50871	GB51125		GB51125	GB53582	GB54452
GB41199	GB41777	GB42838	GB55212	GB55212		GB50909	GB51227		GB51227	GB53672	GB54938
GB41212	GB41780	GB42849	GB55220	GB55220		GB51011	GB51303		GB51303	GB53719	GB54996
GB41214	GB41841	GB42889	GB55231	GB55231		GB51125	GB51775		GB51775	GB53811	GB55162
GB41220	GB41922	GB42925	GB55432	GB55432		GB51227	GB51909		GB51909	GB53976	GB55220
GB41227	GB42084	GB42957	GB55601	GB55601		GB51303	GB52039		GB52039	GB54294	GB55356
GB41262	GB42089	GB43004	GB55994	GB55994		GB51691	GB52056		GB52056	GB54388	GB55403
GB41283	GB42112	GB43054	GB40074			GB51775	GB52345		GB52345	GB54452	GB55432
GB41284	GB42142	GB43093	GB40283			GB51909	GB52465		GB52465	GB54798	GB55648
GB41332	GB42224	GB43112	GB40514			GB52039	GB52643		GB52643	GB54818	GB55757
GB41339	GB42237	GB43123	GB40713			GB52056	GB52756		GB52756	GB54938
GB41374	GB42351	GB43168	GB40866			GB52345	GB52955		GB52955	GB54996
GB41376	GB42382	GB43247	GB40906			GB52465	GB53012		GB53012	GB55146
GB41383	GB42409	GB43270	GB40950			GB52560	GB53068		GB53068	GB55162
GB41387	GB42540	GB43315	GB40976			GB52643	GB53138		GB53138	GB55220
GB41388	GB42661	GB43463	GB41283			GB52756	GB53747		GB53747	GB55356
GB41397	GB42679	GB43554	GB41284			GB52955	GB53788		GB53788	GB55403
GB41439	GB42728	GB43569	GB41339			GB53012	GB53860		GB53860	GB55432
GB41517	GB42738	GB43580	GB41376			GB53068	GB54170		GB54170	GB55501
GB41533	GB42741	GB43581	GB41700			GB53138	GB54219		GB54219	GB55648
GB41581	GB42742	GB43728	GB41803			GB53747	GB54372		GB54372	GB55757
GB41616	GB42780	GB43734	GB41845			GB53788	GB54524		GB54524
GB41638	GB42785	GB43742	GB41867			GB53860	GB54611		GB54611
GB41648	GB42809	GB43772	GB41889			GB54170	GB55004		GB55004
GB41655	GB42817	GB43784	GB42000			GB54219	GB55016		GB55016
GB41659	GB42840	GB43823	GB42079			GB54372	GB55207		GB55207
GB41662	GB42960	GB43839	GB42311			GB54524	GB55400		GB55400
GB41670	GB42984	GB43847	GB42651			GB54611	GB55499		GB55499
GB41671	GB42985	GB43848	GB43004			GB55004	GB55515		GB55515
GB41700	GB43084	GB43884	GB43093			GB55016	GB55638		GB55638
GB41725	GB43111	GB43914	GB43247			GB55207
GB41742	GB43114	GB43953	GB43728			GB55400
GB41777	GB43115	GB44010	GB43823			GB55499
GB41779	GB43116	GB44056	GB44056			GB55515
GB41780	GB43165	GB44084	GB44414			GB55638
GB41803	GB43171	GB44158	GB44455
GB41841	GB43189	GB44225	GB44503
GB41845	GB43210	GB44339	GB44580
GB41867	GB43304	GB44356	GB44585
GB41889	GB43353	GB44411	GB44634
GB41922	GB43362	GB44414	GB44841
GB41975	GB43548	GB44416	GB44970
GB41983	GB43564	GB44452	GB44988
GB42000	GB43713	GB44455	GB45040
GB42039	GB43738	GB44469	GB45159
GB42079	GB43743	GB44503	GB45365
GB42084	GB43824	GB44508	GB45400
GB42089	GB43840	GB44514	GB45427
GB42112	GB43844	GB44557	GB45758
GB42142	GB43861	GB44580	GB45851
GB42224	GB43877	GB44585	GB45906
GB42237	GB43921	GB44608	GB45973
GB42249	GB43980	GB44634	GB46076
GB42260	GB44064	GB44640	GB46277
GB42263	GB44096	GB44659	GB46697
GB42272	GB44119	GB44660	GB46774
GB42296	GB44121	GB44683	GB47026
GB42311	GB44174	GB44765	GB47049
GB42351	GB44192	GB44774	GB47079
GB42365	GB44208	GB44841	GB47136
GB42382	GB44222	GB44925	GB47224
GB42409	GB44233	GB44944	GB47318
GB42411	GB44297	GB44967	GB47475
GB42423	GB44316	GB44970	GB47503
GB42476	GB44344	GB44988	GB48201
GB42477	GB44351	GB45040	GB48419
GB42478	GB44412	GB45070	GB48462
GB42501	GB44485	GB45159	GB48905
GB42519	GB44492	GB45248	GB49650
GB42540	GB44523	GB45365	GB49688
GB42614	GB44533	GB45377	GB49942
GB42651	GB44548	GB45400	GB50091
GB42661	GB44564	GB45421	GB50572
GB42679	GB44626	GB45427	GB50598
GB42690	GB44672	GB45435	GB50730
GB42708	GB44678	GB45437	GB50831
GB42728	GB44705	GB45454	GB50871
GB42738	GB44722	GB45456	GB50909
GB42741	GB44723	GB45495	GB51011
GB42742	GB44744	GB45565	GB51125
GB42744	GB44771	GB45568	GB51227
GB42753	GB44772	GB45675	GB51303
GB42780	GB44791	GB45682	GB51691
GB42785	GB44826	GB45696	GB51775
GB42793	GB44983	GB45701	GB51909
GB42809	GB45114	GB45717	GB52039
GB42811	GB45156	GB45758	GB52056
GB42817	GB45179	GB45777	GB52345
GB42828	GB45210	GB45851	GB52465
GB42838	GB45211	GB45853	GB52560
GB42840	GB45213	GB45876	GB52643
GB42849	GB45235	GB45906	GB52756
GB42871	GB45340	GB45909	GB52955
GB42889	GB45375	GB45913	GB53012
GB42925	GB45382	GB45945	GB53068
GB42957	GB45432	GB45950	GB53138
GB42960	GB45515	GB45973	GB53747
GB42984	GB45591	GB46008	GB53788
GB42985	GB45624	GB46013	GB53860
GB43004	GB45628	GB46022	GB54170
GB43054	GB45724	GB46045	GB54219
GB43084	GB45741	GB46057	GB54372
GB43093	GB45760	GB46076	GB54524
GB43111	GB45796	GB46146	GB54611
GB43112	GB45813	GB46169	GB55004
GB43114	GB45818	GB46178	GB55016
GB43115	GB45850	GB46276	GB55207
GB43116	GB45955	GB46277	GB55400
GB43123	GB45972	GB46300	GB55499
GB43165	GB46066	GB46302	GB55515
GB43168	GB46091	GB46306	GB55638
GB43171	GB46145	GB46318
GB43189	GB46226	GB46347
GB43210	GB46227	GB46408
GB43247	GB46230	GB46422
GB43270	GB46249	GB46503
GB43304	GB46309	GB46569
GB43315	GB46337	GB46635
GB43353	GB46388	GB46642
GB43362	GB46653	GB46697
GB43463	GB46741	GB46763
GB43548	GB46767	GB46774
GB43554	GB46832	GB46902
GB43564	GB46853	GB47026
GB43569	GB46895	GB47029
GB43580	GB46985	GB47049
GB43581	GB47046	GB47069
GB43713	GB47076	GB47079
GB43728	GB47114	GB47105
GB43734	GB47140	GB47136
GB43738	GB47188	GB47141
GB43742	GB47315	GB47142
GB43743	GB47342	GB47180
GB43772	GB47415	GB47224
GB43784	GB47458	GB47278
GB43823	GB47477	GB47318
GB43824	GB47482	GB47380
GB43839	GB47538	GB47382
GB43840	GB47540	GB47407
GB43844	GB47565	GB47414
GB43847	GB47590	GB47475
GB43848	GB47649	GB47486
GB43861	GB47669	GB47495
GB43877	GB47670	GB47503
GB43884	GB47696	GB47504
GB43914	GB47723	GB47528
GB43921	GB47767	GB47545
GB43953	GB48022	GB47546
GB43980	GB48075	GB47563
GB44010	GB48192	GB47588
GB44032	GB48193	GB47601
GB44056	GB48241	GB47737
GB44064	GB48256	GB47781
GB44084	GB48271	GB47805
GB44096	GB48412	GB47847
GB44119	GB48435	GB47934
GB44121	GB48436	GB47943
GB44158	GB48671	GB47975
GB44174	GB48768	GB48041
GB44192	GB48788	GB48062
GB44208	GB48881	GB48101
GB44222	GB48943	GB48105
GB44225	GB48961	GB48122
GB44233	GB49000	GB48189
GB44297	GB49033	GB48201
GB44316	GB49071	GB48215
GB44339	GB49079	GB48275
GB44344	GB49111	GB48311
GB44351	GB49154	GB48344
GB44356	GB49157	GB48419
GB44411	GB49189	GB48444
GB44412	GB49235	GB48462
GB44414	GB49275	GB48577
GB44416	GB49290	GB48653
GB44452	GB49309	GB48721
GB44455	GB49382	GB48794
GB44461	GB49397	GB48833
GB44469	GB49438	GB48905
GB44485	GB49440	GB48923
GB44492	GB49449	GB48938
GB44503	GB49463	GB48955
GB44508	GB49476	GB48981
GB44514	GB49485	GB49040
GB44523	GB49568	GB49085
GB44533	GB49582	GB49180
GB44548	GB49605	GB49192
GB44557	GB49614	GB49240
GB44564	GB49627	GB49284
GB44580	GB49706	GB49321
GB44585	GB49708	GB49339
GB44608	GB49728	GB49368
GB44626	GB49768	GB49475
GB44634	GB49837	GB49488
GB44640	GB49869	GB49514
GB44654	GB49885	GB49518
GB44659	GB49936	GB49538
GB44660	GB49973	GB49551
GB44672	GB49994	GB49552
GB44678	GB49999	GB49564
GB44683	GB50012	GB49571
GB44705	GB50013	GB49650
GB44722	GB50039	GB49651
GB44723	GB50048	GB49688
GB44744	GB50080	GB49714
GB44765	GB50121	GB49784
GB44771	GB50156	GB49785
GB44772	GB50158	GB49801
GB44774	GB50189	GB49870
GB44791	GB50206	GB49888
GB44826	GB50239	GB49942
GB44841	GB50282	GB49984
GB44917	GB50415	GB50062
GB44925	GB50420	GB50068
GB44935	GB50445	GB50076
GB44944	GB50497	GB50091
GB44959	GB50509	GB50106
GB44967	GB50515	GB50136
GB44970	GB50615	GB50151
GB44983	GB50627	GB50230
GB44988	GB50694	GB50236
GB45040	GB50728	GB50259
GB45070	GB50739	GB50334
GB45114	GB50756	GB50338
GB45156	GB50777	GB50365
GB45159	GB50795	GB50377
GB45179	GB50817	GB50514
GB45202	GB50824	GB50526
GB45210	GB50976	GB50572
GB45211	GB51065	GB50598
GB45213	GB51072	GB50641
GB45223	GB51088	GB50662
GB45235	GB51090	GB50730
GB45248	GB51117	GB50741
GB45259	GB51188	GB50831
GB45328	GB51197	GB50857
GB45340	GB51261	GB50865
GB45365	GB51429	GB50871
GB45369	GB51479	GB50877
GB45375	GB51499	GB50909
GB45377	GB51513	GB50965
GB45382	GB51543	GB51011
GB45400	GB51550	GB51068
GB45418	GB51580	GB51079
GB45421	GB51607	GB51125
GB45427	GB51633	GB51155
GB45432	GB51651	GB51227
GB45435	GB51665	GB51303
GB45437	GB51743	GB51521
GB45454	GB52023	GB51539
GB45456	GB52103	GB51541
GB45495	GB52109	GB51638
GB45515	GB52152	GB51655
GB45565	GB52157	GB51671
GB45568	GB52230	GB51691
GB45591	GB52347	GB51705
GB45624	GB52656	GB51728
GB45628	GB52722	GB51775
GB45675	GB52755	GB51782
GB45682	GB52792	GB51793
GB45696	GB53014	GB51849
GB45701	GB53019	GB51884
GB45717	GB53046	GB51898
GB45724	GB53065	GB51909
GB45741	GB53119	GB51997
GB45758	GB53219	GB52007
GB45760	GB53287	GB52039
GB45777	GB53375	GB52056
GB45796	GB53414	GB52098
GB45813	GB53424	GB52104
GB45818	GB53456	GB52251
GB45850	GB53457	GB52314
GB45851	GB53486	GB52322
GB45853	GB53491	GB52345
GB45876	GB53567	GB52465
GB45906	GB53578	GB52524
GB45909	GB53579	GB52532
GB45913	GB53582	GB52559
GB45945	GB53639	GB52560
GB45950	GB53655	GB52601
GB45955	GB53669	GB52643
GB45972	GB53672	GB52660
GB45973	GB53710	GB52756
GB46008	GB53719	GB52781
GB46013	GB53750	GB52819
GB46022	GB53777	GB52955
GB46027	GB53811	GB53012
GB46040	GB53886	GB53017
GB46045	GB53943	GB53068
GB46057	GB54130	GB53138
GB46066	GB54181	GB53171
GB46076	GB54210	GB53173
GB46091	GB54258	GB53239
GB46145	GB54267	GB53334
GB46146	GB54283	GB53433
GB46169	GB54294	GB53619
GB46178	GB54388	GB53624
GB46226	GB54452	GB53654
GB46227	GB54511	GB53685
GB46230	GB54578	GB53696
GB46249	GB54798	GB53702
GB46276	GB54802	GB53747
GB46277	GB54806	GB53788
GB46300	GB54817	GB53860
GB46302	GB54818	GB53865
GB46306	GB54830	GB53876
GB46309	GB54923	GB53932
GB46318	GB54938	GB53974
GB46337	GB54975	GB54093
GB46347	GB54978	GB54097
GB46388	GB54999	GB54137
GB46408	GB55007	GB54170
GB46422	GB55012	GB54189
GB46503	GB55162	GB54209
GB46569	GB55204	GB54219
GB46635	GB55205	GB54246
GB46642	GB55206	GB54268
GB46653	GB55209	GB54311
GB46697	GB55212	GB54315
GB46741	GB55213	GB54320
GB46763	GB55220	GB54372
GB46767	GB55317	GB54480
GB46774	GB55350	GB54524
GB46832	GB55356	GB54571
GB46853	GB55403	GB54611
GB46895	GB55443	GB54660
GB46902	GB55501	GB54666
GB46985	GB55564	GB54673
GB47007	GB55590	GB54676
GB47026	GB55593	GB54684
GB47029	GB55598	GB54732
GB47046	GB55619	GB54734
GB47049	GB55648	GB54809
GB47069	GB55693	GB54852
GB47076	GB55757	GB54854
GB47079	GB55946	GB54949
GB47105	GB55964	GB54970
GB47114	GB55965	GB55004
GB47136	GB55994	GB55006
GB47140	GB56001	GB55016
GB47141	GB56032	GB55039
GB47142	GB41199	GB55201
GB47180	GB42249	GB55203
GB47188	GB45259	GB55207
GB47224	GB47675	GB55263
GB47278	GB47845	GB55269
GB47315	GB50622	GB55301
GB47318	GB51359	GB55373
GB47342	GB51764	GB55400
GB47380	GB52506	GB55440
GB47382	GB52948	GB55499
GB47407	GB53970	GB55503
GB47414	GB54979	GB55515
GB47415	GB43004	GB55516
GB47458	GB53043	GB55549
GB47475	GB47007	GB55569
GB47477	GB52789	GB55638
GB47482	GB44032	GB55736
GB47486	GB54511	GB55772
GB47495	GB52925	GB55789
GB47503	GB44917	GB55791
GB47504	GB48940	GB55825
GB47528	GB55601	GB55877
GB47538	GB41214	GB55885
GB47540	GB42260	GB55895
GB47545	GB45328	GB55897
GB47546	GB47694	GB55922
GB47563	GB48021	GB55923
GB47565	GB50623	GB55948
GB47588	GB51426	GB55966
GB47590	GB51787	GB55988
GB47601	GB52625
GB47649	GB53002
GB47669	GB53976
GB47670	GB54996
GB47675	GB40453
GB47694	GB40580
GB47696	GB40890
GB47723	GB40934
GB47737	GB42871
GB47767	GB42793
GB47781	GB42690
GB47805	GB44654
GB47845	GB44959
GB47847	GB44935
GB47934	GB45418
GB47943	GB46027
GB47975	GB49264
GB48021	GB49539
GB48022	GB50101
GB48041	GB50553
GB48062	GB48335
GB48075	GB51693
GB48101	GB51655
GB48105	GB54718
GB48122	GB55151
GB48189	GB55146
GB48192	GB55432
GB48193	GB55211
GB48201
GB48215
GB48241
GB48256
GB48271
GB48275
GB48311
GB48335
GB48344
GB48412
GB48419
GB48435
GB48436
GB48444
GB48462
GB48577
GB48653
GB48671
GB48721
GB48768
GB48788
GB48794
GB48833
GB48881
GB48905
GB48923
GB48938
GB48940
GB48943
GB48955
GB48961
GB48981
GB49000
GB49033
GB49040
GB49071
GB49079
GB49085
GB49111
GB49154
GB49157
GB49180
GB49189
GB49192
GB49235
GB49240
GB49264
GB49275
GB49284
GB49285
GB49290
GB49309
GB49321
GB49339
GB49368
GB49382
GB49397
GB49438
GB49440
GB49449
GB49463
GB49475
GB49476
GB49485
GB49488
GB49514
GB49518
GB49538
GB49539
GB49551
GB49552
GB49564
GB49568
GB49571
GB49582
GB49584
GB49605
GB49614
GB49627
GB49650
GB49651
GB49688
GB49706
GB49708
GB49714
GB49728
GB49768
GB49784
GB49785
GB49801
GB49837
GB49869
GB49870
GB49885
GB49888
GB49936
GB49942
GB49973
GB49984
GB49994
GB49999
GB50012
GB50013
GB50039
GB50048
GB50062
GB50068
GB50076
GB50080
GB50091
GB50101
GB50106
GB50121
GB50136
GB50138
GB50151
GB50156
GB50158
GB50189
GB50206
GB50230
GB50236
GB50239
GB50259
GB50282
GB50334
GB50338
GB50365
GB50377
GB50415
GB50420
GB50445
GB50497
GB50509
GB50514
GB50515
GB50526
GB50534
GB50553
GB50572
GB50598
GB50615
GB50622
GB50623
GB50627
GB50641
GB50662
GB50694
GB50709
GB50728
GB50730
GB50739
GB50741
GB50756
GB50777
GB50795
GB50817
GB50824
GB50831
GB50857
GB50865
GB50871
GB50877
GB50909
GB50965
GB50976
GB51011
GB51065
GB51068
GB51072
GB51079
GB51088
GB51090
GB51117
GB51125
GB51155
GB51188
GB51197
GB51227
GB51261
GB51303
GB51359
GB51426
GB51429
GB51479
GB51499
GB51513
GB51521
GB51539
GB51541
GB51543
GB51550
GB51580
GB51607
GB51633
GB51638
GB51651
GB51655
GB51655
GB51665
GB51671
GB51691
GB51693
GB51705
GB51720
GB51728
GB51743
GB51753
GB51764
GB51775
GB51782
GB51787
GB51793
GB51849
GB51884
GB51898
GB51909
GB51997
GB52007
GB52023
GB52039
GB52056
GB52098
GB52103
GB52104
GB52109
GB52152
GB52157
GB52230
GB52251
GB52314
GB52322
GB52345
GB52347
GB52465
GB52506
GB52524
GB52532
GB52559
GB52560
GB52601
GB52625
GB52643
GB52656
GB52660
GB52722
GB52755
GB52756
GB52781
GB52789
GB52792
GB52819
GB52925
GB52948
GB52955
GB53002
GB53012
GB53014
GB53017
GB53019
GB53043
GB53046
GB53065
GB53068
GB53119
GB53138
GB53171
GB53173
GB53219
GB53239
GB53287
GB53334
GB53375
GB53414
GB53424
GB53433
GB53456
GB53457
GB53486
GB53491
GB53567
GB53578
GB53579
GB53582
GB53619
GB53624
GB53639
GB53654
GB53655
GB53669
GB53672
GB53685
GB53696
GB53702
GB53710
GB53719
GB53747
GB53750
GB53777
GB53788
GB53811
GB53860
GB53865
GB53876
GB53886
GB53932
GB53943
GB53970
GB53974
GB53976
GB54093
GB54097
GB54130
GB54137
GB54170
GB54181
GB54189
GB54209
GB54210
GB54219
GB54246
GB54258
GB54267
GB54268
GB54283
GB54294
GB54311
GB54315
GB54320
GB54372
GB54388
GB54452
GB54480
GB54511
GB54511
GB54524
GB54571
GB54578
GB54611
GB54660
GB54666
GB54673
GB54676
GB54684
GB54718
GB54732
GB54734
GB54789
GB54798
GB54802
GB54806
GB54809
GB54817
GB54818
GB54830
GB54852
GB54854
GB54923
GB54938
GB54949
GB54970
GB54975
GB54978
GB54979
GB54996
GB54999
GB55004
GB55006
GB55007
GB55012
GB55016
GB55039
GB55146
GB55151
GB55162
GB55201
GB55203
GB55204
GB55205
GB55206
GB55207
GB55209
GB55212
GB55213
GB55220
GB55231
GB55232
GB55263
GB55269
GB55301
GB55317
GB55350
GB55356
GB55373
GB55400
GB55403
GB55432
GB55440
GB55443
GB55499
GB55501
GB55503
GB55515
GB55516
GB55549
GB55564
GB55569
GB55586
GB55590
GB55593
GB55598
GB55601
GB55619
GB55638
GB55648
GB55693
GB55736
GB55757
GB55772
GB55789
GB55791
GB55825
GB55877
GB55885
GB55895
GB55897
GB55922
GB55923
GB55946
GB55948
GB55964
GB55965
GB55966
GB55988
GB55994
GB56001
GB56032

## Sheet: Three Way Overlap
Cage Genes Mapped to at Least One Array	Three Way Overlap All Genes	Three Way Overlap Nurse Genes	Three Way Overlap Forager Genes
GB40022	GB40164	GB40164	GB40866
GB40074	GB40608	GB40608	GB40906
GB40164	GB40866	GB42871	GB40976
GB40283	GB40906	GB44412	GB41376
GB40514	GB40976	GB45375	GB41700
GB40608	GB41376	GB47565	GB41845
GB40713	GB41700	GB47767	GB41867
GB40778	GB41845	GB50553	GB42000
GB40794	GB41867	GB50622	GB44056
GB40823	GB42000	GB51261	GB44503
GB40866	GB42871	GB53046	GB44634
GB40906	GB44056	GB53287	GB44841
GB40944	GB44412	GB55220	GB44988
GB40950	GB44503	GB55432	GB45159
GB40976	GB44634		GB45758
GB41039	GB44841		GB46076
GB41079	GB44988		GB46277
GB41283	GB45159		GB46697
GB41284	GB45375		GB46774
GB41339	GB45758		GB47026
GB41376	GB46076		GB47049
GB41408	GB46277		GB47136
GB41602	GB46697		GB47224
GB41630	GB46774		GB47503
GB41700	GB47026		GB49688
GB41756	GB47049		GB50572
GB41773	GB47136		GB50730
GB41803	GB47224		GB50909
GB41808	GB47503		GB51125
GB41841	GB47565		GB52039
GB41845	GB47767		GB52345
GB41867	GB48022		GB52465
GB41872	GB49688		GB53012
GB41889	GB50553		GB53747
GB42000	GB50572		GB54219
GB42079	GB50622		GB55004
GB42084	GB50730		GB55016
GB42141	GB50909		GB55515
GB42143	GB51125		GB46697
GB42311	GB51261
GB42334	GB52039
GB42540	GB52345
GB42579	GB52465
GB42651	GB53012
GB42697	GB53046
GB42835	GB53287
GB42858	GB53747
GB42871	GB54219
GB42944	GB55004
GB42985	GB55016
GB43004	GB55220
GB43086	GB55432
GB43093	GB55515
GB43165
GB43247
GB43248
GB43302
GB43564
GB43572
GB43728
GB43738
GB43788
GB43820
GB43823
GB43861
GB44032
GB44056
GB44058
GB44078
GB44092
GB44208
GB44233
GB44396
GB44412
GB44414
GB44455
GB44503
GB44548
GB44580
GB44585
GB44634
GB44705
GB44841
GB44970
GB44978
GB44988
GB45037
GB45040
GB45142
GB45159
GB45167
GB45263
GB45365
GB45375
GB45399
GB45400
GB45427
GB45432
GB45623
GB45628
GB45758
GB45851
GB45878
GB45906
GB45955
GB45968
GB45973
GB46076
GB46128
GB46226
GB46277
GB46309
GB46337
GB46371
GB46492
GB46655
GB46697
GB46774
GB47017
GB47026
GB47046
GB47049
GB47079
GB47136
GB47148
GB47188
GB47224
GB47318
GB47415
GB47475
GB47482
GB47503
GB47565
GB47614
GB47649
GB47675
GB47696
GB47767
GB47799
GB48022
GB48034
GB48059
GB48201
GB48247
GB48250
GB48419
GB48436
GB48462
GB48621
GB48748
GB48905
GB49235
GB49285
GB49397
GB49584
GB49598
GB49650
GB49688
GB49705
GB49885
GB49942
GB49992
GB49994
GB50011
GB50024
GB50091
GB50099
GB50174
GB50226
GB50282
GB50342
GB50553
GB50572
GB50598
GB50622
GB50690
GB50699
GB50700
GB50730
GB50817
GB50831
GB50837
GB50871
GB50891
GB50909
GB50936
GB50970
GB51011
GB51088
GB51117
GB51125
GB51197
GB51227
GB51257
GB51261
GB51303
GB51691
GB51727
GB51774
GB51775
GB51809
GB51909
GB52023
GB52039
GB52056
GB52212
GB52281
GB52324
GB52345
GB52427
GB52465
GB52505
GB52560
GB52643
GB52674
GB52755
GB52756
GB52955
GB52992
GB53012
GB53046
GB53047
GB53068
GB53138
GB53145
GB53287
GB53318
GB53372
GB53375
GB53424
GB53457
GB53503
GB53579
GB53609
GB53669
GB53747
GB53777
GB53780
GB53784
GB53788
GB53860
GB53886
GB54170
GB54219
GB54258
GB54369
GB54372
GB54467
GB54524
GB54611
GB54806
GB54918
GB54978
GB54999
GB55004
GB55016
GB55190
GB55205
GB55207
GB55209
GB55212
GB55220
GB55231
GB55268
GB55396
GB55400
GB55432
GB55499
GB55512
GB55515
GB55556
GB55575
GB55581
GB55601
GB55638
GB55650
GB55669
GB55875
GB55930
GB55994

## Sheet: Background Data
#A-MEXP-36 Converted to OGS 3.2	#A-MEXP-755 converted to OGS 3.2	Genes on both arrays	DEGs on #A-MEXP-36	DEGs on #A-MEXP-755	DEGs on at Least One Array	CAGEscan Genes Upregulated in Foragers Present on #A-MEXP-36	CAGEscan Genes Upregulated in Foragers Present on #A-MEXP-755	Forager Genes on at Least One Array	Forager Genes on Both Arrays	CAGEscan Genes Upregulated in Nurses Present on #A-MEXP-36	CAGEscan Genes Upregulated in Nurses Present on #A-MEXP-755	Nurse Genes on at Least One Array	Nurse Genes on Both Arrays
GB40007	GB40005	GB40007	GB40022	GB40014	GB40014	GB40073	GB40014	GB40014	GB40073	GB40022	GB40022	GB40022	GB40022
GB40008	GB40007	GB40008	GB40029	GB40022	GB40022	GB40074	GB40073	GB40073	GB40074	GB40029	GB40032	GB40029	GB40164
GB40009	GB40008	GB40010	GB40073	GB40032	GB40029	GB40157	GB40074	GB40074	GB40157	GB40164	GB40141	GB40032	GB40238
GB40010	GB40010	GB40012	GB40074	GB40073	GB40032	GB40283	GB40128	GB40128	GB40283	GB40238	GB40164	GB40141	GB40267
GB40012	GB40012	GB40013	GB40157	GB40074	GB40073	GB40381	GB40140	GB40140	GB40381	GB40267	GB40238	GB40164	GB40289
GB40013	GB40013	GB40019	GB40164	GB40128	GB40074	GB40514	GB40157	GB40157	GB40514	GB40289	GB40267	GB40238	GB40339
GB40019	GB40014	GB40022	GB40238	GB40140	GB40128	GB40713	GB40168	GB40168	GB40713	GB40339	GB40289	GB40267	GB40424
GB40022	GB40015	GB40027	GB40267	GB40141	GB40140	GB40794	GB40283	GB40283	GB40794	GB40424	GB40306	GB40289	GB40608
GB40027	GB40016	GB40028	GB40283	GB40157	GB40141	GB40866	GB40381	GB40381	GB40866	GB40608	GB40339	GB40306	GB40634
GB40028	GB40017	GB40031	GB40289	GB40164	GB40157	GB40906	GB40411	GB40411	GB40906	GB40634	GB40398	GB40339	GB41039
GB40029	GB40018	GB40033	GB40339	GB40168	GB40164	GB40944	GB40514	GB40514	GB40944	GB40818	GB40410	GB40398	GB41079
GB40031	GB40019	GB40054	GB40381	GB40238	GB40168	GB40976	GB40534	GB40534	GB40976	GB41039	GB40424	GB40410	GB41139
GB40033	GB40020	GB40057	GB40424	GB40267	GB40238	GB40996	GB40665	GB40665	GB40996	GB41079	GB40483	GB40424	GB41176
GB40039	GB40021	GB40063	GB40514	GB40283	GB40267	GB41123	GB40713	GB40713	GB41123	GB41139	GB40493	GB40483	GB41364
GB40054	GB40022	GB40069	GB40608	GB40289	GB40283	GB41129	GB40794	GB40794	GB41129	GB41176	GB40574	GB40493	GB41630
GB40057	GB40027	GB40070	GB40634	GB40306	GB40289	GB41283	GB40866	GB40866	GB41283	GB41269	GB40591	GB40574	GB41756
GB40063	GB40028	GB40072	GB40713	GB40339	GB40306	GB41372	GB40906	GB40906	GB41372	GB41364	GB40608	GB40591	GB41793
GB40069	GB40030	GB40073	GB40794	GB40381	GB40339	GB41376	GB40929	GB40929	GB41376	GB41630	GB40634	GB40608	GB41825
GB40070	GB40031	GB40074	GB40818	GB40398	GB40381	GB41408	GB40944	GB40944	GB41408	GB41756	GB40674	GB40634	GB42036
GB40072	GB40032	GB40075	GB40866	GB40410	GB40398	GB41428	GB40950	GB40950	GB41428	GB41793	GB40723	GB40674	GB42141
GB40073	GB40033	GB40076	GB40906	GB40411	GB40410	GB41602	GB40976	GB40976	GB41602	GB41825	GB40778	GB40723	GB42494
GB40074	GB40040	GB40077	GB40944	GB40424	GB40411	GB41653	GB40996	GB40996	GB41653	GB42036	GB40807	GB40778	GB42500
GB40075	GB40041	GB40083	GB40976	GB40483	GB40424	GB41700	GB41123	GB41123	GB41700	GB42141	GB40823	GB40807	GB42686
GB40076	GB40047	GB40089	GB40996	GB40493	GB40483	GB41704	GB41129	GB41129	GB41704	GB42494	GB40843	GB40818	GB42697
GB40077	GB40048	GB40091	GB41039	GB40514	GB40493	GB41773	GB41138	GB41138	GB41773	GB42500	GB40888	GB40823	GB42835
GB40083	GB40051	GB40092	GB41079	GB40534	GB40514	GB41803	GB41197	GB41197	GB41803	GB42686	GB40891	GB40843	GB42858
GB40087	GB40053	GB40098	GB41123	GB40574	GB40534	GB41808	GB41283	GB41283	GB41808	GB42697	GB40949	GB40888	GB42871
GB40089	GB40054	GB40100	GB41129	GB40591	GB40574	GB41815	GB41284	GB41284	GB41815	GB42835	GB41039	GB40891	GB42922
GB40090	GB40056	GB40106	GB41139	GB40608	GB40591	GB41845	GB41339	GB41339	GB41845	GB42858	GB41066	GB40949	GB42944
GB40091	GB40057	GB40108	GB41176	GB40634	GB40608	GB41867	GB41372	GB41372	GB41867	GB42871	GB41079	GB41039	GB42973
GB40092	GB40063	GB40109	GB41269	GB40665	GB40634	GB41872	GB41376	GB41376	GB41872	GB42922	GB41131	GB41066	GB43086
GB40098	GB40064	GB40113	GB41283	GB40674	GB40665	GB41889	GB41408	GB41408	GB41889	GB42944	GB41139	GB41079	GB43288
GB40100	GB40067	GB40118	GB41364	GB40713	GB40674	GB41917	GB41428	GB41428	GB41917	GB42973	GB41142	GB41131	GB43302
GB40106	GB40069	GB40119	GB41372	GB40723	GB40713	GB42000	GB41490	GB41490	GB42000	GB43086	GB41163	GB41139	GB43365
GB40108	GB40070	GB40134	GB41376	GB40778	GB40723	GB42049	GB41602	GB41602	GB42049	GB43288	GB41176	GB41142	GB43564
GB40109	GB40071	GB40139	GB41408	GB40794	GB40778	GB42143	GB41653	GB41653	GB42143	GB43302	GB41252	GB41163	GB43820
GB40113	GB40072	GB40145	GB41428	GB40807	GB40794	GB42334	GB41700	GB41700	GB42334	GB43361	GB41291	GB41176	GB44032
GB40118	GB40073	GB40150	GB41602	GB40823	GB40807	GB42549	GB41704	GB41704	GB42549	GB43365	GB41292	GB41252	GB44058
GB40119	GB40074	GB40151	GB41630	GB40843	GB40818	GB42579	GB41719	GB41719	GB42579	GB43564	GB41301	GB41269	GB44396
GB40129	GB40075	GB40157	GB41653	GB40866	GB40823	GB42595	GB41760	GB41760	GB42595	GB43820	GB41360	GB41291	GB44398
GB40134	GB40076	GB40159	GB41700	GB40888	GB40843	GB42608	GB41761	GB41761	GB42608	GB44032	GB41364	GB41292	GB44412
GB40139	GB40077	GB40163	GB41704	GB40891	GB40866	GB42692	GB41763	GB41763	GB42692	GB44058	GB41451	GB41301	GB44430
GB40145	GB40083	GB40164	GB41756	GB40906	GB40888	GB42985	GB41773	GB41773	GB42985	GB44167	GB41499	GB41360	GB44436
GB40150	GB40084	GB40169	GB41773	GB40929	GB40891	GB43004	GB41803	GB41803	GB43004	GB44396	GB41630	GB41364	GB44440
GB40151	GB40085	GB40208	GB41793	GB40944	GB40906	GB43093	GB41808	GB41808	GB43093	GB44398	GB41744	GB41451	GB44978
GB40157	GB40086	GB40211	GB41803	GB40949	GB40929	GB43138	GB41815	GB41815	GB43138	GB44412	GB41756	GB41499	GB44991
GB40159	GB40089	GB40217	GB41808	GB40950	GB40944	GB43225	GB41845	GB41845	GB43225	GB44430	GB41758	GB41630	GB45037
GB40163	GB40091	GB40221	GB41815	GB40976	GB40949	GB43247	GB41867	GB41867	GB43247	GB44436	GB41771	GB41744	GB45167
GB40164	GB40092	GB40222	GB41825	GB40996	GB40950	GB43248	GB41872	GB41872	GB43248	GB44440	GB41793	GB41756	GB45303
GB40169	GB40093	GB40231	GB41845	GB41039	GB40976	GB43325	GB41889	GB41889	GB43572	GB44978	GB41810	GB41758	GB45354
GB40208	GB40094	GB40232	GB41867	GB41066	GB40996	GB43367	GB41917	GB41917	GB43728	GB44991	GB41825	GB41771	GB45375
GB40211	GB40095	GB40237	GB41872	GB41079	GB41039	GB43572	GB42000	GB42000	GB43788	GB45037	GB41841	GB41793	GB45399
GB40217	GB40098	GB40238	GB41889	GB41123	GB41066	GB43728	GB42049	GB42049	GB43827	GB45167	GB41883	GB41810	GB45623
GB40221	GB40100	GB40240	GB41917	GB41129	GB41079	GB43788	GB42079	GB42079	GB43920	GB45303	GB41896	GB41825	GB45633
GB40222	GB40102	GB40258	GB42000	GB41131	GB41123	GB43827	GB42143	GB42143	GB44056	GB45354	GB42036	GB41841	GB45878
GB40226	GB40103	GB40259	GB42036	GB41138	GB41129	GB43920	GB42261	GB42261	GB44078	GB45375	GB42084	GB41883	GB45943
GB40231	GB40106	GB40267	GB42049	GB41139	GB41131	GB43969	GB42311	GB42311	GB44092	GB45399	GB42141	GB41896	GB46450
GB40232	GB40107	GB40278	GB42141	GB41142	GB41138	GB44056	GB42334	GB42334	GB44500	GB45623	GB42173	GB42036	GB46478
GB40237	GB40108	GB40281	GB42143	GB41163	GB41139	GB44078	GB42424	GB42424	GB44503	GB45633	GB42367	GB42084	GB47017
GB40238	GB40109	GB40282	GB42334	GB41176	GB41142	GB44092	GB42472	GB42472	GB44548	GB45878	GB42451	GB42141	GB47186
GB40240	GB40112	GB40283	GB42494	GB41197	GB41163	GB44202	GB42492	GB42492	GB44549	GB45943	GB42465	GB42173	GB47415
GB40243	GB40113	GB40287	GB42500	GB41252	GB41176	GB44500	GB42549	GB42549	GB44585	GB45968	GB42494	GB42367	GB47565
GB40258	GB40114	GB40289	GB42549	GB41283	GB41197	GB44503	GB42579	GB42579	GB44634	GB46450	GB42499	GB42451	GB47688
GB40259	GB40118	GB40299	GB42579	GB41284	GB41252	GB44548	GB42595	GB42595	GB44773	GB46478	GB42500	GB42465	GB47767
GB40262	GB40119	GB40301	GB42595	GB41291	GB41269	GB44549	GB42608	GB42608	GB44841	GB47017	GB42540	GB42494	GB47808
GB40266	GB40120	GB40302	GB42608	GB41292	GB41283	GB44583	GB42692	GB42692	GB44876	GB47094	GB42651	GB42499	GB47991
GB40267	GB40122	GB40303	GB42686	GB41301	GB41284	GB44585	GB42985	GB42985	GB44988	GB47186	GB42660	GB42500	GB48224
GB40278	GB40123	GB40308	GB42692	GB41339	GB41291	GB44634	GB43004	GB43004	GB45005	GB47415	GB42686	GB42540	GB48250
GB40281	GB40124	GB40310	GB42697	GB41360	GB41292	GB44773	GB43093	GB43093	GB45075	GB47565	GB42697	GB42651	GB48385
GB40282	GB40126	GB40312	GB42835	GB41364	GB41301	GB44841	GB43138	GB43138	GB45142	GB47587	GB42723	GB42660	GB48621
GB40283	GB40128	GB40320	GB42858	GB41372	GB41339	GB44876	GB43207	GB43207	GB45159	GB47688	GB42772	GB42686	GB49089
GB40287	GB40130	GB40333	GB42871	GB41376	GB41360	GB44988	GB43225	GB43225	GB45192	GB47693	GB42797	GB42697	GB49110
GB40289	GB40134	GB40339	GB42922	GB41408	GB41364	GB45005	GB43247	GB43247	GB45250	GB47767	GB42835	GB42723	GB49598
GB40299	GB40135	GB40341	GB42944	GB41428	GB41372	GB45075	GB43248	GB43248	GB45263	GB47808	GB42841	GB42772	GB49902
GB40301	GB40136	GB40343	GB42973	GB41451	GB41376	GB45142	GB43292	GB43292	GB45654	GB47991	GB42858	GB42797	GB49992
GB40302	GB40138	GB40348	GB42985	GB41490	GB41408	GB45159	GB43314	GB43314	GB45758	GB48224	GB42871	GB42835	GB49994
GB40303	GB40139	GB40356	GB43004	GB41499	GB41428	GB45192	GB43509	GB43325	GB45906	GB48250	GB42922	GB42841	GB50011
GB40308	GB40140	GB40358	GB43086	GB41602	GB41451	GB45250	GB43510	GB43367	GB45910	GB48385	GB42944	GB42858	GB50018
GB40310	GB40141	GB40360	GB43093	GB41630	GB41490	GB45263	GB43546	GB43509	GB45973	GB48621	GB42973	GB42871	GB50024
GB40312	GB40142	GB40377	GB43138	GB41653	GB41499	GB45468	GB43571	GB43510	GB46076	GB49089	GB43086	GB42922	GB50284
GB40313	GB40145	GB40381	GB43225	GB41700	GB41602	GB45652	GB43572	GB43546	GB46277	GB49110	GB43104	GB42944	GB50345
GB40315	GB40146	GB40382	GB43247	GB41704	GB41630	GB45654	GB43728	GB43571	GB46371	GB49598	GB43165	GB42973	GB50519
GB40320	GB40147	GB40385	GB43248	GB41719	GB41653	GB45758	GB43788	GB43572	GB46492	GB49902	GB43194	GB43086	GB50553
GB40333	GB40148	GB40387	GB43288	GB41744	GB41700	GB45906	GB43805	GB43728	GB46697	GB49992	GB43288	GB43104	GB50622
GB40339	GB40150	GB40389	GB43302	GB41756	GB41704	GB45910	GB43823	GB43788	GB46774	GB49994	GB43302	GB43165	GB50700
GB40341	GB40151	GB40395	GB43325	GB41758	GB41719	GB45973	GB43827	GB43805	GB47026	GB50011	GB43365	GB43194	GB50751
GB40343	GB40155	GB40405	GB43361	GB41760	GB41744	GB45974	GB43920	GB43823	GB47037	GB50018	GB43417	GB43288	GB50869
GB40348	GB40157	GB40412	GB43365	GB41761	GB41756	GB46076	GB43945	GB43827	GB47049	GB50024	GB43420	GB43302	GB50891
GB40356	GB40158	GB40414	GB43367	GB41763	GB41758	GB46128	GB44056	GB43920	GB47079	GB50284	GB43442	GB43361	GB50936
GB40358	GB40159	GB40420	GB43564	GB41771	GB41760	GB46277	GB44078	GB43945	GB47136	GB50345	GB43483	GB43365	GB50938
GB40360	GB40162	GB40422	GB43572	GB41773	GB41761	GB46371	GB44092	GB43969	GB47148	GB50519	GB43523	GB43417	GB50970
GB40366	GB40163	GB40424	GB43728	GB41793	GB41763	GB46492	GB44117	GB44056	GB47224	GB50553	GB43544	GB43420	GB51088
GB40377	GB40164	GB40426	GB43788	GB41803	GB41771	GB46655	GB44204	GB44078	GB47503	GB50622	GB43564	GB43442	GB51117
GB40381	GB40165	GB40427	GB43820	GB41808	GB41773	GB46682	GB44442	GB44092	GB47668	GB50700	GB43687	GB43483	GB51261
GB40382	GB40168	GB40429	GB43827	GB41810	GB41793	GB46697	GB44455	GB44117	GB47718	GB50751	GB43722	GB43523	GB51644
GB40385	GB40169	GB40431	GB43920	GB41815	GB41803	GB46774	GB44479	GB44202	GB47799	GB50869	GB43738	GB43544	GB51937
GB40387	GB40172	GB40434	GB43969	GB41825	GB41808	GB46794	GB44500	GB44204	GB47928	GB50891	GB43820	GB43564	GB52023
GB40389	GB40178	GB40436	GB44032	GB41841	GB41810	GB47026	GB44503	GB44442	GB47949	GB50936	GB43837	GB43687	GB52164
GB40395	GB40183	GB40439	GB44056	GB41845	GB41815	GB47037	GB44526	GB44455	GB48020	GB50938	GB43861	GB43722	GB52324
GB40405	GB40184	GB40441	GB44058	GB41867	GB41825	GB47049	GB44536	GB44479	GB48022	GB50970	GB43897	GB43738	GB52346
GB40412	GB40185	GB40442	GB44078	GB41872	GB41841	GB47079	GB44548	GB44500	GB48034	GB51088	GB44032	GB43820	GB52457
GB40414	GB40186	GB40444	GB44092	GB41883	GB41845	GB47136	GB44549	GB44503	GB48059	GB51117	GB44044	GB43837	GB52505
GB40418	GB40187	GB40445	GB44167	GB41889	GB41867	GB47148	GB44580	GB44526	GB48110	GB51261	GB44058	GB43861	GB52513
GB40420	GB40190	GB40451	GB44202	GB41896	GB41872	GB47224	GB44585	GB44536	GB48140	GB51644	GB44077	GB43897	GB52674
GB40421	GB40191	GB40452	GB44396	GB41917	GB41883	GB47286	GB44634	GB44548	GB48247	GB51937	GB44115	GB44032	GB52728
GB40422	GB40192	GB40454	GB44398	GB42000	GB41889	GB47503	GB44773	GB44549	GB48269	GB52023	GB44116	GB44044	GB52752
GB40424	GB40193	GB40456	GB44412	GB42036	GB41896	GB47614	GB44841	GB44580	GB48533	GB52164	GB44123	GB44058	GB53046
GB40426	GB40194	GB40457	GB44430	GB42049	GB41917	GB47668	GB44876	GB44583	GB48623	GB52324	GB44154	GB44077	GB53047
GB40427	GB40196	GB40460	GB44436	GB42079	GB42000	GB47717	GB44941	GB44585	GB48748	GB52346	GB44208	GB44115	GB53287
GB40429	GB40197	GB40467	GB44440	GB42084	GB42036	GB47718	GB44948	GB44634	GB48905	GB52457	GB44218	GB44116	GB53375
GB40431	GB40198	GB40473	GB44500	GB42141	GB42049	GB47799	GB44965	GB44773	GB49117	GB52505	GB44233	GB44123	GB53405
GB40434	GB40199	GB40478	GB44503	GB42143	GB42079	GB47928	GB44970	GB44841	GB49146	GB52513	GB44250	GB44154	GB53406
GB40436	GB40200	GB40479	GB44548	GB42173	GB42084	GB47949	GB44988	GB44876	GB49325	GB52674	GB44298	GB44167	GB53424
GB40439	GB40201	GB40490	GB44549	GB42261	GB42141	GB48020	GB44999	GB44941	GB49376	GB52728	GB44355	GB44208	GB53609
GB40441	GB40202	GB40503	GB44583	GB42311	GB42143	GB48022	GB45005	GB44948	GB49397	GB52752	GB44396	GB44218	GB53939
GB40442	GB40203	GB40504	GB44585	GB42334	GB42173	GB48034	GB45040	GB44965	GB49456	GB53046	GB44397	GB44233	GB54109
GB40444	GB40205	GB40513	GB44634	GB42367	GB42261	GB48059	GB45075	GB44970	GB49543	GB53047	GB44398	GB44250	GB54192
GB40445	GB40206	GB40514	GB44773	GB42424	GB42311	GB48110	GB45079	GB44988	GB49650	GB53287	GB44412	GB44298	GB54264
GB40451	GB40207	GB40517	GB44841	GB42451	GB42334	GB48140	GB45081	GB44999	GB49666	GB53375	GB44414	GB44355	GB54432
GB40452	GB40208	GB40519	GB44876	GB42465	GB42367	GB48247	GB45135	GB45005	GB49688	GB53405	GB44430	GB44396	GB54433
GB40454	GB40209	GB40523	GB44978	GB42472	GB42424	GB48269	GB45142	GB45040	GB49705	GB53406	GB44436	GB44397	GB54654
GB40456	GB40211	GB40536	GB44988	GB42492	GB42451	GB48533	GB45159	GB45075	GB49810	GB53424	GB44440	GB44398	GB54717
GB40457	GB40212	GB40539	GB44991	GB42494	GB42465	GB48623	GB45173	GB45079	GB49854	GB53609	GB44457	GB44412	GB54918
GB40460	GB40217	GB40541	GB45005	GB42499	GB42472	GB48711	GB45192	GB45081	GB50050	GB53717	GB44516	GB44414	GB54972
GB40464	GB40218	GB40554	GB45037	GB42500	GB42492	GB48748	GB45250	GB45135	GB50099	GB53939	GB44531	GB44430	GB55054
GB40467	GB40221	GB40556	GB45075	GB42540	GB42494	GB48815	GB45263	GB45142	GB50115	GB54109	GB44576	GB44436	GB55220
GB40473	GB40222	GB40558	GB45142	GB42549	GB42499	GB48905	GB45362	GB45159	GB50142	GB54192	GB44631	GB44440	GB55268
GB40477	GB40225	GB40563	GB45159	GB42579	GB42500	GB49117	GB45365	GB45173	GB50174	GB54264	GB44671	GB44457	GB55374
GB40478	GB40227	GB40565	GB45167	GB42595	GB42540	GB49146	GB45400	GB45192	GB50179	GB54369	GB44692	GB44516	GB55432
GB40479	GB40228	GB40576	GB45192	GB42608	GB42549	GB49325	GB45427	GB45250	GB50226	GB54432	GB44705	GB44531	GB55465
GB40490	GB40229	GB40578	GB45250	GB42651	GB42579	GB49376	GB45499	GB45263	GB50342	GB54433	GB44881	GB44576	GB55512
GB40503	GB40230	GB40583	GB45263	GB42660	GB42595	GB49397	GB45584	GB45362	GB50357	GB54654	GB44894	GB44631	GB55575
GB40504	GB40231	GB40592	GB45303	GB42686	GB42608	GB49456	GB45650	GB45365	GB50423	GB54717	GB44931	GB44671	GB55581
GB40505	GB40232	GB40594	GB45354	GB42692	GB42651	GB49543	GB45654	GB45400	GB50425	GB54918	GB44978	GB44692	GB55601
GB40513	GB40234	GB40596	GB45375	GB42697	GB42660	GB49563	GB45758	GB45427	GB50572	GB54972	GB44991	GB44705	GB55669
GB40514	GB40237	GB40598	GB45399	GB42723	GB42686	GB49650	GB45851	GB45468	GB50609	GB55054	GB45037	GB44881	GB55716
GB40517	GB40238	GB40603	GB45468	GB42772	GB42692	GB49666	GB45906	GB45499	GB50690	GB55220	GB45041	GB44894	GB55872
GB40519	GB40239	GB40608	GB45623	GB42797	GB42697	GB49688	GB45910	GB45584	GB50699	GB55268	GB45056	GB44931	GB55875
GB40522	GB40240	GB40619	GB45633	GB42835	GB42723	GB49705	GB45957	GB45650	GB50730	GB55374	GB45123	GB44978
GB40523	GB40251	GB40626	GB45652	GB42841	GB42772	GB49810	GB45973	GB45652	GB50757	GB55432	GB45125	GB44991
GB40525	GB40255	GB40629	GB45654	GB42858	GB42797	GB49854	GB46076	GB45654	GB50822	GB55465	GB45167	GB45037
GB40527	GB40258	GB40634	GB45758	GB42871	GB42835	GB50050	GB46277	GB45758	GB50832	GB55512	GB45230	GB45041
GB40536	GB40259	GB40648	GB45878	GB42922	GB42841	GB50099	GB46371	GB45851	GB50837	GB55575	GB45249	GB45056
GB40539	GB40261	GB40652	GB45906	GB42944	GB42858	GB50111	GB46449	GB45906	GB50889	GB55581	GB45252	GB45123
GB40541	GB40263	GB40653	GB45910	GB42973	GB42871	GB50115	GB46492	GB45910	GB50909	GB55601	GB45303	GB45125
GB40554	GB40265	GB40656	GB45943	GB42985	GB42922	GB50142	GB46523	GB45957	GB50985	GB55669	GB45342	GB45167
GB40556	GB40267	GB40657	GB45968	GB43004	GB42944	GB50174	GB46638	GB45973	GB51011	GB55716	GB45354	GB45230
GB40558	GB40268	GB40670	GB45973	GB43086	GB42973	GB50179	GB46697	GB45974	GB51125	GB55872	GB45375	GB45249
GB40563	GB40269	GB40673	GB45974	GB43093	GB42985	GB50226	GB46774	GB46076	GB51223	GB55875	GB45376	GB45252
GB40565	GB40270	GB40676	GB46076	GB43104	GB43004	GB50342	GB46956	GB46128	GB51257		GB45397	GB45303
GB40572	GB40271	GB40678	GB46128	GB43138	GB43086	GB50357	GB47026	GB46277	GB51299		GB45399	GB45342
GB40576	GB40273	GB40694	GB46277	GB43165	GB43093	GB50423	GB47037	GB46371	GB51303		GB45432	GB45354
GB40578	GB40274	GB40700	GB46371	GB43194	GB43104	GB50425	GB47049	GB46449	GB51504		GB45444	GB45375
GB40583	GB40276	GB40703	GB46450	GB43207	GB43138	GB50572	GB47079	GB46492	GB51615		GB45492	GB45376
GB40592	GB40278	GB40705	GB46478	GB43225	GB43165	GB50609	GB47096	GB46523	GB51727		GB45535	GB45397
GB40594	GB40280	GB40708	GB46492	GB43247	GB43194	GB50690	GB47136	GB46638	GB51774		GB45546	GB45399
GB40596	GB40281	GB40711	GB46655	GB43248	GB43207	GB50699	GB47148	GB46655	GB51783		GB45558	GB45432
GB40598	GB40282	GB40713	GB46682	GB43288	GB43225	GB50730	GB47224	GB46682	GB51809		GB45623	GB45444
GB40603	GB40283	GB40716	GB46697	GB43292	GB43247	GB50757	GB47318	GB46697	GB51909		GB45628	GB45492
GB40608	GB40284	GB40717	GB46774	GB43302	GB43248	GB50822	GB47435	GB46774	GB52039		GB45633	GB45535
GB40618	GB40285	GB40718	GB46794	GB43314	GB43288	GB50832	GB47475	GB46794	GB52056		GB45662	GB45546
GB40619	GB40286	GB40720	GB47017	GB43365	GB43292	GB50837	GB47503	GB46956	GB52212		GB45726	GB45558
GB40625	GB40287	GB40730	GB47026	GB43417	GB43302	GB50889	GB47623	GB47026	GB52281		GB45806	GB45623
GB40626	GB40288	GB40733	GB47037	GB43420	GB43314	GB50909	GB47668	GB47037	GB52345		GB45878	GB45628
GB40629	GB40289	GB40735	GB47049	GB43442	GB43325	GB50985	GB47718	GB47049	GB52427		GB45943	GB45633
GB40634	GB40296	GB40740	GB47079	GB43483	GB43361	GB51011	GB47799	GB47079	GB52465		GB45955	GB45662
GB40648	GB40297	GB40741	GB47094	GB43509	GB43365	GB51125	GB47928	GB47096	GB52469		GB46012	GB45726
GB40652	GB40299	GB40746	GB47136	GB43510	GB43367	GB51223	GB47949	GB47136	GB52614		GB46143	GB45806
GB40653	GB40301	GB40747	GB47148	GB43523	GB43417	GB51257	GB47974	GB47148	GB52643		GB46213	GB45878
GB40656	GB40302	GB40750	GB47186	GB43544	GB43420	GB51299	GB48020	GB47224	GB52842		GB46220	GB45943
GB40657	GB40303	GB40751	GB47224	GB43546	GB43442	GB51303	GB48022	GB47286	GB52955		GB46226	GB45955
GB40670	GB40304	GB40754	GB47286	GB43564	GB43483	GB51389	GB48034	GB47318	GB52958		GB46241	GB45968
GB40673	GB40305	GB40759	GB47415	GB43571	GB43509	GB51504	GB48059	GB47435	GB52992		GB46259	GB46012
GB40676	GB40306	GB40760	GB47503	GB43572	GB43510	GB51615	GB48110	GB47475	GB53012		GB46309	GB46143
GB40678	GB40307	GB40765	GB47565	GB43687	GB43523	GB51727	GB48140	GB47503	GB53138		GB46334	GB46213
GB40680	GB40308	GB40766	GB47587	GB43722	GB43544	GB51774	GB48175	GB47614	GB53145		GB46337	GB46220
GB40694	GB40309	GB40769	GB47614	GB43728	GB43546	GB51783	GB48201	GB47623	GB53318		GB46366	GB46226
GB40700	GB40310	GB40770	GB47668	GB43738	GB43564	GB51809	GB48247	GB47668	GB53336		GB46427	GB46241
GB40703	GB40312	GB40773	GB47688	GB43788	GB43571	GB51897	GB48269	GB47717	GB53357		GB46450	GB46259
GB40705	GB40316	GB40776	GB47693	GB43805	GB43572	GB51909	GB48362	GB47718	GB53372		GB46478	GB46309
GB40708	GB40318	GB40779	GB47717	GB43820	GB43687	GB52039	GB48462	GB47799	GB53401		GB46502	GB46334
GB40711	GB40319	GB40785	GB47718	GB43823	GB43722	GB52056	GB48533	GB47928	GB53503		GB46536	GB46337
GB40713	GB40320	GB40789	GB47767	GB43827	GB43728	GB52212	GB48604	GB47949	GB53563		GB46602	GB46366
GB40716	GB40332	GB40794	GB47799	GB43837	GB43738	GB52281	GB48623	GB47974	GB53576		GB46619	GB46427
GB40717	GB40333	GB40796	GB47808	GB43861	GB43788	GB52345	GB48748	GB48020	GB53579		GB46639	GB46450
GB40718	GB40336	GB40802	GB47928	GB43897	GB43805	GB52427	GB48905	GB48022	GB53747		GB46657	GB46478
GB40720	GB40337	GB40804	GB47949	GB43920	GB43820	GB52442	GB48934	GB48034	GB53780		GB46688	GB46502
GB40730	GB40338	GB40805	GB47991	GB43945	GB43823	GB52465	GB48972	GB48059	GB53815		GB46714	GB46536
GB40733	GB40339	GB40808	GB48020	GB44032	GB43827	GB52469	GB49117	GB48110	GB53860		GB46737	GB46602
GB40735	GB40340	GB40809	GB48022	GB44044	GB43837	GB52554	GB49146	GB48140	GB53927		GB46882	GB46619
GB40740	GB40341	GB40816	GB48034	GB44056	GB43861	GB52614	GB49184	GB48175	GB54219		GB46900	GB46639
GB40741	GB40342	GB40838	GB48059	GB44058	GB43897	GB52643	GB49276	GB48201	GB54273		GB46912	GB46657
GB40746	GB40343	GB40845	GB48110	GB44077	GB43920	GB52757	GB49325	GB48247	GB54372		GB46917	GB46688
GB40747	GB40344	GB40856	GB48140	GB44078	GB43945	GB52842	GB49376	GB48269	GB54436		GB47017	GB46714
GB40750	GB40346	GB40857	GB48224	GB44092	GB43969	GB52955	GB49397	GB48362	GB54447		GB47046	GB46737
GB40751	GB40348	GB40859	GB48247	GB44115	GB44032	GB52958	GB49419	GB48462	GB54467		GB47073	GB46882
GB40754	GB40349	GB40863	GB48250	GB44116	GB44044	GB52992	GB49456	GB48533	GB54714		GB47160	GB46900
GB40756	GB40350	GB40865	GB48269	GB44117	GB44056	GB53012	GB49541	GB48604	GB54716		GB47177	GB46912
GB40759	GB40355	GB40866	GB48385	GB44123	GB44058	GB53138	GB49543	GB48623	GB54806		GB47186	GB46917
GB40760	GB40356	GB40868	GB48533	GB44154	GB44077	GB53145	GB49650	GB48711	GB55004		GB47188	GB47017
GB40762	GB40357	GB40871	GB48621	GB44204	GB44078	GB53304	GB49666	GB48748	GB55016		GB47194	GB47046
GB40765	GB40358	GB40875	GB48623	GB44208	GB44092	GB53318	GB49688	GB48815	GB55190		GB47268	GB47073
GB40766	GB40359	GB40878	GB48711	GB44218	GB44115	GB53336	GB49705	GB48905	GB55205		GB47330	GB47094
GB40769	GB40360	GB40882	GB48748	GB44233	GB44116	GB53357	GB49810	GB48934	GB55208		GB47333	GB47160
GB40770	GB40361	GB40885	GB48815	GB44250	GB44117	GB53372	GB49854	GB48972	GB55228		GB47390	GB47177
GB40773	GB40362	GB40887	GB48905	GB44298	GB44123	GB53401	GB49942	GB49117	GB55239		GB47393	GB47186
GB40776	GB40363	GB40894	GB49089	GB44355	GB44154	GB53503	GB49963	GB49146	GB55326		GB47415	GB47188
GB40779	GB40364	GB40901	GB49110	GB44396	GB44167	GB53533	GB50041	GB49184	GB55364		GB47436	GB47194
GB40785	GB40365	GB40906	GB49117	GB44397	GB44202	GB53563	GB50050	GB49276	GB55396		GB47450	GB47268
GB40789	GB40377	GB40908	GB49146	GB44398	GB44204	GB53576	GB50091	GB49325	GB55423		GB47481	GB47330
GB40794	GB40381	GB40911	GB49325	GB44412	GB44208	GB53579	GB50099	GB49376	GB55483		GB47482	GB47333
GB40796	GB40382	GB40916	GB49376	GB44414	GB44218	GB53747	GB50115	GB49397	GB55515		GB47506	GB47390
GB40802	GB40385	GB40923	GB49397	GB44430	GB44233	GB53780	GB50118	GB49419	GB55556		GB47565	GB47393
GB40804	GB40386	GB40928	GB49456	GB44436	GB44250	GB53784	GB50142	GB49456	GB55591		GB47567	GB47415
GB40805	GB40387	GB40934	GB49543	GB44440	GB44298	GB53815	GB50174	GB49541	GB55650		GB47649	GB47436
GB40808	GB40388	GB40939	GB49563	GB44442	GB44355	GB53860	GB50179	GB49543	GB55751		GB47675	GB47450
GB40809	GB40389	GB40941	GB49598	GB44455	GB44396	GB53927	GB50180	GB49563	GB55930		GB47688	GB47481
GB40816	GB40390	GB40944	GB49650	GB44457	GB44397	GB53937	GB50225	GB49650			GB47689	GB47482
GB40818	GB40391	GB40945	GB49666	GB44479	GB44398	GB54001	GB50226	GB49666			GB47696	GB47506
GB40838	GB40392	GB40946	GB49688	GB44500	GB44412	GB54053	GB50280	GB49688			GB47767	GB47565
GB40845	GB40393	GB40967	GB49705	GB44503	GB44414	GB54219	GB50342	GB49705			GB47808	GB47567
GB40856	GB40395	GB40973	GB49810	GB44516	GB44430	GB54273	GB50357	GB49810			GB47821	GB47587
GB40857	GB40397	GB40975	GB49854	GB44526	GB44436	GB54372	GB50423	GB49854			GB47991	GB47649
GB40859	GB40398	GB40976	GB49902	GB44531	GB44440	GB54436	GB50425	GB49942			GB48038	GB47675
GB40863	GB40399	GB40977	GB49992	GB44536	GB44442	GB54447	GB50482	GB49963			GB48048	GB47688
GB40865	GB40401	GB40978	GB49994	GB44548	GB44455	GB54467	GB50572	GB50041			GB48144	GB47689
GB40866	GB40405	GB40980	GB50011	GB44549	GB44457	GB54714	GB50583	GB50050			GB48176	GB47693
GB40868	GB40407	GB40986	GB50018	GB44576	GB44479	GB54716	GB50598	GB50091			GB48224	GB47696
GB40871	GB40408	GB40996	GB50024	GB44580	GB44500	GB54806	GB50609	GB50099			GB48250	GB47767
GB40875	GB40409	GB40997	GB50050	GB44585	GB44503	GB54933	GB50651	GB50111			GB48255	GB47808
GB40878	GB40410	GB40998	GB50099	GB44631	GB44516	GB55004	GB50690	GB50115			GB48266	GB47821
GB40879	GB40411	GB40999	GB50111	GB44634	GB44526	GB55016	GB50699	GB50118			GB48268	GB47991
GB40882	GB40412	GB41000	GB50115	GB44671	GB44531	GB55190	GB50730	GB50142			GB48337	GB48038
GB40885	GB40414	GB41003	GB50142	GB44692	GB44536	GB55205	GB50747	GB50174			GB48351	GB48048
GB40887	GB40415	GB41011	GB50174	GB44705	GB44548	GB55208	GB50757	GB50179			GB48385	GB48144
GB40894	GB40416	GB41025	GB50179	GB44773	GB44549	GB55228	GB50805	GB50180			GB48400	GB48176
GB40901	GB40420	GB41027	GB50226	GB44841	GB44576	GB55239	GB50822	GB50225			GB48419	GB48224
GB40906	GB40422	GB41028	GB50284	GB44876	GB44580	GB55326	GB50829	GB50226			GB48432	GB48250
GB40908	GB40423	GB41030	GB50342	GB44881	GB44583	GB55364	GB50831	GB50280			GB48436	GB48255
GB40911	GB40424	GB41039	GB50345	GB44894	GB44585	GB55396	GB50832	GB50342			GB48482	GB48266
GB40916	GB40425	GB41043	GB50357	GB44931	GB44631	GB55423	GB50837	GB50357			GB48560	GB48268
GB40923	GB40426	GB41045	GB50423	GB44941	GB44634	GB55483	GB50871	GB50423			GB48621	GB48337
GB40928	GB40427	GB41046	GB50425	GB44948	GB44671	GB55515	GB50889	GB50425			GB48641	GB48351
GB40934	GB40428	GB41063	GB50519	GB44965	GB44692	GB55556	GB50897	GB50482			GB48683	GB48385
GB40939	GB40429	GB41065	GB50553	GB44970	GB44705	GB55591	GB50909	GB50572			GB49089	GB48400
GB40941	GB40431	GB41068	GB50572	GB44978	GB44773	GB55603	GB50985	GB50583			GB49110	GB48419
GB40944	GB40434	GB41069	GB50609	GB44988	GB44841	GB55650	GB51011	GB50598			GB49235	GB48432
GB40945	GB40436	GB41073	GB50622	GB44991	GB44876	GB55751	GB51125	GB50609			GB49285	GB48436
GB40946	GB40437	GB41074	GB50690	GB44999	GB44881	GB55930	GB51195	GB50651			GB49304	GB48482
GB40967	GB40438	GB41075	GB50699	GB45005	GB44894		GB51223	GB50690			GB49308	GB48560
GB40969	GB40439	GB41079	GB50700	GB45037	GB44931		GB51227	GB50699			GB49366	GB48621
GB40973	GB40440	GB41123	GB50730	GB45040	GB44941		GB51242	GB50730			GB49371	GB48641
GB40975	GB40441	GB41127	GB50751	GB45041	GB44948		GB51257	GB50747			GB49384	GB48683
GB40976	GB40442	GB41129	GB50757	GB45056	GB44965		GB51299	GB50757			GB49389	GB49089
GB40977	GB40444	GB41134	GB50822	GB45075	GB44970		GB51303	GB50805			GB49408	GB49110
GB40978	GB40445	GB41139	GB50832	GB45079	GB44978		GB51385	GB50822			GB49428	GB49235
GB40980	GB40446	GB41143	GB50837	GB45081	GB44988		GB51391	GB50829			GB49477	GB49285
GB40986	GB40447	GB41146	GB50869	GB45123	GB44991		GB51410	GB50831			GB49520	GB49304
GB40996	GB40448	GB41147	GB50889	GB45125	GB44999		GB51446	GB50832			GB49521	GB49308
GB40997	GB40451	GB41150	GB50891	GB45135	GB45005		GB51504	GB50837			GB49524	GB49366
GB40998	GB40452	GB41151	GB50909	GB45142	GB45037		GB51558	GB50871			GB49545	GB49371
GB40999	GB40453	GB41152	GB50936	GB45159	GB45040		GB51583	GB50889			GB49584	GB49384
GB41000	GB40454	GB41154	GB50938	GB45167	GB45041		GB51611	GB50897			GB49598	GB49389
GB41003	GB40456	GB41156	GB50970	GB45173	GB45056		GB51615	GB50909			GB49885	GB49408
GB41011	GB40457	GB41158	GB50985	GB45192	GB45075		GB51630	GB50985			GB49902	GB49428
GB41025	GB40459	GB41164	GB51011	GB45230	GB45079		GB51727	GB51011			GB49928	GB49477
GB41027	GB40460	GB41165	GB51088	GB45249	GB45081		GB51774	GB51125			GB49948	GB49520
GB41028	GB40461	GB41168	GB51117	GB45250	GB45123		GB51775	GB51195			GB49992	GB49521
GB41030	GB40462	GB41169	GB51125	GB45252	GB45125		GB51783	GB51223			GB49994	GB49524
GB41039	GB40463	GB41174	GB51223	GB45263	GB45135		GB51809	GB51227			GB50011	GB49545
GB41043	GB40466	GB41176	GB51257	GB45303	GB45142		GB51815	GB51242			GB50016	GB49584
GB41045	GB40467	GB41179	GB51261	GB45342	GB45159		GB51889	GB51257			GB50018	GB49598
GB41046	GB40473	GB41181	GB51299	GB45354	GB45167		GB51909	GB51299			GB50024	GB49885
GB41047	GB40478	GB41182	GB51303	GB45362	GB45173		GB52039	GB51303			GB50128	GB49902
GB41063	GB40479	GB41189	GB51389	GB45365	GB45192		GB52047	GB51385			GB50131	GB49928
GB41065	GB40480	GB41192	GB51504	GB45375	GB45230		GB52056	GB51389			GB50181	GB49948
GB41067	GB40481	GB41196	GB51615	GB45376	GB45249		GB52212	GB51391			GB50200	GB49992
GB41068	GB40483	GB41203	GB51644	GB45397	GB45250		GB52281	GB51410			GB50216	GB49994
GB41069	GB40489	GB41206	GB51727	GB45399	GB45252		GB52288	GB51446			GB50270	GB50011
GB41073	GB40490	GB41207	GB51774	GB45400	GB45263		GB52345	GB51504			GB50282	GB50016
GB41074	GB40491	GB41208	GB51783	GB45427	GB45303		GB52427	GB51558			GB50284	GB50018
GB41075	GB40492	GB41224	GB51809	GB45432	GB45342		GB52428	GB51583			GB50343	GB50024
GB41079	GB40493	GB41227	GB51897	GB45444	GB45354		GB52465	GB51611			GB50345	GB50128
GB41110	GB40495	GB41231	GB51909	GB45492	GB45362		GB52469	GB51615			GB50371	GB50131
GB41123	GB40496	GB41241	GB51937	GB45499	GB45365		GB52614	GB51630			GB50475	GB50181
GB41127	GB40498	GB41243	GB52023	GB45535	GB45375		GB52643	GB51727			GB50480	GB50200
GB41129	GB40500	GB41247	GB52039	GB45546	GB45376		GB52702	GB51774			GB50519	GB50216
GB41134	GB40501	GB41259	GB52056	GB45558	GB45397		GB52710	GB51775			GB50553	GB50270
GB41139	GB40502	GB41262	GB52164	GB45584	GB45399		GB52726	GB51783			GB50622	GB50282
GB41143	GB40503	GB41280	GB52212	GB45623	GB45400		GB52756	GB51809			GB50700	GB50284
GB41146	GB40504	GB41283	GB52281	GB45628	GB45427		GB52842	GB51815			GB50746	GB50343
GB41147	GB40507	GB41285	GB52324	GB45633	GB45432		GB52955	GB51889			GB50751	GB50345
GB41150	GB40508	GB41287	GB52345	GB45650	GB45444		GB52958	GB51897			GB50796	GB50371
GB41151	GB40509	GB41288	GB52346	GB45654	GB45468		GB52992	GB51909			GB50808	GB50475
GB41152	GB40510	GB41289	GB52427	GB45662	GB45492		GB53008	GB52039			GB50817	GB50480
GB41154	GB40511	GB41294	GB52442	GB45726	GB45499		GB53012	GB52047			GB50867	GB50519
GB41156	GB40513	GB41304	GB52457	GB45758	GB45535		GB53068	GB52056			GB50869	GB50553
GB41158	GB40514	GB41305	GB52465	GB45806	GB45546		GB53084	GB52212			GB50870	GB50622
GB41164	GB40515	GB41310	GB52469	GB45851	GB45558		GB53138	GB52281			GB50872	GB50700
GB41165	GB40516	GB41312	GB52505	GB45878	GB45584		GB53145	GB52288			GB50891	GB50746
GB41168	GB40517	GB41313	GB52513	GB45906	GB45623		GB53286	GB52345			GB50925	GB50751
GB41169	GB40519	GB41326	GB52554	GB45910	GB45628		GB53318	GB52427			GB50936	GB50796
GB41174	GB40523	GB41332	GB52614	GB45943	GB45633		GB53336	GB52428			GB50938	GB50808
GB41176	GB40531	GB41343	GB52643	GB45955	GB45650		GB53357	GB52442			GB50970	GB50817
GB41179	GB40534	GB41344	GB52674	GB45957	GB45652		GB53372	GB52465			GB50971	GB50867
GB41181	GB40535	GB41345	GB52728	GB45973	GB45654		GB53401	GB52469			GB50972	GB50869
GB41182	GB40536	GB41358	GB52752	GB46012	GB45662		GB53407	GB52554			GB50996	GB50870
GB41189	GB40537	GB41363	GB52757	GB46076	GB45726		GB53457	GB52614			GB51031	GB50872
GB41192	GB40538	GB41364	GB52842	GB46143	GB45758		GB53500	GB52643			GB51071	GB50891
GB41196	GB40539	GB41366	GB52955	GB46213	GB45806		GB53503	GB52702			GB51088	GB50925
GB41203	GB40541	GB41372	GB52958	GB46220	GB45851		GB53517	GB52710			GB51117	GB50936
GB41206	GB40543	GB41376	GB52992	GB46226	GB45878		GB53563	GB52726			GB51197	GB50938
GB41207	GB40545	GB41378	GB53012	GB46241	GB45906		GB53576	GB52756			GB51254	GB50970
GB41208	GB40554	GB41385	GB53046	GB46259	GB45910		GB53579	GB52757			GB51261	GB50971
GB41223	GB40555	GB41386	GB53047	GB46277	GB45943		GB53644	GB52842			GB51358	GB50972
GB41224	GB40556	GB41387	GB53138	GB46309	GB45955		GB53647	GB52955			GB51366	GB50996
GB41227	GB40558	GB41389	GB53145	GB46334	GB45957		GB53747	GB52958			GB51425	GB51031
GB41231	GB40559	GB41392	GB53287	GB46337	GB45968		GB53755	GB52992			GB51427	GB51071
GB41241	GB40560	GB41398	GB53304	GB46366	GB45973		GB53780	GB53008			GB51597	GB51088
GB41243	GB40561	GB41399	GB53318	GB46371	GB45974		GB53788	GB53012			GB51600	GB51117
GB41246	GB40562	GB41401	GB53336	GB46427	GB46012		GB53815	GB53068			GB51601	GB51197
GB41247	GB40563	GB41408	GB53357	GB46449	GB46076		GB53835	GB53084			GB51626	GB51254
GB41259	GB40564	GB41413	GB53372	GB46450	GB46128		GB53860	GB53138			GB51628	GB51261
GB41260	GB40565	GB41414	GB53375	GB46478	GB46143		GB53908	GB53145			GB51635	GB51358
GB41262	GB40566	GB41417	GB53401	GB46492	GB46213		GB53927	GB53286			GB51644	GB51366
GB41269	GB40567	GB41423	GB53405	GB46502	GB46220		GB53931	GB53304			GB51685	GB51425
GB41280	GB40570	GB41425	GB53406	GB46523	GB46226		GB53933	GB53318			GB51691	GB51427
GB41283	GB40571	GB41427	GB53424	GB46536	GB46241		GB54123	GB53336			GB51698	GB51597
GB41285	GB40574	GB41428	GB53503	GB46602	GB46259		GB54131	GB53357			GB51714	GB51600
GB41287	GB40576	GB41430	GB53533	GB46619	GB46277		GB54170	GB53372			GB51719	GB51601
GB41288	GB40577	GB41441	GB53563	GB46638	GB46309		GB54219	GB53401			GB51802	GB51626
GB41289	GB40578	GB41443	GB53576	GB46639	GB46334		GB54263	GB53407			GB51885	GB51628
GB41294	GB40580	GB41444	GB53579	GB46657	GB46337		GB54273	GB53457			GB51913	GB51635
GB41295	GB40583	GB41446	GB53609	GB46688	GB46366		GB54316	GB53500			GB51937	GB51644
GB41304	GB40589	GB41449	GB53717	GB46697	GB46371		GB54372	GB53503			GB51978	GB51685
GB41305	GB40590	GB41464	GB53747	GB46714	GB46427		GB54426	GB53517			GB51991	GB51691
GB41310	GB40591	GB41469	GB53780	GB46737	GB46449		GB54436	GB53533			GB52009	GB51698
GB41312	GB40592	GB41470	GB53784	GB46774	GB46450		GB54447	GB53563			GB52023	GB51714
GB41313	GB40594	GB41471	GB53815	GB46882	GB46478		GB54467	GB53576			GB52072	GB51719
GB41325	GB40596	GB41487	GB53860	GB46900	GB46492		GB54474	GB53579			GB52164	GB51802
GB41326	GB40598	GB41491	GB53927	GB46912	GB46502		GB54524	GB53644			GB52324	GB51885
GB41332	GB40599	GB41495	GB53937	GB46917	GB46523		GB54611	GB53647			GB52346	GB51913
GB41343	GB40600	GB41511	GB53939	GB46956	GB46536		GB54714	GB53747			GB52457	GB51937
GB41344	GB40603	GB41516	GB54001	GB47017	GB46602		GB54716	GB53755			GB52505	GB51978
GB41345	GB40604	GB41519	GB54053	GB47026	GB46619		GB54778	GB53780			GB52513	GB51991
GB41352	GB40608	GB41521	GB54109	GB47037	GB46638		GB54806	GB53784			GB52560	GB52009
GB41358	GB40609	GB41522	GB54192	GB47046	GB46639		GB54844	GB53788			GB52577	GB52023
GB41363	GB40610	GB41523	GB54219	GB47049	GB46655		GB54867	GB53815			GB52578	GB52072
GB41364	GB40611	GB41543	GB54264	GB47073	GB46657		GB54893	GB53835			GB52619	GB52164
GB41366	GB40614	GB41545	GB54273	GB47079	GB46682		GB54986	GB53860			GB52630	GB52324
GB41372	GB40615	GB41547	GB54369	GB47096	GB46688		GB55004	GB53908			GB52652	GB52346
GB41376	GB40616	GB41549	GB54372	GB47136	GB46697		GB55016	GB53927			GB52674	GB52457
GB41377	GB40617	GB41581	GB54432	GB47148	GB46714		GB55095	GB53931			GB52696	GB52505
GB41378	GB40619	GB41589	GB54433	GB47160	GB46737		GB55154	GB53933			GB52728	GB52513
GB41384	GB40624	GB41598	GB54436	GB47177	GB46774		GB55190	GB53937			GB52752	GB52560
GB41385	GB40626	GB41602	GB54447	GB47186	GB46794		GB55205	GB54001			GB52755	GB52577
GB41386	GB40629	GB41603	GB54467	GB47188	GB46882		GB55207	GB54053			GB53046	GB52578
GB41387	GB40634	GB41604	GB54654	GB47194	GB46900		GB55208	GB54123			GB53047	GB52619
GB41389	GB40635	GB41606	GB54714	GB47224	GB46912		GB55209	GB54131			GB53151	GB52630
GB41392	GB40637	GB41608	GB54716	GB47268	GB46917		GB55212	GB54170			GB53188	GB52652
GB41398	GB40638	GB41609	GB54717	GB47318	GB46956		GB55225	GB54219			GB53192	GB52674
GB41399	GB40639	GB41617	GB54806	GB47330	GB47017		GB55228	GB54263			GB53195	GB52696
GB41400	GB40647	GB41618	GB54918	GB47333	GB47026		GB55239	GB54273			GB53225	GB52728
GB41401	GB40648	GB41625	GB54933	GB47390	GB47037		GB55326	GB54316			GB53270	GB52752
GB41408	GB40652	GB41629	GB54972	GB47393	GB47046		GB55364	GB54372			GB53287	GB52755
GB41413	GB40653	GB41630	GB55004	GB47415	GB47049		GB55396	GB54426			GB53335	GB53046
GB41414	GB40654	GB41634	GB55016	GB47435	GB47073		GB55400	GB54436			GB53375	GB53047
GB41417	GB40655	GB41642	GB55054	GB47436	GB47079		GB55423	GB54447			GB53405	GB53151
GB41423	GB40656	GB41645	GB55190	GB47450	GB47094		GB55481	GB54467			GB53406	GB53188
GB41424	GB40657	GB41646	GB55205	GB47475	GB47096		GB55483	GB54474			GB53424	GB53192
GB41425	GB40658	GB41647	GB55208	GB47481	GB47136		GB55499	GB54524			GB53609	GB53195
GB41427	GB40659	GB41650	GB55220	GB47482	GB47148		GB55515	GB54611			GB53669	GB53225
GB41428	GB40663	GB41651	GB55228	GB47503	GB47160		GB55526	GB54714			GB53723	GB53270
GB41430	GB40664	GB41653	GB55239	GB47506	GB47177		GB55556	GB54716			GB53777	GB53287
GB41440	GB40665	GB41654	GB55268	GB47565	GB47186		GB55591	GB54778			GB53819	GB53335
GB41441	GB40666	GB41659	GB55326	GB47567	GB47188		GB55596	GB54806			GB53823	GB53375
GB41443	GB40667	GB41667	GB55364	GB47623	GB47194		GB55638	GB54844			GB53886	GB53405
GB41444	GB40668	GB41668	GB55374	GB47649	GB47224		GB55650	GB54867			GB53915	GB53406
GB41446	GB40669	GB41669	GB55396	GB47668	GB47268		GB55704	GB54893			GB53939	GB53424
GB41449	GB40670	GB41670	GB55423	GB47675	GB47286		GB55751	GB54933			GB53968	GB53609
GB41464	GB40671	GB41671	GB55432	GB47688	GB47318		GB55769	GB54986			GB54050	GB53669
GB41469	GB40672	GB41672	GB55465	GB47689	GB47330		GB55805	GB55004			GB54109	GB53717
GB41470	GB40673	GB41675	GB55483	GB47696	GB47333		GB55860	GB55016			GB54192	GB53723
GB41471	GB40674	GB41680	GB55512	GB47718	GB47390		GB55930	GB55095			GB54223	GB53777
GB41480	GB40676	GB41681	GB55515	GB47767	GB47393			GB55154			GB54234	GB53819
GB41487	GB40678	GB41688	GB55556	GB47799	GB47415			GB55190			GB54253	GB53823
GB41491	GB40681	GB41690	GB55575	GB47808	GB47435			GB55205			GB54258	GB53886
GB41495	GB40682	GB41697	GB55581	GB47821	GB47436			GB55207			GB54264	GB53915
GB41511	GB40684	GB41700	GB55591	GB47928	GB47450			GB55208			GB54326	GB53939
GB41516	GB40686	GB41701	GB55601	GB47949	GB47475			GB55209			GB54336	GB53968
GB41519	GB40690	GB41703	GB55603	GB47974	GB47481			GB55212			GB54370	GB54050
GB41521	GB40691	GB41704	GB55650	GB47991	GB47482			GB55225			GB54391	GB54109
GB41522	GB40694	GB41710	GB55669	GB48020	GB47503			GB55228			GB54432	GB54192
GB41523	GB40696	GB41711	GB55716	GB48022	GB47506			GB55239			GB54433	GB54223
GB41526	GB40697	GB41714	GB55751	GB48034	GB47565			GB55326			GB54449	GB54234
GB41543	GB40699	GB41715	GB55872	GB48038	GB47567			GB55364			GB54469	GB54253
GB41545	GB40700	GB41725	GB55875	GB48048	GB47587			GB55396			GB54530	GB54258
GB41547	GB40701	GB41740	GB55930	GB48059	GB47614			GB55400			GB54572	GB54264
GB41549	GB40703	GB41747		GB48110	GB47623			GB55423			GB54654	GB54326
GB41564	GB40704	GB41751		GB48140	GB47649			GB55481			GB54659	GB54336
GB41581	GB40705	GB41753		GB48144	GB47668			GB55483			GB54697	GB54369
GB41589	GB40706	GB41754		GB48175	GB47675			GB55499			GB54717	GB54370
GB41598	GB40707	GB41756		GB48176	GB47688			GB55515			GB54764	GB54391
GB41602	GB40708	GB41757		GB48201	GB47689			GB55526			GB54918	GB54432
GB41603	GB40711	GB41762		GB48224	GB47693			GB55556			GB54967	GB54433
GB41604	GB40712	GB41770		GB48247	GB47696			GB55591			GB54972	GB54449
GB41606	GB40713	GB41773		GB48250	GB47717			GB55596			GB54978	GB54469
GB41608	GB40715	GB41775		GB48255	GB47718			GB55603			GB54999	GB54530
GB41609	GB40716	GB41779		GB48266	GB47767			GB55638			GB55017	GB54572
GB41612	GB40717	GB41780		GB48268	GB47799			GB55650			GB55054	GB54654
GB41617	GB40718	GB41781		GB48269	GB47808			GB55704			GB55156	GB54659
GB41618	GB40719	GB41782		GB48337	GB47821			GB55751			GB55161	GB54697
GB41625	GB40720	GB41793		GB48351	GB47928			GB55769			GB55163	GB54717
GB41626	GB40723	GB41794		GB48362	GB47949			GB55805			GB55186	GB54764
GB41628	GB40726	GB41795		GB48385	GB47974			GB55860			GB55192	GB54918
GB41629	GB40727	GB41796		GB48400	GB47991			GB55930			GB55220	GB54967
GB41630	GB40728	GB41797		GB48419	GB48020						GB55231	GB54972
GB41634	GB40730	GB41798		GB48432	GB48022						GB55268	GB54978
GB41642	GB40731	GB41802		GB48436	GB48034						GB55306	GB54999
GB41645	GB40732	GB41803		GB48462	GB48038						GB55365	GB55017
GB41646	GB40733	GB41806		GB48482	GB48048						GB55371	GB55054
GB41647	GB40734	GB41808		GB48533	GB48059						GB55374	GB55156
GB41650	GB40735	GB41811		GB48560	GB48110						GB55419	GB55161
GB41651	GB40740	GB41815		GB48604	GB48140						GB55432	GB55163
GB41653	GB40741	GB41818		GB48621	GB48144						GB55465	GB55186
GB41654	GB40744	GB41821		GB48623	GB48175						GB55479	GB55192
GB41659	GB40745	GB41822		GB48641	GB48176						GB55512	GB55220
GB41665	GB40746	GB41824		GB48683	GB48201						GB55533	GB55231
GB41667	GB40747	GB41825		GB48748	GB48224						GB55545	GB55268
GB41668	GB40748	GB41829		GB48905	GB48247						GB55559	GB55306
GB41669	GB40749	GB41835		GB48934	GB48250						GB55570	GB55365
GB41670	GB40750	GB41836		GB48972	GB48255						GB55575	GB55371
GB41671	GB40751	GB41839		GB49089	GB48266						GB55581	GB55374
GB41672	GB40754	GB41842		GB49110	GB48268						GB55601	GB55419
GB41675	GB40759	GB41845		GB49117	GB48269						GB55669	GB55432
GB41680	GB40760	GB41846		GB49146	GB48337						GB55716	GB55465
GB41681	GB40763	GB41847		GB49184	GB48351						GB55753	GB55479
GB41688	GB40764	GB41855		GB49235	GB48362						GB55787	GB55512
GB41690	GB40765	GB41859		GB49276	GB48385						GB55870	GB55533
GB41697	GB40766	GB41862		GB49285	GB48400						GB55872	GB55545
GB41699	GB40767	GB41863		GB49304	GB48419						GB55875	GB55559
GB41700	GB40768	GB41867		GB49308	GB48432						GB55906	GB55570
GB41701	GB40769	GB41872		GB49325	GB48436						GB55931	GB55575
GB41703	GB40770	GB41882		GB49366	GB48462						GB55994	GB55581
GB41704	GB40771	GB41886		GB49371	GB48482						GB56016	GB55601
GB41710	GB40773	GB41889		GB49376	GB48533							GB55669
GB41711	GB40774	GB41890		GB49384	GB48560							GB55716
GB41714	GB40775	GB41895		GB49389	GB48604							GB55753
GB41715	GB40776	GB41897		GB49397	GB48621							GB55787
GB41725	GB40778	GB41898		GB49408	GB48623							GB55870
GB41735	GB40779	GB41900		GB49419	GB48641							GB55872
GB41739	GB40780	GB41901		GB49428	GB48683							GB55875
GB41740	GB40781	GB41908		GB49456	GB48711							GB55906
GB41747	GB40782	GB41912		GB49477	GB48748							GB55931
GB41751	GB40783	GB41917		GB49520	GB48815							GB55994
GB41753	GB40784	GB41922		GB49521	GB48905							GB56016
GB41754	GB40785	GB41942		GB49524	GB48934
GB41756	GB40789	GB41946		GB49541	GB48972
GB41757	GB40794	GB41960		GB49543	GB49089
GB41762	GB40795	GB41968		GB49545	GB49110
GB41770	GB40796	GB41979		GB49584	GB49117
GB41772	GB40797	GB41980		GB49598	GB49146
GB41773	GB40798	GB41982		GB49650	GB49184
GB41775	GB40799	GB41983		GB49666	GB49235
GB41779	GB40800	GB41985		GB49688	GB49276
GB41780	GB40801	GB41989		GB49705	GB49285
GB41781	GB40802	GB42000		GB49810	GB49304
GB41782	GB40803	GB42014		GB49854	GB49308
GB41786	GB40804	GB42016		GB49885	GB49325
GB41793	GB40805	GB42019		GB49902	GB49366
GB41794	GB40806	GB42021		GB49928	GB49371
GB41795	GB40807	GB42022		GB49942	GB49376
GB41796	GB40808	GB42024		GB49948	GB49384
GB41797	GB40809	GB42031		GB49963	GB49389
GB41798	GB40810	GB42032		GB49992	GB49397
GB41802	GB40816	GB42036		GB49994	GB49408
GB41803	GB40819	GB42038		GB50011	GB49419
GB41806	GB40823	GB42039		GB50016	GB49428
GB41808	GB40824	GB42043		GB50018	GB49456
GB41811	GB40830	GB42049		GB50024	GB49477
GB41815	GB40831	GB42057		GB50041	GB49520
GB41816	GB40833	GB42064		GB50050	GB49521
GB41818	GB40836	GB42085		GB50091	GB49524
GB41819	GB40837	GB42138		GB50099	GB49541
GB41821	GB40838	GB42139		GB50115	GB49543
GB41822	GB40842	GB42140		GB50118	GB49545
GB41824	GB40843	GB42141		GB50128	GB49563
GB41825	GB40845	GB42143		GB50131	GB49584
GB41829	GB40848	GB42147		GB50142	GB49598
GB41830	GB40856	GB42150		GB50174	GB49650
GB41835	GB40857	GB42152		GB50179	GB49666
GB41836	GB40858	GB42155		GB50180	GB49688
GB41839	GB40859	GB42161		GB50181	GB49705
GB41842	GB40861	GB42167		GB50200	GB49810
GB41845	GB40863	GB42172		GB50216	GB49854
GB41846	GB40865	GB42175		GB50225	GB49885
GB41847	GB40866	GB42183		GB50226	GB49902
GB41848	GB40867	GB42184		GB50270	GB49928
GB41855	GB40868	GB42188		GB50280	GB49942
GB41859	GB40871	GB42192		GB50282	GB49948
GB41860	GB40872	GB42194		GB50284	GB49963
GB41862	GB40873	GB42195		GB50342	GB49992
GB41863	GB40874	GB42196		GB50343	GB49994
GB41867	GB40875	GB42200		GB50345	GB50011
GB41872	GB40876	GB42201		GB50357	GB50016
GB41882	GB40877	GB42202		GB50371	GB50018
GB41886	GB40878	GB42207		GB50423	GB50024
GB41889	GB40880	GB42210		GB50425	GB50041
GB41890	GB40881	GB42213		GB50475	GB50050
GB41895	GB40882	GB42216		GB50480	GB50091
GB41897	GB40883	GB42220		GB50482	GB50099
GB41898	GB40884	GB42224		GB50519	GB50111
GB41900	GB40885	GB42228		GB50553	GB50115
GB41901	GB40886	GB42233		GB50572	GB50118
GB41904	GB40887	GB42241		GB50583	GB50128
GB41906	GB40888	GB42246		GB50598	GB50131
GB41908	GB40890	GB42249		GB50609	GB50142
GB41910	GB40891	GB42252		GB50622	GB50174
GB41912	GB40892	GB42260		GB50651	GB50179
GB41917	GB40893	GB42264		GB50690	GB50180
GB41922	GB40894	GB42266		GB50699	GB50181
GB41932	GB40895	GB42277		GB50700	GB50200
GB41942	GB40901	GB42295		GB50730	GB50216
GB41946	GB40903	GB42297		GB50746	GB50225
GB41960	GB40906	GB42300		GB50747	GB50226
GB41968	GB40907	GB42312		GB50751	GB50270
GB41979	GB40908	GB42318		GB50757	GB50280
GB41980	GB40909	GB42319		GB50796	GB50282
GB41982	GB40911	GB42323		GB50805	GB50284
GB41983	GB40913	GB42326		GB50808	GB50342
GB41985	GB40916	GB42334		GB50817	GB50343
GB41988	GB40923	GB42339		GB50822	GB50345
GB41989	GB40925	GB42352		GB50829	GB50357
GB41994	GB40926	GB42354		GB50831	GB50371
GB42000	GB40928	GB42355		GB50832	GB50423
GB42014	GB40929	GB42356		GB50837	GB50425
GB42016	GB40931	GB42359		GB50867	GB50475
GB42019	GB40932	GB42360		GB50869	GB50480
GB42021	GB40933	GB42365		GB50870	GB50482
GB42022	GB40934	GB42373		GB50871	GB50519
GB42024	GB40935	GB42374		GB50872	GB50553
GB42031	GB40937	GB42375		GB50889	GB50572
GB42032	GB40938	GB42378		GB50891	GB50583
GB42036	GB40939	GB42379		GB50897	GB50598
GB42038	GB40941	GB42382		GB50909	GB50609
GB42039	GB40944	GB42384		GB50925	GB50622
GB42040	GB40945	GB42385		GB50936	GB50651
GB42041	GB40946	GB42398		GB50938	GB50690
GB42043	GB40947	GB42401		GB50970	GB50699
GB42046	GB40948	GB42409		GB50971	GB50700
GB42049	GB40949	GB42411		GB50972	GB50730
GB42057	GB40950	GB42415		GB50985	GB50746
GB42064	GB40955	GB42422		GB50996	GB50747
GB42074	GB40963	GB42436		GB51011	GB50751
GB42076	GB40966	GB42448		GB51031	GB50757
GB42085	GB40967	GB42450		GB51071	GB50796
GB42110	GB40968	GB42455		GB51088	GB50805
GB42138	GB40971	GB42477		GB51117	GB50808
GB42139	GB40973	GB42482		GB51125	GB50817
GB42140	GB40975	GB42487		GB51195	GB50822
GB42141	GB40976	GB42489		GB51197	GB50829
GB42143	GB40977	GB42494		GB51223	GB50831
GB42145	GB40978	GB42496		GB51227	GB50832
GB42147	GB40980	GB42500		GB51242	GB50837
GB42150	GB40983	GB42501		GB51254	GB50867
GB42152	GB40984	GB42508		GB51257	GB50869
GB42154	GB40986	GB42516		GB51261	GB50870
GB42155	GB40992	GB42526		GB51299	GB50871
GB42161	GB40993	GB42527		GB51303	GB50872
GB42165	GB40994	GB42529		GB51358	GB50889
GB42167	GB40996	GB42531		GB51366	GB50891
GB42169	GB40997	GB42534		GB51385	GB50897
GB42172	GB40998	GB42541		GB51391	GB50909
GB42175	GB40999	GB42543		GB51410	GB50925
GB42183	GB41000	GB42544		GB51425	GB50936
GB42184	GB41002	GB42548		GB51427	GB50938
GB42188	GB41003	GB42549		GB51446	GB50970
GB42192	GB41006	GB42556		GB51504	GB50971
GB42194	GB41007	GB42559		GB51558	GB50972
GB42195	GB41009	GB42560		GB51583	GB50985
GB42196	GB41011	GB42564		GB51597	GB50996
GB42200	GB41015	GB42577		GB51600	GB51011
GB42201	GB41022	GB42579		GB51601	GB51031
GB42202	GB41024	GB42584		GB51611	GB51071
GB42207	GB41025	GB42591		GB51615	GB51088
GB42208	GB41027	GB42592		GB51626	GB51117
GB42210	GB41028	GB42593		GB51628	GB51125
GB42213	GB41029	GB42595		GB51630	GB51195
GB42216	GB41030	GB42603		GB51635	GB51197
GB42220	GB41031	GB42604		GB51644	GB51223
GB42224	GB41032	GB42608		GB51685	GB51227
GB42228	GB41033	GB42613		GB51691	GB51242
GB42233	GB41034	GB42614		GB51698	GB51254
GB42241	GB41035	GB42634		GB51714	GB51257
GB42246	GB41036	GB42644		GB51719	GB51261
GB42249	GB41037	GB42652		GB51727	GB51299
GB42252	GB41038	GB42654		GB51774	GB51303
GB42260	GB41039	GB42663		GB51775	GB51358
GB42264	GB41042	GB42671		GB51783	GB51366
GB42266	GB41043	GB42673		GB51802	GB51385
GB42268	GB41045	GB42674		GB51809	GB51389
GB42271	GB41046	GB42679		GB51815	GB51391
GB42277	GB41049	GB42685		GB51885	GB51410
GB42278	GB41050	GB42686		GB51889	GB51425
GB42291	GB41052	GB42688		GB51909	GB51427
GB42295	GB41061	GB42691		GB51913	GB51446
GB42297	GB41063	GB42692		GB51937	GB51504
GB42300	GB41064	GB42694		GB51978	GB51558
GB42312	GB41065	GB42696		GB51991	GB51583
GB42313	GB41066	GB42697		GB52009	GB51597
GB42318	GB41068	GB42706		GB52023	GB51600
GB42319	GB41069	GB42708		GB52039	GB51601
GB42323	GB41073	GB42714		GB52047	GB51611
GB42326	GB41074	GB42719		GB52056	GB51615
GB42332	GB41075	GB42720		GB52072	GB51626
GB42334	GB41076	GB42725		GB52164	GB51628
GB42339	GB41078	GB42728		GB52212	GB51630
GB42352	GB41079	GB42732		GB52281	GB51635
GB42354	GB41080	GB42736		GB52288	GB51644
GB42355	GB41082	GB42740		GB52324	GB51685
GB42356	GB41083	GB42746		GB52345	GB51691
GB42359	GB41084	GB42749		GB52346	GB51698
GB42360	GB41085	GB42755		GB52427	GB51714
GB42365	GB41086	GB42761		GB52428	GB51719
GB42373	GB41090	GB42767		GB52457	GB51727
GB42374	GB41094	GB42770		GB52465	GB51774
GB42375	GB41096	GB42776		GB52469	GB51775
GB42378	GB41097	GB42780		GB52505	GB51783
GB42379	GB41101	GB42786		GB52513	GB51802
GB42382	GB41103	GB42808		GB52560	GB51809
GB42384	GB41104	GB42809		GB52577	GB51815
GB42385	GB41109	GB42814		GB52578	GB51885
GB42398	GB41111	GB42817		GB52614	GB51889
GB42401	GB41115	GB42819		GB52619	GB51897
GB42409	GB41117	GB42820		GB52630	GB51909
GB42411	GB41119	GB42828		GB52643	GB51913
GB42415	GB41121	GB42834		GB52652	GB51937
GB42422	GB41122	GB42835		GB52674	GB51978
GB42436	GB41123	GB42836		GB52696	GB51991
GB42439	GB41126	GB42840		GB52702	GB52009
GB42448	GB41127	GB42844		GB52710	GB52023
GB42450	GB41128	GB42846		GB52726	GB52039
GB42455	GB41129	GB42847		GB52728	GB52047
GB42477	GB41131	GB42856		GB52752	GB52056
GB42482	GB41132	GB42858		GB52755	GB52072
GB42487	GB41134	GB42862		GB52756	GB52164
GB42489	GB41135	GB42865		GB52842	GB52212
GB42494	GB41136	GB42866		GB52955	GB52281
GB42496	GB41137	GB42867		GB52958	GB52288
GB42500	GB41138	GB42871		GB52992	GB52324
GB42501	GB41139	GB42874		GB53008	GB52345
GB42508	GB41140	GB42877		GB53012	GB52346
GB42516	GB41141	GB42879		GB53046	GB52427
GB42526	GB41142	GB42880		GB53047	GB52428
GB42527	GB41143	GB42881		GB53068	GB52442
GB42529	GB41146	GB42894		GB53084	GB52457
GB42531	GB41147	GB42895		GB53138	GB52465
GB42534	GB41148	GB42907		GB53145	GB52469
GB42535	GB41149	GB42917		GB53151	GB52505
GB42541	GB41150	GB42918		GB53188	GB52513
GB42543	GB41151	GB42921		GB53192	GB52554
GB42544	GB41152	GB42922		GB53195	GB52560
GB42548	GB41153	GB42930		GB53225	GB52577
GB42549	GB41154	GB42933		GB53270	GB52578
GB42556	GB41156	GB42940		GB53286	GB52614
GB42559	GB41157	GB42941		GB53287	GB52619
GB42560	GB41158	GB42942		GB53318	GB52630
GB42564	GB41159	GB42944		GB53335	GB52643
GB42577	GB41160	GB42952		GB53336	GB52652
GB42579	GB41161	GB42954		GB53357	GB52674
GB42584	GB41162	GB42960		GB53372	GB52696
GB42591	GB41163	GB42961		GB53375	GB52702
GB42592	GB41164	GB42966		GB53401	GB52710
GB42593	GB41165	GB42969		GB53405	GB52726
GB42595	GB41167	GB42970		GB53406	GB52728
GB42603	GB41168	GB42973		GB53407	GB52752
GB42604	GB41169	GB42976		GB53424	GB52755
GB42608	GB41171	GB42984		GB53457	GB52756
GB42613	GB41172	GB42985		GB53500	GB52757
GB42614	GB41174	GB42994		GB53503	GB52842
GB42634	GB41175	GB42997		GB53517	GB52955
GB42638	GB41176	GB42999		GB53563	GB52958
GB42644	GB41177	GB43004		GB53576	GB52992
GB42652	GB41178	GB43015		GB53579	GB53008
GB42654	GB41179	GB43016		GB53609	GB53012
GB42663	GB41180	GB43034		GB53644	GB53046
GB42668	GB41181	GB43053		GB53647	GB53047
GB42671	GB41182	GB43054		GB53669	GB53068
GB42673	GB41183	GB43075		GB53723	GB53084
GB42674	GB41184	GB43077		GB53747	GB53138
GB42679	GB41187	GB43080		GB53755	GB53145
GB42685	GB41188	GB43084		GB53777	GB53151
GB42686	GB41189	GB43086		GB53780	GB53188
GB42688	GB41191	GB43087		GB53788	GB53192
GB42691	GB41192	GB43088		GB53815	GB53195
GB42692	GB41193	GB43091		GB53819	GB53225
GB42694	GB41195	GB43092		GB53823	GB53270
GB42696	GB41196	GB43093		GB53835	GB53286
GB42697	GB41197	GB43098		GB53860	GB53287
GB42700	GB41198	GB43099		GB53886	GB53304
GB42706	GB41199	GB43103		GB53908	GB53318
GB42708	GB41202	GB43105		GB53915	GB53335
GB42714	GB41203	GB43106		GB53927	GB53336
GB42719	GB41205	GB43111		GB53931	GB53357
GB42720	GB41206	GB43112		GB53933	GB53372
GB42725	GB41207	GB43114		GB53939	GB53375
GB42727	GB41208	GB43116		GB53968	GB53401
GB42728	GB41210	GB43118		GB54050	GB53405
GB42729	GB41211	GB43119		GB54109	GB53406
GB42732	GB41212	GB43121		GB54123	GB53407
GB42736	GB41213	GB43122		GB54131	GB53424
GB42740	GB41214	GB43126		GB54170	GB53457
GB42746	GB41215	GB43128		GB54192	GB53500
GB42749	GB41220	GB43129		GB54219	GB53503
GB42755	GB41222	GB43130		GB54223	GB53517
GB42756	GB41224	GB43132		GB54234	GB53533
GB42761	GB41225	GB43133		GB54253	GB53563
GB42762	GB41226	GB43135		GB54258	GB53576
GB42767	GB41227	GB43138		GB54263	GB53579
GB42770	GB41230	GB43143		GB54264	GB53609
GB42776	GB41231	GB43147		GB54273	GB53644
GB42780	GB41232	GB43149		GB54316	GB53647
GB42786	GB41233	GB43153		GB54326	GB53669
GB42808	GB41234	GB43155		GB54336	GB53717
GB42809	GB41235	GB43156		GB54370	GB53723
GB42814	GB41236	GB43157		GB54372	GB53747
GB42817	GB41239	GB43160		GB54391	GB53755
GB42818	GB41240	GB43163		GB54426	GB53777
GB42819	GB41241	GB43167		GB54432	GB53780
GB42820	GB41242	GB43168		GB54433	GB53784
GB42828	GB41243	GB43172		GB54436	GB53788
GB42831	GB41244	GB43175		GB54447	GB53815
GB42832	GB41247	GB43180		GB54449	GB53819
GB42834	GB41250	GB43192		GB54467	GB53823
GB42835	GB41252	GB43195		GB54469	GB53835
GB42836	GB41253	GB43198		GB54474	GB53860
GB42840	GB41257	GB43200		GB54524	GB53886
GB42844	GB41258	GB43203		GB54530	GB53908
GB42846	GB41259	GB43205		GB54572	GB53915
GB42847	GB41262	GB43208		GB54611	GB53927
GB42856	GB41263	GB43212		GB54654	GB53931
GB42858	GB41264	GB43215		GB54659	GB53933
GB42862	GB41266	GB43217		GB54697	GB53937
GB42864	GB41267	GB43218		GB54714	GB53939
GB42865	GB41270	GB43222		GB54716	GB53968
GB42866	GB41275	GB43225		GB54717	GB54001
GB42867	GB41276	GB43228		GB54764	GB54050
GB42871	GB41279	GB43229		GB54778	GB54053
GB42874	GB41280	GB43234		GB54806	GB54109
GB42877	GB41282	GB43236		GB54844	GB54123
GB42879	GB41283	GB43237		GB54867	GB54131
GB42880	GB41284	GB43238		GB54893	GB54170
GB42881	GB41285	GB43239		GB54918	GB54192
GB42894	GB41287	GB43245		GB54967	GB54219
GB42895	GB41288	GB43246		GB54972	GB54223
GB42899	GB41289	GB43247		GB54978	GB54234
GB42900	GB41290	GB43248		GB54986	GB54253
GB42907	GB41291	GB43256		GB54999	GB54258
GB42914	GB41292	GB43258		GB55004	GB54263
GB42917	GB41293	GB43266		GB55016	GB54264
GB42918	GB41294	GB43270		GB55017	GB54273
GB42921	GB41296	GB43275		GB55054	GB54316
GB42922	GB41297	GB43276		GB55095	GB54326
GB42930	GB41300	GB43279		GB55154	GB54336
GB42933	GB41301	GB43280		GB55156	GB54369
GB42940	GB41303	GB43288		GB55161	GB54370
GB42941	GB41304	GB43293		GB55163	GB54372
GB42942	GB41305	GB43295		GB55186	GB54391
GB42944	GB41306	GB43300		GB55190	GB54426
GB42952	GB41310	GB43301		GB55192	GB54432
GB42954	GB41312	GB43302		GB55205	GB54433
GB42960	GB41313	GB43304		GB55207	GB54436
GB42961	GB41314	GB43305		GB55208	GB54447
GB42966	GB41316	GB43338		GB55209	GB54449
GB42969	GB41317	GB43365		GB55212	GB54467
GB42970	GB41320	GB43366		GB55220	GB54469
GB42973	GB41326	GB43375		GB55225	GB54474
GB42976	GB41330	GB43379		GB55228	GB54524
GB42984	GB41332	GB43401		GB55231	GB54530
GB42985	GB41333	GB43421		GB55239	GB54572
GB42992	GB41334	GB43422		GB55268	GB54611
GB42994	GB41335	GB43429		GB55306	GB54654
GB42997	GB41336	GB43434		GB55326	GB54659
GB42999	GB41337	GB43438		GB55364	GB54697
GB43004	GB41338	GB43444		GB55365	GB54714
GB43015	GB41339	GB43446		GB55371	GB54716
GB43016	GB41340	GB43448		GB55374	GB54717
GB43022	GB41341	GB43449		GB55396	GB54764
GB43034	GB41342	GB43455		GB55400	GB54778
GB43036	GB41343	GB43456		GB55419	GB54806
GB43053	GB41344	GB43459		GB55423	GB54844
GB43054	GB41345	GB43462		GB55432	GB54867
GB43075	GB41346	GB43467		GB55465	GB54893
GB43077	GB41347	GB43468		GB55479	GB54918
GB43078	GB41356	GB43472		GB55481	GB54933
GB43080	GB41358	GB43476		GB55483	GB54967
GB43084	GB41359	GB43486		GB55499	GB54972
GB43086	GB41360	GB43495		GB55512	GB54978
GB43087	GB41361	GB43504		GB55515	GB54986
GB43088	GB41362	GB43506		GB55526	GB54999
GB43091	GB41363	GB43507		GB55533	GB55004
GB43092	GB41364	GB43541		GB55545	GB55016
GB43093	GB41366	GB43543		GB55556	GB55017
GB43096	GB41367	GB43545		GB55559	GB55054
GB43098	GB41368	GB43548		GB55570	GB55095
GB43099	GB41369	GB43551		GB55575	GB55154
GB43103	GB41372	GB43553		GB55581	GB55156
GB43105	GB41373	GB43554		GB55591	GB55161
GB43106	GB41374	GB43556		GB55596	GB55163
GB43111	GB41376	GB43559		GB55601	GB55186
GB43112	GB41378	GB43564		GB55638	GB55190
GB43114	GB41383	GB43567		GB55650	GB55192
GB43116	GB41385	GB43572		GB55669	GB55205
GB43118	GB41386	GB43573		GB55704	GB55207
GB43119	GB41387	GB43575		GB55716	GB55208
GB43121	GB41388	GB43591		GB55751	GB55209
GB43122	GB41389	GB43606		GB55753	GB55212
GB43126	GB41390	GB43613		GB55769	GB55220
GB43128	GB41391	GB43617		GB55787	GB55225
GB43129	GB41392	GB43618		GB55805	GB55228
GB43130	GB41393	GB43631		GB55860	GB55231
GB43132	GB41397	GB43634		GB55870	GB55239
GB43133	GB41398	GB43635		GB55872	GB55268
GB43135	GB41399	GB43636		GB55875	GB55306
GB43138	GB41401	GB43658		GB55906	GB55326
GB43143	GB41403	GB43684		GB55930	GB55364
GB43146	GB41406	GB43692		GB55931	GB55365
GB43147	GB41407	GB43697		GB55994	GB55371
GB43149	GB41408	GB43704		GB56016	GB55374
GB43153	GB41409	GB43706			GB55396
GB43155	GB41410	GB43707			GB55400
GB43156	GB41411	GB43708			GB55419
GB43157	GB41412	GB43709			GB55423
GB43160	GB41413	GB43712			GB55432
GB43163	GB41414	GB43713			GB55465
GB43167	GB41417	GB43716			GB55479
GB43168	GB41418	GB43727			GB55481
GB43172	GB41419	GB43728			GB55483
GB43175	GB41422	GB43742			GB55499
GB43180	GB41423	GB43750			GB55512
GB43192	GB41425	GB43778			GB55515
GB43195	GB41427	GB43788			GB55526
GB43196	GB41428	GB43814			GB55533
GB43198	GB41430	GB43816			GB55545
GB43200	GB41439	GB43817			GB55556
GB43203	GB41441	GB43819			GB55559
GB43205	GB41443	GB43820			GB55570
GB43208	GB41444	GB43824			GB55575
GB43212	GB41445	GB43825			GB55581
GB43215	GB41446	GB43826			GB55591
GB43217	GB41447	GB43827			GB55596
GB43218	GB41448	GB43833			GB55601
GB43221	GB41449	GB43836			GB55603
GB43222	GB41450	GB43839			GB55638
GB43225	GB41451	GB43840			GB55650
GB43228	GB41452	GB43841			GB55669
GB43229	GB41453	GB43843			GB55704
GB43234	GB41454	GB43847			GB55716
GB43235	GB41455	GB43848			GB55751
GB43236	GB41459	GB43851			GB55753
GB43237	GB41464	GB43852			GB55769
GB43238	GB41466	GB43855			GB55787
GB43239	GB41467	GB43856			GB55805
GB43242	GB41469	GB43857			GB55860
GB43245	GB41470	GB43858			GB55870
GB43246	GB41471	GB43860			GB55872
GB43247	GB41483	GB43868			GB55875
GB43248	GB41484	GB43871			GB55906
GB43256	GB41485	GB43873			GB55930
GB43258	GB41486	GB43874			GB55931
GB43266	GB41487	GB43882			GB55994
GB43270	GB41488	GB43883			GB56016
GB43275	GB41489	GB43894
GB43276	GB41490	GB43903
GB43279	GB41491	GB43906
GB43280	GB41492	GB43908
GB43288	GB41494	GB43909
GB43293	GB41495	GB43917
GB43295	GB41499	GB43920
GB43300	GB41504	GB43921
GB43301	GB41507	GB43938
GB43302	GB41510	GB43951
GB43304	GB41511	GB43960
GB43305	GB41516	GB43963
GB43307	GB41517	GB43978
GB43325	GB41519	GB43980
GB43338	GB41520	GB43989
GB43342	GB41521	GB43991
GB43361	GB41522	GB43999
GB43365	GB41523	GB44000
GB43366	GB41525	GB44002
GB43367	GB41532	GB44012
GB43375	GB41533	GB44013
GB43379	GB41539	GB44014
GB43401	GB41540	GB44016
GB43402	GB41543	GB44019
GB43418	GB41544	GB44020
GB43421	GB41545	GB44030
GB43422	GB41547	GB44032
GB43429	GB41549	GB44037
GB43434	GB41553	GB44039
GB43438	GB41562	GB44049
GB43444	GB41569	GB44056
GB43446	GB41579	GB44058
GB43448	GB41581	GB44059
GB43449	GB41582	GB44060
GB43455	GB41583	GB44061
GB43456	GB41584	GB44064
GB43459	GB41585	GB44071
GB43462	GB41588	GB44073
GB43467	GB41589	GB44078
GB43468	GB41590	GB44079
GB43472	GB41591	GB44080
GB43476	GB41592	GB44083
GB43486	GB41593	GB44089
GB43495	GB41594	GB44091
GB43504	GB41598	GB44092
GB43506	GB41599	GB44093
GB43507	GB41600	GB44101
GB43541	GB41601	GB44104
GB43542	GB41602	GB44113
GB43543	GB41603	GB44119
GB43545	GB41604	GB44120
GB43548	GB41606	GB44121
GB43551	GB41607	GB44122
GB43553	GB41608	GB44127
GB43554	GB41609	GB44129
GB43556	GB41610	GB44133
GB43559	GB41616	GB44134
GB43564	GB41617	GB44136
GB43567	GB41618	GB44140
GB43568	GB41620	GB44141
GB43572	GB41622	GB44146
GB43573	GB41625	GB44147
GB43575	GB41627	GB44148
GB43591	GB41629	GB44149
GB43606	GB41630	GB44152
GB43612	GB41631	GB44158
GB43613	GB41632	GB44159
GB43617	GB41633	GB44160
GB43618	GB41634	GB44163
GB43631	GB41636	GB44174
GB43634	GB41638	GB44175
GB43635	GB41639	GB44180
GB43636	GB41641	GB44183
GB43643	GB41642	GB44185
GB43655	GB41643	GB44186
GB43657	GB41645	GB44187
GB43658	GB41646	GB44192
GB43684	GB41647	GB44197
GB43692	GB41648	GB44198
GB43697	GB41650	GB44206
GB43704	GB41651	GB44207
GB43706	GB41653	GB44220
GB43707	GB41654	GB44223
GB43708	GB41655	GB44225
GB43709	GB41657	GB44237
GB43712	GB41658	GB44251
GB43713	GB41659	GB44252
GB43716	GB41661	GB44254
GB43717	GB41662	GB44259
GB43720	GB41663	GB44276
GB43727	GB41664	GB44281
GB43728	GB41667	GB44289
GB43733	GB41668	GB44291
GB43742	GB41669	GB44293
GB43750	GB41670	GB44295
GB43778	GB41671	GB44296
GB43788	GB41672	GB44297
GB43814	GB41674	GB44299
GB43816	GB41675	GB44300
GB43817	GB41677	GB44303
GB43819	GB41680	GB44305
GB43820	GB41681	GB44311
GB43824	GB41684	GB44315
GB43825	GB41686	GB44316
GB43826	GB41688	GB44327
GB43827	GB41689	GB44328
GB43833	GB41690	GB44330
GB43836	GB41691	GB44331
GB43839	GB41692	GB44334
GB43840	GB41693	GB44336
GB43841	GB41694	GB44340
GB43842	GB41695	GB44347
GB43843	GB41697	GB44350
GB43845	GB41698	GB44351
GB43847	GB41700	GB44361
GB43848	GB41701	GB44368
GB43851	GB41703	GB44373
GB43852	GB41704	GB44385
GB43855	GB41707	GB44387
GB43856	GB41709	GB44396
GB43857	GB41710	GB44398
GB43858	GB41711	GB44400
GB43860	GB41713	GB44410
GB43868	GB41714	GB44412
GB43871	GB41715	GB44418
GB43873	GB41716	GB44420
GB43874	GB41718	GB44422
GB43882	GB41719	GB44423
GB43883	GB41720	GB44424
GB43894	GB41722	GB44426
GB43903	GB41723	GB44428
GB43906	GB41724	GB44430
GB43908	GB41725	GB44431
GB43909	GB41727	GB44433
GB43917	GB41731	GB44435
GB43920	GB41732	GB44436
GB43921	GB41733	GB44439
GB43937	GB41734	GB44440
GB43938	GB41736	GB44445
GB43948	GB41737	GB44462
GB43949	GB41738	GB44464
GB43951	GB41740	GB44482
GB43956	GB41741	GB44483
GB43960	GB41742	GB44485
GB43963	GB41744	GB44486
GB43969	GB41745	GB44490
GB43978	GB41746	GB44491
GB43980	GB41747	GB44496
GB43989	GB41748	GB44500
GB43991	GB41751	GB44503
GB43999	GB41753	GB44515
GB44000	GB41754	GB44523
GB44002	GB41755	GB44528
GB44012	GB41756	GB44532
GB44013	GB41757	GB44533
GB44014	GB41758	GB44534
GB44016	GB41759	GB44535
GB44019	GB41760	GB44544
GB44020	GB41761	GB44546
GB44030	GB41762	GB44548
GB44032	GB41763	GB44549
GB44037	GB41766	GB44564
GB44038	GB41767	GB44567
GB44039	GB41768	GB44573
GB44049	GB41769	GB44575
GB44050	GB41770	GB44579
GB44056	GB41771	GB44581
GB44058	GB41773	GB44582
GB44059	GB41774	GB44585
GB44060	GB41775	GB44590
GB44061	GB41777	GB44592
GB44064	GB41778	GB44594
GB44071	GB41779	GB44596
GB44073	GB41780	GB44604
GB44076	GB41781	GB44606
GB44078	GB41782	GB44634
GB44079	GB41785	GB44636
GB44080	GB41788	GB44642
GB44083	GB41792	GB44643
GB44089	GB41793	GB44648
GB44091	GB41794	GB44651
GB44092	GB41795	GB44653
GB44093	GB41796	GB44658
GB44101	GB41797	GB44661
GB44102	GB41798	GB44663
GB44104	GB41800	GB44678
GB44113	GB41801	GB44685
GB44119	GB41802	GB44690
GB44120	GB41803	GB44718
GB44121	GB41804	GB44721
GB44122	GB41806	GB44723
GB44127	GB41807	GB44725
GB44129	GB41808	GB44726
GB44133	GB41809	GB44731
GB44134	GB41810	GB44732
GB44135	GB41811	GB44739
GB44136	GB41815	GB44743
GB44140	GB41818	GB44749
GB44141	GB41821	GB44755
GB44146	GB41822	GB44757
GB44147	GB41823	GB44761
GB44148	GB41824	GB44770
GB44149	GB41825	GB44773
GB44152	GB41827	GB44779
GB44158	GB41829	GB44786
GB44159	GB41831	GB44789
GB44160	GB41834	GB44791
GB44163	GB41835	GB44792
GB44167	GB41836	GB44802
GB44174	GB41837	GB44803
GB44175	GB41839	GB44824
GB44178	GB41840	GB44829
GB44180	GB41841	GB44831
GB44183	GB41842	GB44832
GB44185	GB41843	GB44836
GB44186	GB41844	GB44841
GB44187	GB41845	GB44842
GB44192	GB41846	GB44849
GB44197	GB41847	GB44850
GB44198	GB41850	GB44865
GB44202	GB41851	GB44869
GB44206	GB41852	GB44870
GB44207	GB41855	GB44873
GB44220	GB41856	GB44876
GB44223	GB41857	GB44880
GB44225	GB41858	GB44886
GB44237	GB41859	GB44888
GB44249	GB41862	GB44890
GB44251	GB41863	GB44893
GB44252	GB41865	GB44898
GB44254	GB41866	GB44899
GB44258	GB41867	GB44900
GB44259	GB41869	GB44905
GB44276	GB41871	GB44906
GB44281	GB41872	GB44907
GB44283	GB41873	GB44909
GB44289	GB41874	GB44913
GB44291	GB41875	GB44917
GB44293	GB41876	GB44918
GB44295	GB41877	GB44927
GB44296	GB41881	GB44934
GB44297	GB41882	GB44935
GB44299	GB41883	GB44936
GB44300	GB41884	GB44938
GB44303	GB41886	GB44939
GB44305	GB41888	GB44943
GB44311	GB41889	GB44959
GB44315	GB41890	GB44960
GB44316	GB41891	GB44961
GB44323	GB41895	GB44964
GB44327	GB41896	GB44966
GB44328	GB41897	GB44967
GB44330	GB41898	GB44968
GB44331	GB41900	GB44969
GB44334	GB41901	GB44972
GB44336	GB41902	GB44974
GB44340	GB41903	GB44976
GB44347	GB41905	GB44978
GB44350	GB41907	GB44980
GB44351	GB41908	GB44983
GB44361	GB41909	GB44988
GB44363	GB41911	GB44991
GB44368	GB41912	GB44994
GB44373	GB41913	GB44996
GB44384	GB41916	GB44998
GB44385	GB41917	GB45001
GB44387	GB41921	GB45005
GB44396	GB41922	GB45008
GB44398	GB41923	GB45009
GB44400	GB41924	GB45012
GB44410	GB41928	GB45013
GB44412	GB41938	GB45017
GB44418	GB41939	GB45019
GB44420	GB41942	GB45020
GB44422	GB41945	GB45024
GB44423	GB41946	GB45026
GB44424	GB41948	GB45029
GB44426	GB41951	GB45035
GB44428	GB41960	GB45036
GB44430	GB41965	GB45037
GB44431	GB41966	GB45039
GB44433	GB41967	GB45044
GB44435	GB41968	GB45045
GB44436	GB41969	GB45047
GB44437	GB41970	GB45051
GB44439	GB41972	GB45052
GB44440	GB41973	GB45054
GB44445	GB41974	GB45055
GB44462	GB41975	GB45062
GB44464	GB41976	GB45063
GB44476	GB41977	GB45070
GB44482	GB41979	GB45074
GB44483	GB41980	GB45075
GB44485	GB41981	GB45086
GB44486	GB41982	GB45094
GB44487	GB41983	GB45096
GB44490	GB41985	GB45098
GB44491	GB41986	GB45101
GB44496	GB41989	GB45105
GB44500	GB41990	GB45119
GB44501	GB41993	GB45128
GB44503	GB41997	GB45137
GB44515	GB42000	GB45139
GB44523	GB42004	GB45140
GB44527	GB42010	GB45141
GB44528	GB42011	GB45142
GB44530	GB42012	GB45145
GB44532	GB42014	GB45147
GB44533	GB42015	GB45150
GB44534	GB42016	GB45156
GB44535	GB42017	GB45157
GB44544	GB42019	GB45159
GB44546	GB42020	GB45167
GB44548	GB42021	GB45171
GB44549	GB42022	GB45174
GB44551	GB42023	GB45177
GB44554	GB42024	GB45183
GB44560	GB42025	GB45184
GB44564	GB42027	GB45185
GB44567	GB42031	GB45192
GB44573	GB42032	GB45193
GB44575	GB42035	GB45195
GB44579	GB42036	GB45197
GB44581	GB42037	GB45199
GB44582	GB42038	GB45207
GB44583	GB42039	GB45212
GB44585	GB42043	GB45215
GB44588	GB42049	GB45216
GB44589	GB42051	GB45221
GB44590	GB42052	GB45225
GB44592	GB42053	GB45235
GB44594	GB42054	GB45247
GB44596	GB42057	GB45248
GB44604	GB42058	GB45250
GB44605	GB42062	GB45256
GB44606	GB42063	GB45257
GB44630	GB42064	GB45258
GB44634	GB42066	GB45259
GB44636	GB42071	GB45260
GB44642	GB42072	GB45262
GB44643	GB42075	GB45263
GB44648	GB42077	GB45265
GB44651	GB42078	GB45267
GB44653	GB42079	GB45270
GB44658	GB42081	GB45277
GB44661	GB42082	GB45281
GB44663	GB42083	GB45285
GB44678	GB42084	GB45286
GB44685	GB42085	GB45287
GB44690	GB42086	GB45292
GB44718	GB42087	GB45293
GB44721	GB42089	GB45297
GB44723	GB42093	GB45303
GB44725	GB42096	GB45315
GB44726	GB42105	GB45324
GB44729	GB42106	GB45334
GB44731	GB42107	GB45336
GB44732	GB42108	GB45344
GB44739	GB42109	GB45345
GB44743	GB42112	GB45348
GB44749	GB42115	GB45350
GB44755	GB42118	GB45354
GB44756	GB42121	GB45364
GB44757	GB42123	GB45368
GB44761	GB42124	GB45369
GB44770	GB42125	GB45372
GB44773	GB42128	GB45373
GB44779	GB42129	GB45374
GB44786	GB42130	GB45375
GB44789	GB42132	GB45377
GB44791	GB42133	GB45382
GB44792	GB42136	GB45388
GB44802	GB42138	GB45399
GB44803	GB42139	GB45413
GB44809	GB42140	GB45415
GB44811	GB42141	GB45423
GB44824	GB42142	GB45433
GB44829	GB42143	GB45435
GB44831	GB42144	GB45437
GB44832	GB42147	GB45458
GB44835	GB42150	GB45459
GB44836	GB42152	GB45463
GB44841	GB42155	GB45469
GB44842	GB42156	GB45474
GB44849	GB42159	GB45486
GB44850	GB42160	GB45487
GB44860	GB42161	GB45497
GB44865	GB42164	GB45498
GB44866	GB42167	GB45501
GB44867	GB42168	GB45503
GB44869	GB42170	GB45508
GB44870	GB42172	GB45517
GB44873	GB42173	GB45518
GB44876	GB42175	GB45526
GB44880	GB42177	GB45528
GB44886	GB42178	GB45532
GB44887	GB42180	GB45534
GB44888	GB42182	GB45537
GB44890	GB42183	GB45541
GB44893	GB42184	GB45543
GB44898	GB42186	GB45545
GB44899	GB42188	GB45547
GB44900	GB42189	GB45548
GB44905	GB42190	GB45562
GB44906	GB42192	GB45567
GB44907	GB42193	GB45569
GB44909	GB42194	GB45582
GB44913	GB42195	GB45583
GB44914	GB42196	GB45602
GB44917	GB42198	GB45617
GB44918	GB42200	GB45623
GB44927	GB42201	GB45624
GB44934	GB42202	GB45625
GB44935	GB42203	GB45633
GB44936	GB42204	GB45637
GB44938	GB42205	GB45638
GB44939	GB42206	GB45640
GB44943	GB42207	GB45642
GB44956	GB42210	GB45645
GB44959	GB42211	GB45651
GB44960	GB42213	GB45653
GB44961	GB42215	GB45654
GB44963	GB42216	GB45657
GB44964	GB42218	GB45661
GB44966	GB42219	GB45664
GB44967	GB42220	GB45667
GB44968	GB42222	GB45673
GB44969	GB42223	GB45678
GB44971	GB42224	GB45685
GB44972	GB42227	GB45686
GB44973	GB42228	GB45688
GB44974	GB42230	GB45689
GB44976	GB42231	GB45690
GB44978	GB42233	GB45698
GB44980	GB42234	GB45702
GB44983	GB42236	GB45706
GB44988	GB42237	GB45716
GB44991	GB42238	GB45724
GB44994	GB42239	GB45730
GB44996	GB42241	GB45732
GB44998	GB42244	GB45741
GB45001	GB42246	GB45743
GB45005	GB42249	GB45752
GB45008	GB42252	GB45758
GB45009	GB42260	GB45761
GB45012	GB42261	GB45774
GB45013	GB42262	GB45795
GB45017	GB42263	GB45796
GB45019	GB42264	GB45809
GB45020	GB42266	GB45810
GB45024	GB42269	GB45811
GB45026	GB42272	GB45813
GB45029	GB42274	GB45814
GB45035	GB42275	GB45819
GB45036	GB42276	GB45820
GB45037	GB42277	GB45823
GB45039	GB42280	GB45827
GB45044	GB42281	GB45829
GB45045	GB42285	GB45831
GB45047	GB42287	GB45836
GB45050	GB42288	GB45847
GB45051	GB42292	GB45850
GB45052	GB42295	GB45852
GB45054	GB42296	GB45854
GB45055	GB42297	GB45864
GB45057	GB42298	GB45867
GB45062	GB42300	GB45871
GB45063	GB42301	GB45873
GB45070	GB42302	GB45878
GB45074	GB42304	GB45881
GB45075	GB42306	GB45883
GB45086	GB42307	GB45884
GB45094	GB42311	GB45905
GB45095	GB42312	GB45906
GB45096	GB42314	GB45907
GB45098	GB42316	GB45909
GB45099	GB42317	GB45910
GB45100	GB42318	GB45911
GB45101	GB42319	GB45912
GB45105	GB42321	GB45913
GB45112	GB42323	GB45924
GB45118	GB42324	GB45932
GB45119	GB42326	GB45934
GB45128	GB42327	GB45935
GB45137	GB42329	GB45937
GB45139	GB42330	GB45943
GB45140	GB42334	GB45944
GB45141	GB42335	GB45951
GB45142	GB42339	GB45972
GB45145	GB42343	GB45973
GB45147	GB42345	GB46001
GB45150	GB42350	GB46006
GB45156	GB42351	GB46013
GB45157	GB42352	GB46017
GB45159	GB42354	GB46031
GB45167	GB42355	GB46035
GB45171	GB42356	GB46039
GB45174	GB42358	GB46050
GB45177	GB42359	GB46052
GB45183	GB42360	GB46061
GB45184	GB42365	GB46066
GB45185	GB42366	GB46069
GB45192	GB42367	GB46070
GB45193	GB42369	GB46071
GB45195	GB42372	GB46076
GB45197	GB42373	GB46091
GB45199	GB42374	GB46102
GB45207	GB42375	GB46112
GB45212	GB42376	GB46113
GB45215	GB42377	GB46118
GB45216	GB42378	GB46119
GB45217	GB42379	GB46130
GB45221	GB42381	GB46131
GB45222	GB42382	GB46144
GB45225	GB42383	GB46145
GB45235	GB42384	GB46146
GB45247	GB42385	GB46147
GB45248	GB42398	GB46169
GB45250	GB42399	GB46180
GB45256	GB42400	GB46188
GB45257	GB42401	GB46196
GB45258	GB42408	GB46202
GB45259	GB42409	GB46209
GB45260	GB42411	GB46211
GB45262	GB42412	GB46212
GB45263	GB42414	GB46214
GB45265	GB42415	GB46215
GB45267	GB42416	GB46217
GB45270	GB42417	GB46218
GB45277	GB42418	GB46231
GB45281	GB42419	GB46240
GB45285	GB42420	GB46242
GB45286	GB42422	GB46243
GB45287	GB42423	GB46245
GB45291	GB42424	GB46247
GB45292	GB42425	GB46251
GB45293	GB42426	GB46255
GB45297	GB42427	GB46263
GB45303	GB42428	GB46266
GB45315	GB42429	GB46268
GB45321	GB42431	GB46271
GB45324	GB42432	GB46273
GB45334	GB42434	GB46274
GB45336	GB42436	GB46277
GB45344	GB42447	GB46285
GB45345	GB42448	GB46291
GB45348	GB42450	GB46296
GB45350	GB42451	GB46302
GB45354	GB42452	GB46314
GB45356	GB42454	GB46318
GB45364	GB42455	GB46321
GB45368	GB42456	GB46322
GB45369	GB42457	GB46330
GB45372	GB42459	GB46333
GB45373	GB42460	GB46339
GB45374	GB42463	GB46342
GB45375	GB42465	GB46345
GB45377	GB42466	GB46360
GB45382	GB42467	GB46362
GB45388	GB42468	GB46363
GB45399	GB42472	GB46371
GB45403	GB42475	GB46373
GB45413	GB42476	GB46375
GB45415	GB42477	GB46376
GB45423	GB42478	GB46377
GB45433	GB42479	GB46395
GB45435	GB42482	GB46419
GB45437	GB42484	GB46420
GB45458	GB42487	GB46423
GB45459	GB42488	GB46425
GB45463	GB42489	GB46426
GB45468	GB42490	GB46429
GB45469	GB42492	GB46436
GB45474	GB42493	GB46437
GB45486	GB42494	GB46448
GB45487	GB42495	GB46450
GB45497	GB42496	GB46452
GB45498	GB42499	GB46457
GB45501	GB42500	GB46462
GB45502	GB42501	GB46464
GB45503	GB42504	GB46476
GB45508	GB42505	GB46478
GB45517	GB42507	GB46479
GB45518	GB42508	GB46481
GB45526	GB42511	GB46487
GB45528	GB42512	GB46490
GB45532	GB42515	GB46492
GB45534	GB42516	GB46494
GB45537	GB42519	GB46496
GB45541	GB42520	GB46507
GB45543	GB42523	GB46509
GB45545	GB42525	GB46511
GB45547	GB42526	GB46512
GB45548	GB42527	GB46520
GB45562	GB42529	GB46521
GB45564	GB42531	GB46526
GB45567	GB42534	GB46533
GB45569	GB42537	GB46539
GB45582	GB42538	GB46541
GB45583	GB42540	GB46547
GB45602	GB42541	GB46562
GB45617	GB42543	GB46564
GB45623	GB42544	GB46565
GB45624	GB42548	GB46567
GB45625	GB42549	GB46569
GB45633	GB42550	GB46581
GB45637	GB42551	GB46582
GB45638	GB42553	GB46583
GB45640	GB42555	GB46586
GB45642	GB42556	GB46589
GB45644	GB42558	GB46596
GB45645	GB42559	GB46597
GB45651	GB42560	GB46599
GB45652	GB42561	GB46605
GB45653	GB42562	GB46606
GB45654	GB42564	GB46610
GB45657	GB42565	GB46614
GB45661	GB42567	GB46616
GB45664	GB42568	GB46617
GB45667	GB42571	GB46618
GB45668	GB42576	GB46620
GB45669	GB42577	GB46627
GB45673	GB42579	GB46642
GB45678	GB42580	GB46645
GB45685	GB42581	GB46684
GB45686	GB42582	GB46687
GB45688	GB42584	GB46689
GB45689	GB42585	GB46690
GB45690	GB42587	GB46696
GB45698	GB42588	GB46697
GB45702	GB42589	GB46701
GB45705	GB42591	GB46703
GB45706	GB42592	GB46705
GB45707	GB42593	GB46713
GB45716	GB42594	GB46726
GB45724	GB42595	GB46735
GB45730	GB42596	GB46736
GB45732	GB42597	GB46739
GB45741	GB42598	GB46741
GB45743	GB42599	GB46744
GB45752	GB42600	GB46750
GB45758	GB42603	GB46757
GB45761	GB42604	GB46761
GB45774	GB42606	GB46767
GB45795	GB42607	GB46768
GB45796	GB42608	GB46771
GB45809	GB42612	GB46772
GB45810	GB42613	GB46774
GB45811	GB42614	GB46776
GB45812	GB42615	GB46786
GB45813	GB42618	GB46832
GB45814	GB42620	GB46844
GB45819	GB42621	GB46853
GB45820	GB42623	GB46870
GB45823	GB42624	GB46877
GB45827	GB42628	GB46878
GB45829	GB42629	GB46883
GB45831	GB42631	GB46886
GB45836	GB42632	GB46887
GB45847	GB42634	GB46892
GB45850	GB42635	GB46893
GB45852	GB42636	GB46899
GB45854	GB42639	GB46914
GB45864	GB42642	GB46915
GB45867	GB42643	GB46918
GB45871	GB42644	GB46920
GB45873	GB42646	GB46922
GB45878	GB42647	GB46962
GB45881	GB42648	GB46973
GB45883	GB42649	GB46977
GB45884	GB42650	GB46982
GB45905	GB42651	GB46983
GB45906	GB42652	GB46985
GB45907	GB42654	GB47007
GB45909	GB42655	GB47008
GB45910	GB42656	GB47009
GB45911	GB42659	GB47010
GB45912	GB42660	GB47017
GB45913	GB42661	GB47020
GB45923	GB42662	GB47026
GB45924	GB42663	GB47028
GB45928	GB42664	GB47029
GB45932	GB42666	GB47030
GB45934	GB42667	GB47036
GB45935	GB42669	GB47037
GB45937	GB42670	GB47039
GB45943	GB42671	GB47040
GB45944	GB42672	GB47045
GB45951	GB42673	GB47048
GB45962	GB42674	GB47049
GB45968	GB42675	GB47054
GB45970	GB42676	GB47057
GB45971	GB42677	GB47075
GB45972	GB42678	GB47079
GB45973	GB42679	GB47081
GB45974	GB42680	GB47083
GB46001	GB42681	GB47091
GB46006	GB42682	GB47100
GB46009	GB42683	GB47102
GB46013	GB42685	GB47103
GB46017	GB42686	GB47104
GB46031	GB42688	GB47106
GB46033	GB42689	GB47107
GB46035	GB42690	GB47120
GB46039	GB42691	GB47136
GB46050	GB42692	GB47140
GB46052	GB42693	GB47142
GB46061	GB42694	GB47146
GB46066	GB42696	GB47148
GB46069	GB42697	GB47178
GB46070	GB42698	GB47180
GB46071	GB42702	GB47183
GB46076	GB42704	GB47186
GB46091	GB42705	GB47189
GB46102	GB42706	GB47190
GB46112	GB42707	GB47192
GB46113	GB42708	GB47202
GB46118	GB42714	GB47203
GB46119	GB42715	GB47217
GB46128	GB42716	GB47224
GB46129	GB42719	GB47227
GB46130	GB42720	GB47229
GB46131	GB42721	GB47234
GB46144	GB42722	GB47235
GB46145	GB42723	GB47238
GB46146	GB42724	GB47245
GB46147	GB42725	GB47248
GB46169	GB42726	GB47250
GB46175	GB42728	GB47258
GB46180	GB42731	GB47259
GB46188	GB42732	GB47260
GB46196	GB42734	GB47271
GB46197	GB42735	GB47278
GB46198	GB42736	GB47280
GB46202	GB42737	GB47281
GB46209	GB42738	GB47284
GB46211	GB42739	GB47296
GB46212	GB42740	GB47299
GB46214	GB42741	GB47300
GB46215	GB42742	GB47303
GB46217	GB42743	GB47308
GB46218	GB42744	GB47313
GB46231	GB42746	GB47319
GB46240	GB42747	GB47322
GB46242	GB42748	GB47328
GB46243	GB42749	GB47329
GB46244	GB42750	GB47334
GB46245	GB42752	GB47336
GB46247	GB42753	GB47351
GB46251	GB42755	GB47352
GB46255	GB42757	GB47372
GB46263	GB42758	GB47375
GB46266	GB42759	GB47379
GB46268	GB42760	GB47381
GB46269	GB42761	GB47383
GB46271	GB42763	GB47385
GB46273	GB42764	GB47391
GB46274	GB42767	GB47408
GB46277	GB42769	GB47411
GB46284	GB42770	GB47413
GB46285	GB42771	GB47415
GB46291	GB42772	GB47418
GB46296	GB42773	GB47420
GB46302	GB42775	GB47422
GB46314	GB42776	GB47423
GB46318	GB42778	GB47428
GB46321	GB42779	GB47430
GB46322	GB42780	GB47431
GB46330	GB42781	GB47433
GB46333	GB42783	GB47441
GB46339	GB42784	GB47443
GB46340	GB42785	GB47452
GB46342	GB42786	GB47453
GB46345	GB42787	GB47457
GB46360	GB42790	GB47462
GB46362	GB42793	GB47464
GB46363	GB42794	GB47466
GB46371	GB42796	GB47469
GB46373	GB42797	GB47472
GB46375	GB42798	GB47474
GB46376	GB42799	GB47477
GB46377	GB42800	GB47478
GB46395	GB42801	GB47486
GB46419	GB42804	GB47488
GB46420	GB42805	GB47499
GB46423	GB42808	GB47500
GB46425	GB42809	GB47502
GB46426	GB42810	GB47503
GB46429	GB42811	GB47509
GB46436	GB42812	GB47510
GB46437	GB42814	GB47513
GB46448	GB42816	GB47514
GB46450	GB42817	GB47516
GB46452	GB42819	GB47518
GB46457	GB42820	GB47542
GB46462	GB42821	GB47543
GB46464	GB42822	GB47551
GB46476	GB42824	GB47553
GB46478	GB42825	GB47563
GB46479	GB42828	GB47565
GB46481	GB42829	GB47568
GB46487	GB42834	GB47572
GB46490	GB42835	GB47573
GB46492	GB42836	GB47575
GB46494	GB42837	GB47581
GB46496	GB42838	GB47590
GB46507	GB42840	GB47593
GB46509	GB42841	GB47594
GB46511	GB42844	GB47599
GB46512	GB42845	GB47604
GB46520	GB42846	GB47610
GB46521	GB42847	GB47616
GB46526	GB42848	GB47617
GB46527	GB42849	GB47625
GB46533	GB42850	GB47630
GB46539	GB42851	GB47631
GB46541	GB42852	GB47635
GB46547	GB42853	GB47636
GB46562	GB42854	GB47638
GB46564	GB42855	GB47654
GB46565	GB42856	GB47658
GB46567	GB42857	GB47661
GB46569	GB42858	GB47666
GB46581	GB42859	GB47668
GB46582	GB42860	GB47678
GB46583	GB42861	GB47679
GB46586	GB42862	GB47680
GB46589	GB42863	GB47683
GB46596	GB42865	GB47688
GB46597	GB42866	GB47718
GB46599	GB42867	GB47728
GB46605	GB42869	GB47736
GB46606	GB42871	GB47741
GB46610	GB42872	GB47744
GB46614	GB42874	GB47747
GB46616	GB42875	GB47749
GB46617	GB42877	GB47753
GB46618	GB42879	GB47767
GB46620	GB42880	GB47768
GB46627	GB42881	GB47769
GB46630	GB42884	GB47771
GB46636	GB42885	GB47779
GB46642	GB42886	GB47788
GB46643	GB42887	GB47799
GB46645	GB42888	GB47803
GB46655	GB42889	GB47807
GB46667	GB42890	GB47808
GB46682	GB42891	GB47812
GB46684	GB42892	GB47814
GB46687	GB42894	GB47815
GB46689	GB42895	GB47816
GB46690	GB42897	GB47817
GB46691	GB42898	GB47827
GB46695	GB42903	GB47828
GB46696	GB42905	GB47829
GB46697	GB42906	GB47832
GB46701	GB42907	GB47839
GB46703	GB42908	GB47841
GB46705	GB42911	GB47842
GB46713	GB42913	GB47846
GB46718	GB42917	GB47849
GB46720	GB42918	GB47876
GB46726	GB42919	GB47879
GB46735	GB42920	GB47880
GB46736	GB42921	GB47881
GB46739	GB42922	GB47889
GB46741	GB42923	GB47901
GB46744	GB42924	GB47918
GB46750	GB42925	GB47925
GB46755	GB42926	GB47928
GB46757	GB42929	GB47931
GB46761	GB42930	GB47949
GB46767	GB42931	GB47961
GB46768	GB42932	GB47962
GB46771	GB42933	GB47977
GB46772	GB42934	GB47991
GB46774	GB42939	GB47995
GB46776	GB42940	GB47996
GB46786	GB42941	GB47998
GB46794	GB42942	GB48002
GB46832	GB42943	GB48005
GB46844	GB42944	GB48007
GB46853	GB42945	GB48017
GB46859	GB42949	GB48020
GB46868	GB42952	GB48022
GB46870	GB42954	GB48027
GB46877	GB42957	GB48034
GB46878	GB42958	GB48039
GB46883	GB42959	GB48052
GB46886	GB42960	GB48055
GB46887	GB42961	GB48059
GB46892	GB42962	GB48060
GB46893	GB42963	GB48065
GB46899	GB42964	GB48072
GB46914	GB42965	GB48078
GB46915	GB42966	GB48086
GB46918	GB42967	GB48097
GB46920	GB42968	GB48102
GB46922	GB42969	GB48103
GB46923	GB42970	GB48105
GB46948	GB42973	GB48110
GB46961	GB42976	GB48111
GB46962	GB42977	GB48113
GB46964	GB42979	GB48114
GB46973	GB42980	GB48115
GB46977	GB42981	GB48117
GB46981	GB42983	GB48121
GB46982	GB42984	GB48124
GB46983	GB42985	GB48125
GB46985	GB42986	GB48127
GB47007	GB42987	GB48140
GB47008	GB42994	GB48143
GB47009	GB42995	GB48145
GB47010	GB42997	GB48150
GB47017	GB42998	GB48151
GB47020	GB42999	GB48154
GB47026	GB43000	GB48156
GB47028	GB43002	GB48157
GB47029	GB43004	GB48158
GB47030	GB43005	GB48160
GB47036	GB43006	GB48162
GB47037	GB43007	GB48163
GB47039	GB43008	GB48165
GB47040	GB43011	GB48171
GB47041	GB43015	GB48177
GB47045	GB43016	GB48191
GB47048	GB43021	GB48192
GB47049	GB43023	GB48193
GB47054	GB43024	GB48195
GB47057	GB43025	GB48199
GB47060	GB43026	GB48207
GB47062	GB43030	GB48215
GB47075	GB43032	GB48216
GB47079	GB43034	GB48219
GB47081	GB43035	GB48220
GB47083	GB43038	GB48224
GB47091	GB43039	GB48227
GB47094	GB43040	GB48229
GB47100	GB43043	GB48230
GB47102	GB43050	GB48234
GB47103	GB43052	GB48236
GB47104	GB43053	GB48239
GB47106	GB43054	GB48241
GB47107	GB43068	GB48244
GB47120	GB43069	GB48247
GB47136	GB43070	GB48248
GB47140	GB43074	GB48250
GB47142	GB43075	GB48251
GB47146	GB43076	GB48254
GB47148	GB43077	GB48256
GB47178	GB43079	GB48259
GB47180	GB43080	GB48261
GB47183	GB43084	GB48269
GB47186	GB43086	GB48270
GB47189	GB43087	GB48275
GB47190	GB43088	GB48305
GB47192	GB43089	GB48306
GB47202	GB43091	GB48308
GB47203	GB43092	GB48309
GB47217	GB43093	GB48317
GB47224	GB43094	GB48323
GB47227	GB43095	GB48325
GB47229	GB43098	GB48331
GB47234	GB43099	GB48335
GB47235	GB43100	GB48336
GB47236	GB43101	GB48339
GB47238	GB43103	GB48341
GB47245	GB43104	GB48344
GB47248	GB43105	GB48356
GB47250	GB43106	GB48359
GB47258	GB43108	GB48367
GB47259	GB43111	GB48382
GB47260	GB43112	GB48385
GB47271	GB43113	GB48402
GB47278	GB43114	GB48429
GB47280	GB43115	GB48430
GB47281	GB43116	GB48431
GB47284	GB43117	GB48434
GB47286	GB43118	GB48444
GB47296	GB43119	GB48446
GB47299	GB43120	GB48450
GB47300	GB43121	GB48451
GB47303	GB43122	GB48452
GB47308	GB43123	GB48453
GB47313	GB43124	GB48454
GB47314	GB43125	GB48487
GB47319	GB43126	GB48489
GB47322	GB43128	GB48497
GB47328	GB43129	GB48521
GB47329	GB43130	GB48523
GB47334	GB43131	GB48527
GB47336	GB43132	GB48533
GB47351	GB43133	GB48534
GB47352	GB43134	GB48535
GB47372	GB43135	GB48536
GB47375	GB43138	GB48556
GB47378	GB43140	GB48557
GB47379	GB43141	GB48563
GB47381	GB43143	GB48566
GB47383	GB43145	GB48567
GB47385	GB43147	GB48571
GB47391	GB43149	GB48575
GB47394	GB43150	GB48589
GB47408	GB43151	GB48596
GB47411	GB43153	GB48601
GB47412	GB43154	GB48603
GB47413	GB43155	GB48608
GB47415	GB43156	GB48621
GB47418	GB43157	GB48623
GB47420	GB43158	GB48626
GB47422	GB43159	GB48628
GB47423	GB43160	GB48630
GB47424	GB43161	GB48631
GB47426	GB43162	GB48632
GB47428	GB43163	GB48634
GB47430	GB43165	GB48638
GB47431	GB43167	GB48644
GB47433	GB43168	GB48659
GB47441	GB43169	GB48669
GB47443	GB43171	GB48670
GB47452	GB43172	GB48671
GB47453	GB43173	GB48676
GB47457	GB43174	GB48678
GB47462	GB43175	GB48684
GB47464	GB43176	GB48685
GB47466	GB43178	GB48690
GB47469	GB43179	GB48698
GB47472	GB43180	GB48699
GB47474	GB43181	GB48745
GB47477	GB43184	GB48748
GB47478	GB43185	GB48755
GB47486	GB43186	GB48772
GB47488	GB43187	GB48782
GB47499	GB43188	GB48784
GB47500	GB43189	GB48788
GB47502	GB43191	GB48789
GB47503	GB43192	GB48790
GB47509	GB43193	GB48794
GB47510	GB43194	GB48797
GB47513	GB43195	GB48798
GB47514	GB43198	GB48810
GB47516	GB43200	GB48811
GB47518	GB43201	GB48818
GB47542	GB43203	GB48825
GB47543	GB43205	GB48829
GB47551	GB43207	GB48832
GB47553	GB43208	GB48836
GB47556	GB43210	GB48837
GB47563	GB43211	GB48840
GB47565	GB43212	GB48845
GB47568	GB43213	GB48846
GB47572	GB43214	GB48849
GB47573	GB43215	GB48852
GB47575	GB43216	GB48854
GB47579	GB43217	GB48855
GB47581	GB43218	GB48858
GB47584	GB43219	GB48859
GB47587	GB43220	GB48866
GB47589	GB43222	GB48870
GB47590	GB43223	GB48874
GB47593	GB43225	GB48886
GB47594	GB43226	GB48889
GB47599	GB43228	GB48894
GB47604	GB43229	GB48904
GB47607	GB43230	GB48905
GB47610	GB43231	GB48919
GB47614	GB43232	GB48926
GB47616	GB43234	GB48932
GB47617	GB43236	GB48937
GB47625	GB43237	GB48940
GB47628	GB43238	GB48943
GB47630	GB43239	GB48951
GB47631	GB43245	GB48960
GB47635	GB43246	GB48961
GB47636	GB43247	GB48962
GB47638	GB43248	GB48969
GB47643	GB43256	GB48973
GB47654	GB43257	GB48974
GB47655	GB43258	GB48983
GB47658	GB43260	GB48999
GB47661	GB43261	GB49004
GB47666	GB43263	GB49010
GB47668	GB43264	GB49012
GB47678	GB43265	GB49013
GB47679	GB43266	GB49024
GB47680	GB43267	GB49026
GB47683	GB43270	GB49027
GB47686	GB43271	GB49028
GB47688	GB43275	GB49031
GB47693	GB43276	GB49037
GB47717	GB43277	GB49038
GB47718	GB43279	GB49040
GB47728	GB43280	GB49047
GB47730	GB43281	GB49069
GB47736	GB43282	GB49071
GB47741	GB43285	GB49076
GB47744	GB43287	GB49078
GB47747	GB43288	GB49080
GB47749	GB43292	GB49083
GB47753	GB43293	GB49087
GB47767	GB43295	GB49089
GB47768	GB43298	GB49093
GB47769	GB43300	GB49095
GB47771	GB43301	GB49097
GB47779	GB43302	GB49101
GB47788	GB43303	GB49105
GB47799	GB43304	GB49106
GB47803	GB43305	GB49108
GB47807	GB43306	GB49110
GB47808	GB43310	GB49112
GB47812	GB43311	GB49116
GB47814	GB43314	GB49117
GB47815	GB43315	GB49129
GB47816	GB43316	GB49131
GB47817	GB43322	GB49146
GB47827	GB43329	GB49150
GB47828	GB43332	GB49152
GB47829	GB43338	GB49155
GB47832	GB43344	GB49157
GB47839	GB43353	GB49161
GB47841	GB43354	GB49165
GB47842	GB43358	GB49166
GB47846	GB43360	GB49167
GB47849	GB43362	GB49171
GB47872	GB43365	GB49180
GB47875	GB43366	GB49186
GB47876	GB43368	GB49189
[truncated: 7,709 more rows]

## Sheet: Sheet2
Cage Genes Mapped to at Least One Array
GB40022
GB40074
GB40164
GB40283
GB40514
GB40608
GB40713
GB40778
GB40794
GB40823
GB40866
GB40906
GB40944
GB40950
GB40976
GB41039
GB41079
GB41283
GB41284
GB41339
GB41376
GB41408
GB41602
GB41630
GB41700
GB41756
GB41773
GB41803
GB41808
GB41841
GB41845
GB41867
GB41872
GB41889
GB42000
GB42079
GB42084
GB42141
GB42143
GB42311
GB42334
GB42540
GB42579
GB42651
GB42697
GB42835
GB42858
GB42871
GB42944
GB42985
GB43004
GB43086
GB43093
GB43165
GB43247
GB43248
GB43302
GB43564
GB43572
GB43728
GB43738
GB43788
GB43820
GB43823
GB43861
GB44032
GB44056
GB44058
GB44078
GB44092
GB44208
GB44233
GB44396
GB44412
GB44414
GB44455
GB44503
GB44548
GB44580
GB44585
GB44634
GB44705
GB44841
GB44970
GB44978
GB44988
GB45037
GB45040
GB45142
GB45159
GB45167
GB45263
GB45365
GB45375
GB45399
GB45400
GB45427
GB45432
GB45623
GB45628
GB45758
GB45851
GB45878
GB45906
GB45955
GB45968
GB45973
GB46076
GB46128
GB46226
GB46277
GB46309
GB46337
GB46371
GB46492
GB46655
GB46697
GB46774
GB47017
GB47026
GB47046
GB47049
GB47079
GB47136
GB47148
GB47188
GB47224
GB47318
GB47415
GB47475
GB47482
GB47503
GB47565
GB47614
GB47649
GB47675
GB47696
GB47767
GB47799
GB48022
GB48034
GB48059
GB48201
GB48247
GB48250
GB48419
GB48436
GB48462
GB48621
GB48748
GB48905
GB49235
GB49285
GB49397
GB49584
GB49598
GB49650
GB49688
GB49705
GB49885
GB49942
GB49992
GB49994
GB50011
GB50024
GB50091
GB50099
GB50174
GB50226
GB50282
GB50342
GB50553
GB50572
GB50598
GB50622
GB50690
GB50699
GB50700
GB50730
GB50817
GB50831
GB50837
GB50871
GB50891
GB50909
GB50936
GB50970
GB51011
GB51088
GB51117
GB51125
GB51197
GB51227
GB51257
GB51261
GB51303
GB51691
GB51727
GB51774
GB51775
GB51809
GB51909
GB52023
GB52039
GB52056
GB52212
GB52281
GB52324
GB52345
GB52427
GB52465
GB52505
GB52560
GB52643
GB52674
GB52755
GB52756
GB52955
GB52992
GB53012
GB53046
GB53047
GB53068
GB53138
GB53145
GB53287
GB53318
GB53372
GB53375
GB53424
GB53457
GB53503
GB53579
GB53609
GB53669
GB53747
GB53777
GB53780
GB53784
GB53788
GB53860
GB53886
GB54170
GB54219
GB54258
GB54369
GB54372
GB54467
GB54524
GB54611
GB54806
GB54918
GB54978
GB54999
GB55004
GB55016
GB55190
GB55205
GB55207
GB55209
GB55212
GB55220
GB55231
GB55268
GB55396
GB55400
GB55432
GB55499
GB55512
GB55515
GB55556
GB55575
GB55581
GB55601
GB55638
GB55650
GB55669
GB55875
GB55930
GB55994
