# Supplementary material for: Insights into the Transcriptional Architecture of Behavioral Plasticity in the Honey Bee Apis mellifera
Source: Sci Rep. 2015 Jun 15;5:11136. doi: 10.1038/srep11136 (PMC4466890; doi:10.1038/srep11136)
Supplement: Supplementary Dataset 3 [file srep11136-s4.xls]

## Sheet: Forager
GO Class ID	Definitions	Counts	Fractions
GO:0008150	biological_process	674	0.3016
GO:0007275	development	264	0.1181
GO:0009653	morphogenesis	127	0.0568
GO:0030154	cell differentiation	115	0.0515
GO:0000003	reproduction	87	0.0389
GO:0016043	cell organization and biogenesis	83	0.0371
GO:0007154	cell communication	77	0.0345
GO:0008152	metabolism	72	0.0322
GO:0007165	signal transduction	62	0.0277
GO:0009790	embryonic development	53	0.0237
GO:0003674	molecular_function	48	0.0215
GO:0007610	behavior	36	0.0161
GO:0006996	organelle organization and biogenesis	35	0.0157
GO:0006950	response to stress	31	0.0139
GO:0007049	cell cycle	31	0.0139
GO:0009058	biosynthesis	25	0.0112
GO:0006810	transport	24	0.0107
GO:0009605	response to external stimulus	23	0.0103
GO:0005488	binding	23	0.0103
GO:0040007	growth	22	0.0098
GO:0007010	cytoskeleton organization and biogenesis	21	0.0094
GO:0009628	response to abiotic stimulus	19	0.0085
GO:0006139	nucleobase, nucleoside, nucleotide and nucleic acid metabolism	19	0.0085
GO:0019538	protein metabolism	18	0.0081
GO:0006464	protein modification	15	0.0067
GO:0003824	catalytic activity	13	0.0058
GO:0007267	cell-cell signaling	13	0.0058
GO:0016265	death	13	0.0058
GO:0008219	cell death	13	0.0058
GO:0009719	response to endogenous stimulus	12	0.0054
GO:0008283	cell proliferation	11	0.0049
GO:0004672	protein kinase activity	10	0.0045
GO:0009607	response to biotic stimulus	10	0.0045
GO:0005515	protein binding	10	0.0045
GO:0016301	kinase activity	10	0.0045
GO:0016740	transferase activity	10	0.0045
GO:0003700	transcription factor activity	9	0.004
GO:0009056	catabolism	9	0.004
GO:0004871	signal transducer activity	8	0.0036
GO:0006629	lipid metabolism	8	0.0036
GO:0003677	DNA binding	6	0.0027
GO:0003676	nucleic acid binding	6	0.0027
GO:0008037	cell recognition	6	0.0027
GO:0007028	cytoplasm organization and biogenesis	5	0.0022
GO:0015031	protein transport	5	0.0022
GO:0004872	receptor activity	5	0.0022
GO:0040029	regulation of gene expression, epigenetic	5	0.0022
GO:0019748	secondary metabolism	4	0.0018
GO:0016049	cell growth	4	0.0018
GO:0006259	DNA metabolism	4	0.0018
GO:0005975	carbohydrate metabolism	3	0.0013
GO:0016787	hydrolase activity	3	0.0013
GO:0008289	lipid binding	3	0.0013
GO:0006811	ion transport	2	0.0009
GO:0003774	motor activity	1	0.0004
GO:0008092	cytoskeletal protein binding	1	0.0004
GO:0006091	generation of precursor metabolites and energy	1	0.0004
GO:0007005	mitochondrion organization and biogenesis	1	0.0004
GO:0006412	protein biosynthesis	1	0.0004
GO:0019725	cell homeostasis	1	0.0004
GO:0000166	nucleotide binding	1	0.0004
GO:0030234	enzyme regulator activity	1	0.0004
GO:0003779	actin binding	1	0.0004
GO:0005509	calcium ion binding	1	0.0004
GO:0003682	chromatin binding	1	0.0004
Total		2235	1

## Sheet: Nurse
GO Class ID	Definitions	Counts	Fractions
GO:0008150	biological_process	53	0.2624
GO:0008152	metabolism	26	0.1287
GO:0003674	molecular_function	13	0.0644
GO:0016043	cell organization and biogenesis	10	0.0495
GO:0009058	biosynthesis	10	0.0495
GO:0006996	organelle organization and biogenesis	9	0.0446
GO:0006810	transport	8	0.0396
GO:0019538	protein metabolism	7	0.0347
GO:0003824	catalytic activity	6	0.0297
GO:0030154	cell differentiation	5	0.0248
GO:0006139	nucleobase, nucleoside, nucleotide and nucleic acid metabolism	5	0.0248
GO:0009056	catabolism	5	0.0248
GO:0000003	reproduction	4	0.0198
GO:0005488	binding	4	0.0198
GO:0006464	protein modification	4	0.0198
GO:0007049	cell cycle	4	0.0198
GO:0006629	lipid metabolism	3	0.0149
GO:0005515	protein binding	2	0.0099
GO:0015031	protein transport	2	0.0099
GO:0007165	signal transduction	2	0.0099
GO:0007154	cell communication	2	0.0099
GO:0007275	development	2	0.0099
GO:0003723	RNA binding	2	0.0099
GO:0008283	cell proliferation	2	0.0099
GO:0003676	nucleic acid binding	2	0.0099
GO:0009628	response to abiotic stimulus	1	0.005
GO:0006259	DNA metabolism	1	0.005
GO:0007610	behavior	1	0.005
GO:0009605	response to external stimulus	1	0.005
GO:0007005	mitochondrion organization and biogenesis	1	0.005
GO:0006412	protein biosynthesis	1	0.005
GO:0006950	response to stress	1	0.005
GO:0005975	carbohydrate metabolism	1	0.005
GO:0030234	enzyme regulator activity	1	0.005
GO:0005198	structural molecule activity	1	0.005
Total		202	1
