# Supplementary material for: Insights into the Transcriptional Architecture of Behavioral Plasticity in the Honey Bee Apis mellifera
Source: Sci Rep. 2015 Jun 15;5:11136. doi: 10.1038/srep11136 (PMC4466890; doi:10.1038/srep11136)
Supplement: Supplementary Dataset 4 [file srep11136-s5.xls]

## Sheet: GO Enrichment Analysis Fisher T
GO Term	GO Frequency	GO Term Frequency in DEG Forager	GO Term Frequency in Non DEG Forager	GO Term Frequency in DEG Nurse	GO Term Frequency in Non DEG Nurse	p-value of Enrichment in DEG Forager, Fisher Exact Test	p-value of Enrichment in DEG Nurse, Fisher Exact Test	p-value of Enrichment in DEG Forager, Fisher Exact Test, Bonferroni Corrected	p-value of Enrichment in DEG Nurse, Fisher Exact Test, Bonferroni Corrected	p-value of Enrichment in DEG Forager, Fisher Exact Test, FDR Corrected	p-value of Enrichment in DEG Nurse, Fisher Exact Test, FDR Corrected
GO:0009790	598	42	556	2	596	2.85832e-11	1	1.42888e-07	4999	1.42888e-07	2.41731
GO:0007507	1158	78	1080	18	1140	9.94644e-11	1	4.97223e-07	4999	2.48611e-07	2.41848
GO:0007476	1642	100	1542	30	1612	1.2498e-10	1	6.24774e-07	4999	2.08258e-07	2.42082
GO:0007431	592	50	542	6	586	2.19103e-10	1	1.09529e-06	4999	2.73824e-07	2.41965
GO:0045893	676	54	622	8	668	3.8112e-10	1	1.90522e-06	4999	3.81044e-07	2.422
GO:0001700	850	54	796	8	842	4.52439e-10	1	2.26174e-06	4999	3.76957e-07	2.42317
GO:0006355	1926	114	1812	40	1886	4.7269e-10	1	2.36298e-06	4999	3.37568e-07	2.42906
GO:0000122	966	78	888	20	946	5.77574e-10	1	2.88729e-06	4999	3.60911e-07	2.42552
GO:0007498	1194	82	1112	22	1172	5.86652e-10	1	2.93267e-06	4999	3.25853e-07	2.4267
GO:0007417	1268	82	1186	22	1246	6.15288e-10	1	3.07582e-06	4999	3.07582e-07	2.42788
GO:0045165	478	42	436	4	474	1.17356e-09	1	5.86661e-06	4999	5.33328e-07	2.42435
GO:0007548	304	28	276	0	304	1.94204e-09	1	9.70826e-06	4999	8.09021e-07	2.35358
GO:0007517	1004	60	944	12	992	2.23714e-09	1	1.11834e-05	4999	8.60265e-07	2.43142
GO:0009948	512	40	472	4	508	4.46791e-09	1	2.23351e-05	4999	1.59536e-06	2.43024
GO:0008407	876	66	810	16	860	5.36267e-09	1	2.6808e-05	4999	1.7872e-06	2.43379
GO:0007424	1520	100	1420	36	1484	9.18988e-09	1	4.59402e-05	4999	2.87126e-06	2.43616
GO:0006457	270	32	238	2	268	1.46424e-08	1	7.31975e-05	4999	4.30573e-06	2.4326
GO:0007619	736	52	684	10	726	1.54197e-08	1	7.70828e-05	4999	4.28238e-06	2.43497
GO:0007435	996	64	932	16	980	1.61568e-08	1	8.07678e-05	4999	4.25094e-06	2.43735
GO:0007409	1158	74	1084	22	1136	2.57512e-08	1	0.00012873	4999	6.43652e-06	2.43854
GO:0035072	198	24	174	0	198	2.83976e-08	1	0.000141959	4999	6.75997e-06	2.32512
GO:0060179	226	24	202	0	226	3.12902e-08	1	0.00015642	4999	7.10998e-06	2.36807
GO:0045892	812	62	750	16	796	3.83905e-08	1	0.000191914	4999	8.34409e-06	2.44092
GO:0008585	382	24	358	0	382	4.10565e-08	1	0.000205242	4999	8.55173e-06	2.3953
GO:0007362	666	50	616	10	656	4.34843e-08	1	0.000217378	4999	8.69513e-06	2.43973
GO:0008293	800	54	746	12	788	4.80137e-08	1	0.000240021	4999	9.23156e-06	2.44211
GO:0048666	1020	68	952	20	1000	7.70374e-08	1	0.00038511	4999	1.42633e-05	2.4445
GO:0007427	636	48	588	10	626	1.25692e-07	1	0.000628334	4999	2.24405e-05	2.44569
GO:0045944	1078	76	1002	26	1052	2.02656e-07	1	0.00101308	4999	3.49337e-05	2.44689
GO:0050832	448	28	420	2	446	2.97671e-07	1	0.00148806	4999	4.96019e-05	2.4433
GO:0007480	1176	78	1098	28	1148	3.58746e-07	1	0.00179337	4999	5.78507e-05	2.45289
GO:0006357	1056	64	992	20	1036	4.92879e-07	1	0.0024639	4999	7.69969e-05	2.4541
GO:0043565	504	39	465	7	497	5.43624e-07	1	0.00271758	4999	8.23508e-05	2.45169
GO:0048800	428	32	396	4	424	6.09891e-07	1	0.00304884	4999	8.96718e-05	2.44809
GO:0007479	358	20	338	0	358	7.25959e-07	1	0.00362907	4999	0.000103688	2.06314
GO:0008595	862	56	806	16	846	7.41473e-07	1	0.00370662	4999	0.000102962	2.45651
GO:0045187	366	26	340	2	364	1.02228e-06	1	0.0051104	4999	0.000138119	2.44929
GO:0050830	404	26	378	2	402	1.06229e-06	1	0.00531038	4999	0.000139747	2.45049
GO:0048749	1522	96	1426	42	1480	1.4901e-06	0.999999	0.00744901	4999	0.000191	2.4723
GO:0001666	280	30	250	4	276	1.65213e-06	1	0.008259	4999	0.000206475	2.4553
GO:0008306	454	30	424	4	450	2.11755e-06	1	0.0105856	4999	0.000258186	2.45772
GO:0042331	154	18	136	0	154	2.25211e-06	1	0.0112583	4999	0.000268054	2.27849
GO:0040034	354	34	320	6	348	2.35829e-06	1	0.0117891	4999	0.000274165	2.46621
GO:0046693	178	18	160	0	178	2.42703e-06	1	0.0121327	4999	0.000275743	2.06229
GO:0007591	182	18	164	0	182	2.45252e-06	1	0.0122601	4999	0.000272448	2.24876
GO:0007411	1994	112	1882	54	1940	2.54037e-06	0.999999	0.0126993	4998.99	0.000276072	2.48336
GO:0035075	422	34	388	6	416	2.5981e-06	1	0.0129879	4999	0.000276339	2.46742
GO:0003700	658	46	612	12	646	2.61058e-06	0.999999	0.0130503	4999	0.000271881	2.47353
GO:0006914	444	34	410	6	438	2.66303e-06	1	0.0133125	4999	0.000271684	2.46864
GO:0007428	506	34	472	6	500	2.82078e-06	1	0.0141011	4999	0.000282022	2.46986
GO:0030845	280	18	262	0	280	2.87711e-06	1	0.0143827	4999	0.00027659	2.41498
GO:0010002	280	18	262	0	280	2.87711e-06	1	0.0143827	4999	0.000282013	2.41614
GO:0050962	282	18	264	0	282	2.88305e-06	1	0.0144124	4999	0.000271932	2.06144
GO:0006928	296	18	278	0	296	2.92268e-06	1	0.0146105	4999	0.000270565	2.06059
GO:0046620	396	18	378	0	396	3.13083e-06	1	0.015651	4999	0.000284564	2.05974
GO:0007420	746	42	704	10	736	3.19281e-06	0.999999	0.0159609	4999	0.000285015	2.47475
GO:0007010	736	34	702	6	730	3.20101e-06	0.999999	0.0160019	4999	0.000280734	2.47108
GO:0007530	330	24	306	2	328	3.63511e-06	1	0.0181719	4999	0.000307998	2.45893
GO:0007492	330	24	306	2	328	3.63511e-06	1	0.0181719	4999	0.000313309	2.46014
GO:0042220	344	24	320	2	342	3.69189e-06	1	0.0184557	4999	0.000307596	2.46135
GO:0043065	346	24	322	2	344	3.69968e-06	1	0.0184947	4999	0.000303192	2.46256
GO:0009953	380	24	356	2	378	3.8212e-06	1	0.0191022	4999	0.0003081	2.46377
GO:0009416	388	24	364	2	386	3.8471e-06	1	0.0192316	4999	0.000305264	2.46499
GO:0008045	1090	72	1018	28	1062	3.94614e-06	0.999999	0.0197267	4998.99	0.00030823	2.4883
GO:0007552	984	62	922	22	962	4.79655e-06	0.999998	0.023978	4998.99	0.000368892	2.49078
GO:0048813	1750	98	1652	46	1704	5.84159e-06	0.999997	0.0292021	4998.99	0.000442456	2.497
GO:0016044	304	28	276	4	300	5.94511e-06	0.999999	0.0297196	4999	0.000443576	2.47598
GO:0070328	378	28	350	4	374	6.56354e-06	0.999999	0.0328111	4999	0.000482517	2.47843
GO:0007390	616	44	572	12	604	6.78956e-06	0.999998	0.033941	4998.99	0.000491898	2.49202
GO:0001709	478	28	450	4	474	7.13432e-06	0.999999	0.0356645	4999	0.000509493	2.47966
GO:0035290	380	32	348	6	374	7.70933e-06	0.999999	0.0385389	4998.99	0.000542802	2.48459
GO:0009408	538	40	498	10	528	7.74667e-06	0.999998	0.0387256	4998.99	0.000537856	2.49326
GO:0035297	100	16	84	0	100	7.95649e-06	1	0.0397745	4999	0.000544856	2.40337
GO:0007365	424	32	392	6	418	8.10112e-06	0.999999	0.0404975	4998.99	0.000547264	2.48582
GO:0007416	450	32	418	6	444	8.30236e-06	0.999999	0.0415035	4998.99	0.00055338	2.48706
GO:0016477	486	32	454	6	480	8.55065e-06	0.999999	0.0427447	4998.99	0.00056243	2.48954
GO:0035193	116	16	100	0	116	8.76189e-06	1	0.0438007	4999	0.00056884	2.0589
GO:0018990	120	16	104	0	120	8.93711e-06	1	0.0446766	4999	0.000572777	2.21685
GO:0016042	180	22	158	2	178	1.01507e-05	0.999999	0.0507435	4999	0.000642323	2.4772
GO:0008258	742	50	692	16	726	1.11004e-05	0.999997	0.055491	4998.98	0.000693637	2.49949
GO:0046626	276	16	260	0	276	1.22002e-05	1	0.0609888	4999	0.000752949	2.05805
GO:0035225	282	16	266	0	282	1.22601e-05	1	0.0612881	4999	0.000747416	2.39416
GO:0007469	308	16	292	0	308	1.24946e-05	1	0.0624607	4999	0.000752539	2.40221
GO:0008286	350	16	334	0	350	1.28049e-05	1	0.0640119	4999	0.000762046	2.37257
GO:0007448	344	22	322	2	342	1.34466e-05	0.999999	0.0672194	4998.99	0.000790816	2.48089
GO:0016062	370	22	348	2	368	1.3731e-05	0.999999	0.068641	4998.99	0.000798151	2.48212
GO:0042048	692	46	646	14	678	1.43952e-05	0.999996	0.0719618	4998.98	0.000827147	2.50953
GO:0008544	534	42	492	12	522	1.68005e-05	0.999996	0.0839857	4998.98	0.000954383	2.51205
GO:0001752	608	42	566	12	596	1.77646e-05	0.999995	0.0888052	4998.98	0.000997811	2.51458
GO:0008049	622	42	580	12	610	1.79251e-05	0.999995	0.0896077	4998.98	0.000995642	2.51838
GO:0008360	1090	62	1028	24	1066	1.79971e-05	0.999994	0.0899675	4998.97	0.000988654	2.52473
GO:0007369	718	42	676	12	706	1.88796e-05	0.999995	0.094379	4998.98	0.00102586	2.52092
GO:0007398	466	38	428	10	456	1.99352e-05	0.999995	0.0996562	4998.98	0.00107157	2.51965
GO:0001748	364	26	338	4	360	2.12658e-05	0.999997	0.106308	4998.99	0.00113093	2.49824
GO:0007419	960	58	902	22	938	2.46456e-05	0.999991	0.123204	4998.96	0.00129688	2.526
GO:0006917	496	30	466	6	490	2.59454e-05	0.999995	0.129701	4998.98	0.00135105	2.51711
GO:0007442	624	34	590	8	616	2.61234e-05	0.999995	0.130591	4998.97	0.0013463	2.52346
GO:0016319	1050	64	986	26	1024	2.66986e-05	0.99999	0.133466	4998.95	0.0013619	2.53111
GO:0035002	136	20	116	2	134	3.26672e-05	0.999997	0.163303	4998.99	0.00164953	2.49575
GO:0035053	80	14	66	0	80	3.27668e-05	1	0.163801	4999	0.00163801	2.22375
GO:0048738	82	14	68	0	82	3.33145e-05	1	0.166539	4999	0.0016489	2.31221
GO:0000977	262	25	237	4	258	3.37259e-05	0.999995	0.168596	4998.98	0.0016529	2.51584
GO:0048526	84	14	70	0	84	3.38422e-05	1	0.169177	4999	0.0016425	2.32188
GO:0055057	92	14	78	0	92	3.57722e-05	1	0.178825	4999	0.00171947	2.0572
GO:0003705	306	25	281	4	302	3.59865e-05	0.999995	0.179897	4998.98	0.0017133	2.52219
GO:0008406	728	44	684	14	714	3.65143e-05	0.99999	0.182535	4998.95	0.00172203	2.53239
GO:0007510	104	14	90	0	104	3.82143e-05	1	0.191034	4999	0.00178536	2.05636
GO:0048047	108	14	94	0	108	3.89289e-05	1	0.194606	4999	0.0018019	2.40568
GO:0007617	202	20	182	2	200	4.04257e-05	0.999997	0.202088	4998.98	0.00185402	2.50074
GO:0001706	204	20	184	2	202	4.05952e-05	0.999997	0.202935	4998.98	0.00184487	2.50199
GO:0008219	216	20	196	2	214	4.15558e-05	0.999997	0.207738	4998.98	0.00187151	2.5045
GO:0007620	126	14	112	0	126	4.16665e-05	1	0.208291	4999	0.00185974	2.39072
GO:0001964	260	20	240	2	258	4.44124e-05	0.999996	0.222018	4998.98	0.00196476	2.50576
GO:0031987	264	20	244	2	262	4.46305e-05	0.999996	0.223108	4998.98	0.00195709	2.50701
GO:0019933	298	20	278	2	296	4.62722e-05	0.999996	0.231315	4998.98	0.00201143	2.50827
GO:0007218	178	14	164	0	178	4.67909e-05	1	0.233908	4999	0.00201645	2.05551
GO:0046982	149	17	132	1	148	4.71161e-05	0.999998	0.235533	4998.99	0.00201311	2.49451
GO:0019722	324	20	304	2	322	4.73171e-05	0.999996	0.236538	4998.98	0.00200456	2.51079
GO:0045570	188	14	174	0	188	4.74823e-05	1	0.237364	4999	0.00199466	2.05467
GO:0007268	882	50	832	18	864	4.84103e-05	0.999984	0.242003	4998.92	0.00201669	2.55177
GO:0002805	232	14	218	0	232	4.98701e-05	1	0.249301	4999	0.00206034	2.38048
GO:0040009	244	14	230	0	244	5.03825e-05	1	0.251862	4999	0.00204766	2.05298
GO:0032006	244	14	230	0	244	5.03825e-05	1	0.251862	4999	0.00206444	2.05382
GO:0032880	438	20	418	2	436	5.05369e-05	0.999996	0.252634	4998.98	0.00203737	2.51331
GO:0007443	812	56	756	22	790	5.13976e-05	0.999982	0.256937	4998.91	0.00205549	2.55699
GO:0007494	422	36	386	10	412	5.15376e-05	0.999987	0.257637	4998.94	0.00204474	2.53624
GO:0007458	286	14	272	0	286	5.18574e-05	1	0.259235	4999	0.00204122	2.05213
GO:0007561	282	24	258	4	278	6.27865e-05	0.999991	0.31387	4998.96	0.00245211	2.52728
GO:0007399	1314	82	1232	40	1274	6.29411e-05	0.999972	0.314643	4998.86	0.00243909	2.5622
GO:0022008	3528	164	3364	102	3426	6.46016e-05	0.999962	0.322943	4998.81	0.00248418	2.57671
GO:0048854	326	24	302	4	322	6.60532e-05	0.999991	0.3302	4998.95	0.00252061	2.52855
GO:0007276	488	32	456	8	480	6.73702e-05	0.999985	0.336784	4998.93	0.00255139	2.5414
GO:0009994	508	32	476	8	500	6.82072e-05	0.999985	0.340968	4998.92	0.00256367	2.54269
GO:0048598	510	32	478	8	502	6.82876e-05	0.999985	0.34137	4998.92	0.00254754	2.54657
GO:0061331	364	24	340	4	360	6.83068e-05	0.99999	0.341466	4998.95	0.00252938	2.52983
GO:0009880	388	28	360	6	382	7.10202e-05	0.999987	0.35503	4998.93	0.00261051	2.53753
GO:0051082	91	16	75	1	90	7.24448e-05	0.999997	0.362152	4998.98	0.00264344	2.50325
GO:0007444	512	24	488	4	508	7.4136e-05	0.999989	0.370606	4998.95	0.00268555	2.53368
GO:0007525	454	28	426	6	448	7.45057e-05	0.999986	0.372454	4998.93	0.00267952	2.54011
GO:0016321	678	42	636	14	664	8.68953e-05	0.999974	0.43439	4998.87	0.00310278	2.55959
GO:0007367	702	42	660	14	688	8.78256e-05	0.999974	0.43904	4998.87	0.00311376	2.5609
GO:0001078	230	21	209	3	227	9.70867e-05	0.999988	0.485337	4998.94	0.00341786	2.53496
GO:0008134	532	33	499	9	523	0.000102925	0.999975	0.51452	4998.88	0.00359805	2.55828
GO:0009950	882	48	834	18	864	0.000110169	0.999962	0.550735	4998.81	0.00382455	2.57538
GO:0006911	2300	118	2182	68	2232	0.000113411	0.999938	0.56694	4998.69	0.00390993	2.59537
GO:0007468	52	12	40	0	52	0.000119391	1	0.596837	4999	0.00408792	2.22673
GO:0048149	760	38	722	12	748	0.000121802	0.999965	0.608888	4998.83	0.0041421	2.56745
GO:0007553	56	12	44	0	56	0.00012642	1	0.631972	4999	0.00427008	2.37032
GO:0035151	386	34	352	10	376	0.000131436	0.999966	0.657049	4998.83	0.00440973	2.56482
GO:0007379	414	34	380	10	404	0.000135141	0.999965	0.675568	4998.83	0.00450379	2.56877
GO:0043401	66	12	54	0	66	0.000141063	1	0.705172	4999	0.00467001	2.05129
GO:0035218	202	18	184	2	200	0.000146694	0.999987	0.733325	4998.93	0.00482451	2.53882
GO:0030536	534	34	500	10	524	0.000147089	0.999962	0.735297	4998.81	0.00480586	2.57803
GO:0006006	72	12	60	0	72	0.000148267	1	0.741185	4999	0.00481289	2.05045
GO:0048190	558	34	524	10	548	0.000148923	0.999961	0.744468	4998.81	0.00480302	2.57936
GO:0007455	774	44	730	16	758	0.000151518	0.99995	0.757438	4998.75	0.00485537	2.58735
GO:0007604	280	18	262	2	278	0.000160705	0.999985	0.803366	4998.92	0.0050846	2.54398
GO:0045927	280	18	262	2	278	0.000160705	0.999985	0.803366	4998.92	0.00511698	2.54528
GO:0046845	288	18	270	2	286	0.000161748	0.999985	0.808576	4998.92	0.00508538	2.54787
GO:0045185	316	18	298	2	314	0.000165009	0.999984	0.824881	4998.92	0.00515551	2.54917
GO:0090176	338	18	320	2	336	0.000167218	0.999984	0.835923	4998.92	0.00519207	2.55047
GO:0006936	94	12	82	0	94	0.00016793	1	0.83948	4999	0.00518198	2.04961
GO:0007098	348	18	330	2	346	0.000168136	0.999984	0.84051	4998.92	0.0051565	2.55307
GO:0035329	352	18	334	2	350	0.000168489	0.999984	0.842276	4998.92	0.0051047	2.55438
GO:0007485	352	18	334	2	350	0.000168489	0.999984	0.842276	4998.92	0.00513583	2.55569
GO:0007488	98	12	86	0	98	0.00017068	1	0.853231	4999	0.00513994	2.26301
GO:0007465	258	26	232	6	252	0.000179024	0.999965	0.894941	4998.83	0.00535893	2.57009
GO:0045196	452	30	422	8	444	0.00017946	0.999958	0.897121	4998.79	0.00534	2.58069
GO:0035271	260	26	234	6	254	0.000179614	0.999965	0.897888	4998.83	0.00531295	2.57141
GO:0031936	464	30	434	8	456	0.000180789	0.999958	0.903763	4998.79	0.00531625	2.58335
GO:0007549	116	12	104	0	116	0.000180963	1	0.904632	4999	0.00529025	2.04877
GO:0060968	274	26	248	6	268	0.000183533	0.999964	0.917481	4998.82	0.00533419	2.57273
GO:0007501	278	26	252	6	272	0.00018459	0.999964	0.922766	4998.82	0.00533391	2.57406
GO:0030154	128	12	116	0	128	0.000186365	1	0.931639	4999	0.00535425	2.31114
GO:0030728	130	12	118	0	130	0.000187177	1	0.9357	4999	0.00534686	2.04793
GO:0007418	132	12	120	0	132	0.000187967	1	0.939649	4999	0.00533892	2.04709
GO:0001708	524	40	484	14	510	0.000190946	0.999941	0.954537	4998.7	0.00539287	2.59
GO:0045197	652	30	622	8	644	0.000195665	0.999953	0.978129	4998.77	0.00549511	2.58468
GO:0007155	1530	92	1438	50	1480	0.000195934	0.999901	0.979472	4998.5	0.00547191	2.60339
GO:0007422	1186	70	1116	34	1152	0.000199911	0.99991	0.999356	4998.55	0.00555198	2.6007
GO:0050770	622	40	582	14	608	0.000201861	0.999937	1.0091	4998.68	0.00557516	2.59672
GO:0005515	1681	88	1593	47	1634	0.00020208	0.999899	1.0102	4998.5	0.00555054	2.60474
GO:0045433	194	12	182	0	194	0.000204879	1	1.02419	4999	0.00559666	2.31757
GO:0060292	214	12	202	0	214	0.000208359	1	1.04159	4999	0.00566079	2.04625
GO:0001710	420	26	394	6	414	0.000210277	0.999958	1.05118	4998.79	0.00568204	2.58202
GO:0050773	232	12	220	0	232	0.000211003	1	1.0548	4999	0.00564066	2.36248
GO:0007482	232	12	220	0	232	0.000211003	1	1.0548	4999	0.00567099	2.36359
GO:0009952	354	22	332	4	350	0.000212226	0.999967	1.06092	4998.83	0.00564318	2.5635
GO:0003015	250	12	238	0	250	0.000213284	1	1.06621	4999	0.00564131	2.04542
GO:0046622	374	22	352	4	370	0.000214929	0.999966	1.07443	4998.83	0.0056549	2.56614
GO:0007256	266	12	254	0	266	0.000215063	1	1.0751	4999	0.00562881	2.04458
GO:0007430	274	12	262	0	274	0.000215878	1	1.07918	4999	0.00562071	2.04374
GO:0007306	344	12	332	0	344	0.000221446	1	1.10701	4999	0.0057358	2.04291
GO:0048082	462	36	426	12	450	0.000258965	0.999924	1.29457	4998.62	0.00667302	2.59804
GO:0035277	616	36	580	12	604	0.000281828	0.999916	1.40886	4998.58	0.00722491	2.59937
GO:0046580	500	32	468	10	490	0.000366619	0.999899	1.83273	4998.49	0.00935066	2.6061
GO:0000278	542	32	510	10	532	0.000374047	0.999897	1.86986	4998.48	0.00949168	2.60745
GO:0007426	570	32	538	10	560	0.000378437	0.999895	1.89181	4998.48	0.00955459	2.60881
GO:0042742	504	38	466	14	490	0.000442716	0.999856	2.21314	4998.28	0.0111213	2.62515
GO:0007366	374	28	346	8	366	0.000453057	0.999888	2.26483	4998.44	0.0113242	2.61698
GO:0048066	158	16	142	2	156	0.000481339	0.999952	2.40622	4998.76	0.0119712	2.58601
GO:0045464	538	28	510	8	530	0.000494099	0.999876	2.47	4998.38	0.0122277	2.62107
GO:0048384	40	10	30	0	40	0.000514828	1	2.57363	4999	0.012678	2.16876
GO:0008359	238	16	222	2	236	0.000536283	0.999944	2.68088	4998.72	0.0131416	2.58867
GO:0035239	200	20	180	4	196	0.000556862	0.999908	2.78375	4998.54	0.0135793	2.60205
GO:0008069	316	16	300	2	314	0.000564452	0.99994	2.82169	4998.7	0.0136975	2.59134
GO:0007050	318	16	302	2	316	0.000565001	0.99994	2.82444	4998.7	0.013579	2.59269
GO:0009267	318	16	302	2	316	0.000565001	0.99994	2.82444	4998.7	0.0136446	2.59403
GO:0007612	362	24	338	6	356	0.000570244	0.999877	2.85065	4998.39	0.0136395	2.6197
GO:0048477	2182	114	2068	70	2112	0.000572876	0.999669	2.8638	4997.34	0.0136372	2.68386
GO:0001077	278	22	256	5	273	0.000581293	0.999888	2.90588	4998.44	0.013772	2.61425
GO:0035188	50	10	40	0	50	0.00059342	1	2.9665	4999	0.0139929	2.04208
GO:0060446	442	24	418	6	436	0.000594973	0.999871	2.97427	4998.35	0.0139637	2.62243
GO:0007613	486	24	462	6	480	0.0006053	0.999868	3.02589	4998.34	0.0141397	2.6238
GO:0007462	52	10	42	0	52	0.000606108	1	3.02994	4999	0.0140275	2.04041
GO:0042632	52	10	42	0	52	0.000606108	1	3.02994	4999	0.0140927	2.04124
GO:0035180	58	10	48	0	58	0.00063967	1	3.19771	4999	0.014736	2.03958
GO:0007296	340	20	320	4	336	0.000640054	0.999891	3.19963	4998.45	0.0146102	2.61016
GO:0045471	340	20	320	4	336	0.000640054	0.999891	3.19963	4998.45	0.0146772	2.61152
GO:0008340	1052	58	994	28	1024	0.000640083	0.999717	3.19977	4997.58	0.0145444	2.67823
GO:0007298	1056	58	998	28	1028	0.000640655	0.999717	3.20263	4997.58	0.0144916	2.67967
GO:0042803	525	34	491	12	513	0.000646156	0.999798	3.23014	4997.99	0.0145502	2.63052
GO:0007270	60	10	50	0	60	0.000649567	1	3.24718	4999	0.0145614	2.23369
GO:0007447	370	20	350	4	366	0.00065017	0.999888	3.2502	4998.44	0.0145098	2.61288
GO:0045167	376	20	356	4	372	0.000652011	0.999888	3.2594	4998.44	0.0144862	2.61562
GO:0045596	62	10	52	0	62	0.000658907	1	3.29388	4999	0.0145747	2.26609
GO:0035309	410	20	390	4	406	0.000661473	0.999886	3.3067	4998.43	0.014567	2.61835
GO:0007350	628	34	594	12	616	0.000672975	0.999788	3.3642	4997.94	0.0147553	2.63605
GO:0045467	652	34	618	12	640	0.000678085	0.999786	3.38975	4997.93	0.0148024	2.64161
GO:0000978	67	10	57	0	67	0.000680106	1	3.39985	4999	0.0147819	2.3165
GO:0007474	662	34	628	12	650	0.000680112	0.999786	3.39988	4997.93	0.0147181	2.64441
GO:0008594	706	34	672	12	694	0.000688388	0.999783	3.44125	4997.91	0.014833	2.65001
GO:0007503	70	10	60	0	70	0.000691534	1	3.45698	4999	0.0148368	2.03874
GO:0045924	76	10	66	0	76	0.000711958	1	3.55908	4999	0.0152097	2.23669
GO:0048071	92	10	82	0	92	0.000754484	1	3.77167	4999	0.0160496	2.03791
GO:0009997	98	10	88	0	98	0.000767125	1	3.83486	4999	0.0162494	2.03708
GO:0051259	102	10	92	0	102	0.000774785	1	3.87315	4999	0.0163424	2.35802
GO:0051960	104	10	94	0	104	0.00077841	1	3.89127	4999	0.0163499	2.03625
GO:0006997	106	10	96	0	106	0.000781908	1	3.90876	4999	0.0163546	2.3873
GO:0035284	128	10	118	0	128	0.000813575	1	4.06706	4999	0.0169461	2.03542
GO:0016545	134	10	124	0	134	0.000820504	1	4.1017	4999	0.0169492	2.38161
GO:0016543	134	10	124	0	134	0.000820504	1	4.1017	4999	0.0170195	2.38275
GO:0042694	194	10	184	0	194	0.000867084	1	4.33455	4999	0.0178377	2.40452
GO:0008543	196	10	186	0	196	0.000868163	1	4.33995	4999	0.0177867	2.39301
GO:0007450	422	30	392	10	412	0.000868851	0.999747	4.34339	4997.74	0.0177281	2.66831
GO:0007109	204	10	194	0	204	0.000872275	1	4.3605	4999	0.0177256	2.40684
GO:0000281	216	10	206	0	216	0.00087789	1	4.38857	4999	0.0177675	2.0346
GO:0048804	220	10	210	0	220	0.00087963	1	4.39727	4999	0.0176597	2.3976
GO:0071361	220	10	210	0	220	0.00087963	1	4.39727	4999	0.0177309	2.39875
GO:0008039	228	10	218	0	228	0.000882931	1	4.41377	4999	0.0176551	2.03377
GO:0007506	238	10	228	0	238	0.000886755	1	4.43289	4999	0.0176609	2.41381
GO:0070491	196	21	175	5	191	0.000889875	0.999826	4.44849	4998.13	0.0176527	2.62645
GO:0007477	252	10	242	0	252	0.000891613	1	4.45717	4999	0.0176173	2.03294
GO:0008065	262	10	252	0	262	0.000894773	1	4.47297	4999	0.0176101	2.03211
GO:0035215	266	10	256	0	266	0.000895972	1	4.47897	4999	0.0175646	2.03129
GO:0051124	512	30	482	10	502	0.000908717	0.999733	4.54267	4997.67	0.0177448	2.66969
GO:0045475	530	30	500	10	520	0.000915168	0.999731	4.57493	4997.65	0.0178013	2.67111
GO:0048542	536	30	506	10	526	0.000917229	0.99973	4.58523	4997.65	0.0177722	2.67254
GO:0008362	542	30	512	10	532	0.000919246	0.999729	4.59531	4997.65	0.0177425	2.67397
GO:0007370	608	30	578	10	598	0.000938953	0.999722	4.69383	4997.61	0.0180532	2.67538
GO:0016318	612	30	582	10	602	0.000940018	0.999722	4.69915	4997.61	0.0180044	2.67681
GO:0007269	838	48	790	22	816	0.00102949	0.999572	5.14641	4996.86	0.0196428	2.70539
GO:0050767	598	36	562	14	584	0.00105377	0.999635	5.26781	4997.18	0.0200297	2.69972
GO:0042059	666	36	630	14	652	0.00107757	0.999626	5.38678	4997.13	0.0204045	2.70115
GO:0006342	428	26	402	8	420	0.00120959	0.999676	6.04673	4997.38	0.0228178	2.68244
GO:0008345	494	26	468	8	486	0.00124233	0.999665	6.21041	4997.33	0.0233474	2.68529
GO:0035556	594	26	568	8	586	0.00127868	0.999653	6.39213	4997.27	0.0239405	2.68815
GO:0006351	666	44	622	20	646	0.0014665	0.999402	7.33105	4996.01	0.0273547	2.71522
GO:0007354	284	22	262	6	278	0.00147732	0.999659	7.38511	4997.29	0.0274539	2.68672
GO:0007400	508	32	476	12	496	0.00149042	0.999508	7.45061	4996.54	0.0275949	2.70668
GO:0007527	524	32	492	12	512	0.00150016	0.999504	7.49929	4996.52	0.0276726	2.70814
GO:0007423	974	58	916	30	944	0.00150993	0.999287	7.54814	4995.44	0.0277505	2.72677
GO:0014019	320	22	298	6	314	0.00151779	0.999647	7.58743	4997.23	0.0277928	2.69248
GO:0031935	344	22	322	6	338	0.00154034	0.99964	7.70015	4997.2	0.0281027	2.69536
GO:0019991	612	32	580	12	600	0.00154509	0.999486	7.72389	4996.43	0.0280869	2.71103
GO:0007616	932	44	888	20	912	0.00156933	0.999353	7.84506	4995.77	0.0284241	2.71657
GO:0042051	646	38	608	16	630	0.00157706	0.999407	7.88371	4996.04	0.0284611	2.71376
GO:0040018	528	22	506	6	522	0.00164766	0.999608	8.23664	4997.04	0.0296282	2.70256
GO:0032504	188	18	170	4	184	0.00166663	0.999697	8.3315	4997.49	0.029862	2.68105
GO:0007601	170	14	156	2	168	0.00169837	0.999804	8.49013	4998.02	0.0303219	2.62777
GO:0006967	184	14	170	2	182	0.00172661	0.9998	8.63132	4998	0.0307164	2.62914
GO:0005057	167	9	158	0	167	0.00174861	1	8.74128	4999	0.0309975	2.37369
GO:0007380	202	14	188	2	200	0.00175747	0.999795	8.78557	4997.98	0.0310444	2.6319
GO:0007526	206	14	192	2	204	0.00176363	0.999794	8.81637	4997.97	0.0310435	2.63328
GO:0035288	218	14	204	2	216	0.00178082	0.999791	8.9023	4997.96	0.0312361	2.63466
GO:0010506	240	14	226	2	238	0.00180805	0.999787	9.03847	4997.94	0.031603	2.63743
GO:0033554	242	14	228	2	240	0.0018103	0.999787	9.04967	4997.93	0.0314225	2.63882
GO:0035310	242	14	228	2	240	0.0018103	0.999787	9.04967	4997.93	0.0315319	2.64022
GO:0002052	246	14	232	2	244	0.00181467	0.999786	9.07155	4997.93	0.0313894	2.64301
GO:0035094	250	14	236	2	248	0.00181892	0.999785	9.09276	4997.93	0.0312466	2.64581
GO:0007166	250	14	236	2	248	0.00181892	0.999785	9.09276	4997.93	0.0313543	2.64721
GO:0045315	262	14	248	2	260	0.0018309	0.999783	9.15265	4997.92	0.0313447	2.6486
GO:0042993	272	14	258	2	270	0.0018401	0.999782	9.19867	4997.91	0.0313948	2.65141
GO:0007348	274	14	260	2	272	0.00184186	0.999782	9.20748	4997.91	0.031318	2.65282
GO:0009314	278	14	264	2	276	0.00184532	0.999781	9.22475	4997.91	0.0312703	2.65423
GO:0044058	280	14	266	2	278	0.00184701	0.999781	9.2332	4997.9	0.0311932	2.65563
GO:0007228	288	14	274	2	286	0.00185355	0.99978	9.26588	4997.9	0.0311982	2.65704
GO:0030730	298	14	284	2	296	0.00186124	0.999779	9.30434	4997.89	0.0311182	2.65845
GO:0030709	298	14	284	2	296	0.00186124	0.999779	9.30434	4997.89	0.0312226	2.65987
GO:0007043	316	18	298	4	312	0.00186218	0.99965	9.30905	4997.25	0.0310302	2.68959
GO:0009798	300	14	286	2	298	0.00186272	0.999778	9.31174	4997.89	0.030936	2.66128
GO:0007603	326	18	308	4	322	0.00187128	0.999648	9.35455	4997.24	0.0309753	2.69103
GO:0046777	314	14	300	2	312	0.00187257	0.999777	9.36095	4997.88	0.0308942	2.6627
GO:0055088	330	18	312	4	326	0.00187478	0.999647	9.37201	4997.23	0.030829	2.69393
GO:0007100	334	14	320	2	332	0.00188524	0.999775	9.42431	4997.87	0.0308994	2.66411
GO:0008335	356	14	342	2	354	0.00189758	0.999773	9.48601	4997.86	0.031	2.66553
GO:0051294	360	14	346	2	358	0.00189967	0.999772	9.49644	4997.86	0.030933	2.66695
GO:0016337	380	18	362	4	376	0.00191246	0.999638	9.56038	4997.19	0.0310402	2.69681
GO:0008064	388	18	370	4	384	0.00191762	0.999636	9.58618	4997.18	0.0310232	2.69826
GO:0035080	24	8	16	0	24	0.00194905	1	9.74329	4999	0.03143	2.03046
GO:0001736	754	46	708	22	732	0.00200092	0.999137	10.0026	4994.69	0.0321626	2.78101
GO:0010629	756	46	710	22	734	0.00200204	0.999137	10.0082	4994.69	0.0320776	2.78255
GO:0007156	434	28	406	10	424	0.00210124	0.999346	10.5041	4995.73	0.0335594	2.71803
GO:0008587	446	28	418	10	436	0.00211265	0.999342	10.5611	4995.71	0.0336342	2.71949
GO:0045747	462	34	428	14	448	0.00219409	0.999207	10.9683	4995.04	0.0348199	2.73851
GO:0008344	464	34	430	14	450	0.00219637	0.999206	10.9796	4995.03	0.0347457	2.74151
GO:0040008	560	28	532	10	550	0.00219776	0.999309	10.9866	4995.54	0.034658	2.72237
GO:0006629	562	28	534	10	552	0.00219895	0.999308	10.9926	4995.54	0.0345678	2.72385
GO:0008586	650	28	622	10	640	0.00224465	0.999291	11.221	4995.45	0.0351755	2.72529
GO:0001738	528	34	494	14	514	0.00226064	0.999178	11.3009	4994.89	0.0353154	2.76419
GO:0007413	546	34	512	14	532	0.00227615	0.999171	11.3785	4994.86	0.035447	2.7703
GO:0007391	1370	70	1300	40	1330	0.0022817	0.998795	11.4062	4992.98	0.035423	2.82408
GO:0007602	628	34	594	14	614	0.00233612	0.999145	11.6783	4994.72	0.0361557	2.77948
GO:0008270	1245	58	1187	31	1214	0.0023719	0.998835	11.8571	4993.18	0.0365961	2.821
GO:0006497	34	8	26	0	34	0.00245619	1	12.2785	4999	0.03778	2.02964
GO:0042026	40	8	32	0	40	0.00265303	1	13.2625	4999	0.0406824	2.29207
GO:0009725	50	8	42	0	50	0.00288508	1	14.4225	4999	0.0441056	2.02881
GO:0008364	52	8	44	0	52	0.00292162	1	14.6052	4999	0.0442581	2.27953
GO:0034440	52	8	44	0	52	0.00292162	1	14.6052	4999	0.0443927	2.28057
GO:0008610	52	8	44	0	52	0.00292162	1	14.6052	4999	0.044528	2.28161
GO:0035071	678	42	636	20	658	0.00295602	0.998739	14.7771	4992.7	0.044644	2.82712
GO:0018993	56	8	48	0	56	0.00298743	1	14.9341	4999	0.0448473	2.34695
GO:0042438	56	8	48	0	56	0.00298743	1	14.9341	4999	0.0449823	2.34805
GO:0003677	780	42	738	20	760	0.00303334	0.9987	15.1637	4992.5	0.0454003	2.82861
GO:0019953	60	8	52	0	60	0.00304503	1	15.2221	4999	0.0453039	2.26097
GO:0006583	60	8	52	0	60	0.00304503	1	15.2221	4999	0.0454391	2.26199
GO:0007464	446	36	410	16	430	0.00306305	0.998806	15.3122	4993.03	0.0454367	2.82252
GO:0046681	62	8	54	0	62	0.00307122	1	15.353	4999	0.0445015	2.3262
GO:0001507	62	8	54	0	62	0.00307122	1	15.353	4999	0.0446308	2.32728
GO:0042426	62	8	54	0	62	0.00307122	1	15.353	4999	0.0447609	2.32837
GO:0006719	62	8	54	0	62	0.00307122	1	15.353	4999	0.0448918	2.32945
GO:0035211	62	8	54	0	62	0.00307122	1	15.353	4999	0.0450235	2.33054
GO:0048065	62	8	54	0	62	0.00307122	1	15.353	4999	0.0451559	2.33162
GO:0046662	62	8	54	0	62	0.00307122	1	15.353	4999	0.0452891	2.33271
GO:0006581	62	8	54	0	62	0.00307122	1	15.353	4999	0.0454231	2.3338
GO:0046692	64	8	56	0	64	0.00309586	1	15.4762	4999	0.0446001	2.30581
GO:0046008	64	8	56	0	64	0.00309586	1	15.4762	4999	0.044729	2.30688
GO:0000980	186	15	171	3	183	0.00311047	0.999495	15.5492	4996.47	0.0446817	2.70958
GO:0035626	68	8	60	0	68	0.00314106	1	15.7021	4999	0.0449918	2.02799
GO:0008643	70	8	62	0	70	0.00316182	1	15.8059	4999	0.0449032	2.02553
GO:0015749	70	8	62	0	70	0.00316182	1	15.8059	4999	0.0450312	2.02635
GO:0060074	70	8	62	0	70	0.00316182	1	15.8059	4999	0.0451598	2.02717
GO:0007382	72	8	64	0	72	0.00318149	1	15.9043	4999	0.0446749	2.02225
GO:0015771	72	8	64	0	72	0.00318149	1	15.9043	4999	0.0448008	2.02307
GO:0048057	72	8	64	0	72	0.00318149	1	15.9043	4999	0.0449273	2.02389
GO:0016358	72	8	64	0	72	0.00318149	1	15.9043	4999	0.0450546	2.02471
GO:0045572	78	8	70	0	78	0.00323474	1	16.1705	4999	0.0452954	2.07772
GO:0035321	82	8	74	0	82	0.0032661	1	16.3273	4999	0.0456068	2.28892
GO:0007381	88	8	80	0	88	0.00330803	1	16.5368	4999	0.0459357	2.35469
GO:0060322	88	8	80	0	88	0.00330803	1	16.5368	4999	0.0460636	2.3558
GO:0048728	92	8	84	0	92	0.00333306	1	16.662	4999	0.0461551	2.02143
GO:0035001	98	8	90	0	98	0.00336692	1	16.8312	4999	0.0464951	2.02061
GO:0042305	100	8	92	0	100	0.00337734	1	16.8833	4999	0.0462556	2.38388
GO:0008052	100	8	92	0	100	0.00337734	1	16.8833	4999	0.0463827	2.38502
GO:0007383	100	8	92	0	100	0.00337734	1	16.8833	4999	0.0465105	2.38616
GO:0042811	106	8	98	0	106	0.00340631	1	17.0281	4999	0.0465249	2.31865
GO:0016055	632	30	602	12	620	0.00346729	0.998773	17.333	4992.86	0.0472288	2.82562
GO:0007378	126	8	118	0	126	0.00348351	1	17.4141	4999	0.0473209	2.31542
GO:0045752	162	8	154	0	162	0.00357549	1	17.8739	4999	0.0484387	2.29417
GO:0007172	174	8	166	0	174	0.00359786	1	17.9857	4999	0.04861	2.25688
GO:0008071	182	8	174	0	182	0.00361117	1	18.0522	4999	0.048268	2.408
GO:0048139	182	8	174	0	182	0.00361117	1	18.0522	4999	0.0483974	2.40916
GO:0001742	182	8	174	0	182	0.00361117	1	18.0522	4999	0.0485275	2.41032
GO:0048140	182	8	174	0	182	0.00361117	1	18.0522	4999	0.0486583	2.41148
GO:0048546	184	8	176	0	184	0.00361432	1	18.068	4999	0.0481812	2.40106
GO:0007421	186	8	178	0	186	0.0036174	1	18.0834	4999	0.0480941	2.0198
GO:0000578	200	8	192	0	200	0.00363728	1	18.1828	4999	0.0482301	2.01898
GO:0035202	202	8	194	0	202	0.0036399	1	18.1959	4999	0.0481372	2.35691
GO:0007249	242	8	234	0	242	0.00368332	1	18.4129	4999	0.0485829	2.01817
GO:0071222	244	8	236	0	244	0.00368512	1	18.4219	4999	0.0484787	2.39187
GO:0061320	258	8	250	0	258	0.00369696	1	18.4811	4999	0.0485069	2.41264
GO:0048802	262	8	254	0	262	0.00370012	1	18.4969	4999	0.0484212	2.01735
GO:0071390	286	20	266	6	280	0.00392973	0.999006	19.6447	4994.03	0.0512917	2.78685
GO:0007500	328	20	308	6	322	0.00402191	0.998975	20.1055	4993.88	0.0523582	2.78988
GO:0007622	338	20	318	6	332	0.00404061	0.998969	20.199	4993.85	0.052465	2.79142
GO:0046533	346	20	326	6	340	0.00405482	0.998964	20.2701	4993.82	0.0525131	2.79297
GO:0046667	358	20	338	6	352	0.00407499	0.998958	20.3709	4993.79	0.0526379	2.79451
GO:0008361	434	20	414	6	428	0.00417758	0.998923	20.8837	4993.62	0.053824	2.79598
GO:0031647	448	20	428	6	442	0.00419279	0.998918	20.9597	4993.59	0.0538811	2.80224
GO:0035076	136	16	120	4	132	0.00450174	0.999109	22.5042	4994.55	0.0577031	2.78403
GO:0002165	148	16	132	4	144	0.00460914	0.99908	23.0411	4994.4	0.0589286	2.7855
GO:0035073	82	12	70	2	80	0.00475654	0.999412	23.7779	4996.06	0.060658	2.7123
GO:0009649	564	32	532	14	550	0.00488192	0.998115	24.4047	4989.58	0.0620986	2.84306
GO:0007614	446	26	420	10	436	0.00488403	0.998368	24.4153	4990.84	0.0619677	2.83088
GO:0033227	466	26	440	10	456	0.00491644	0.998354	24.5773	4990.77	0.0622209	2.83245
GO:0022416	954	54	900	30	924	0.00494023	0.997504	24.6962	4986.52	0.0623641	2.8527
GO:0035289	210	16	194	4	206	0.00497726	0.998979	24.8813	4993.9	0.0626733	2.78833
GO:0007472	528	26	502	10	518	0.00500179	0.998318	25.0039	4990.59	0.0628239	2.83395
GO:0007163	536	26	510	10	526	0.0050114	0.998314	25.052	4990.57	0.062787	2.83555
GO:0008284	650	26	624	10	640	0.00512338	0.998267	25.6118	4990.34	0.0640294	2.83864
GO:0060361	110	12	98	2	108	0.00517011	0.999337	25.8454	4995.69	0.0644523	2.72096
GO:0046331	2164	116	2048	80	2084	0.00517119	0.996651	25.8508	4982.26	0.0643055	2.95158
GO:0050941	272	16	256	4	268	0.00518313	0.998921	25.9105	4993.61	0.0641349	2.79754
GO:0035106	272	16	256	4	268	0.00518313	0.998921	25.9105	4993.61	0.064294	2.79911
GO:0042683	276	16	260	4	272	0.00519334	0.998918	25.9615	4993.59	0.0641025	2.80067
GO:0045468	286	16	270	4	282	0.00521764	0.998912	26.083	4993.56	0.0642438	2.80379
GO:0009744	288	16	272	4	284	0.00522231	0.99891	26.1063	4993.55	0.0641433	2.80537
GO:0008016	300	16	284	4	296	0.00524903	0.998903	26.2399	4993.51	0.0643134	2.80692
GO:0034389	306	16	290	4	302	0.00526162	0.998899	26.3028	4993.5	0.0643101	2.80849
GO:0010212	310	16	294	4	306	0.00526975	0.998897	26.3435	4993.49	0.0642524	2.81006
GO:0007060	316	16	300	4	312	0.00528158	0.998893	26.4026	4993.47	0.0642399	2.81164
GO:0060278	322	16	306	4	318	0.00529297	0.99889	26.4596	4993.45	0.0642222	2.81321
GO:0007288	332	16	316	4	328	0.00531107	0.998885	26.55	4993.43	0.0642858	2.81478
GO:0016325	344	16	328	4	340	0.00533143	0.998879	26.6518	4993.4	0.0643764	2.81635
GO:0019730	982	64	918	38	944	0.00534492	0.997103	26.7193	4984.52	0.0643838	2.90642
GO:0003382	354	16	338	4	350	0.00534738	0.998875	26.7315	4993.37	0.0642585	2.81793
GO:0040007	402	16	386	4	398	0.00541308	0.998856	27.06	4993.28	0.0648921	2.81947
GO:0030177	196	12	184	2	194	0.00572443	0.999232	28.6164	4995.16	0.0684603	2.72811
GO:0050709	202	12	190	2	200	0.00574599	0.999228	28.7242	4995.14	0.0685542	2.72959
GO:0007302	228	12	216	2	226	0.00582661	0.999213	29.1272	4995.06	0.0691858	2.73104
GO:0032065	228	12	216	2	226	0.00582661	0.999213	29.1272	4995.06	0.0693505	2.73253
GO:0042325	230	12	218	2	228	0.00583207	0.999212	29.1545	4995.06	0.0689233	2.73402
GO:2000040	230	12	218	2	228	0.00583207	0.999212	29.1545	4995.06	0.0690866	2.73552
GO:0000092	236	12	224	2	234	0.00584793	0.999208	29.2338	4995.04	0.0689476	2.73701
GO:0032231	240	12	228	2	238	0.00585806	0.999206	29.2845	4995.03	0.0689046	2.74001
GO:0008277	244	12	232	2	242	0.00586787	0.999205	29.3335	4995.02	0.068858	2.74301
GO:0045749	250	12	238	2	248	0.00588202	0.999202	29.4042	4995.01	0.0688623	2.74451
GO:0001932	252	12	240	2	250	0.00588658	0.999201	29.427	4995.01	0.0687548	2.74602
GO:0038032	254	12	242	2	252	0.00589108	0.9992	29.4495	4995	0.0684872	2.74753
GO:0008608	254	12	242	2	252	0.00589108	0.9992	29.4495	4995	0.0686469	2.74904
GO:0016339	258	12	246	2	256	0.00589987	0.999198	29.4935	4994.99	0.0682719	2.75055
GO:0002011	258	12	246	2	256	0.00589987	0.999198	29.4935	4994.99	0.0684303	2.75206
GO:0016601	260	12	248	2	258	0.00590417	0.999197	29.5149	4994.99	0.0681638	2.75358
GO:0042332	264	12	252	2	262	0.00591257	0.999196	29.5569	4994.98	0.0681035	2.75509
GO:0007266	266	12	254	2	264	0.00591667	0.999195	29.5775	4994.98	0.0679941	2.75661
GO:0042771	268	12	256	2	266	0.00592072	0.999194	29.5977	4994.97	0.0678846	2.75813
GO:0033500	276	12	264	2	274	0.00593633	0.999191	29.6757	4994.96	0.0679078	2.75964
GO:0007284	278	12	266	2	276	0.0059401	0.99919	29.6946	4994.95	0.0677958	2.76117
GO:0048674	304	12	292	2	302	0.00598462	0.999182	29.9171	4994.91	0.0681483	2.76267
GO:0019915	318	12	306	2	316	0.00600563	0.999178	30.0221	4994.89	0.0682321	2.76572
GO:0046847	324	12	312	2	322	0.00601409	0.999176	30.0644	4994.88	0.0681733	2.76725
GO:0000086	336	12	324	2	334	0.00603011	0.999173	30.1445	4994.86	0.0682003	2.76877
GO:0007259	348	12	336	2	346	0.00604504	0.99917	30.2192	4994.85	0.0682148	2.77184
GO:0001654	366	12	354	2	364	0.00606563	0.999166	30.3221	4994.83	0.068293	2.77336
GO:0007310	382	12	370	2	380	0.00608233	0.999162	30.4056	4994.81	0.0683271	2.7749
GO:0051087	32	9	23	1	31	0.00635145	0.999574	31.7509	4996.87	0.0711903	2.70393
GO:0042594	612	34	578	16	596	0.00667096	0.997219	33.3481	4985.1	0.0746043	2.87657
GO:0035017	358	28	330	12	346	0.00686109	0.997467	34.2986	4986.34	0.0765594	2.85423
GO:0008354	762	34	728	16	746	0.00686343	0.997121	34.3103	4984.61	0.0764149	2.89298
GO:0016458	332	22	310	8	324	0.00692471	0.997856	34.6166	4988.28	0.0769258	2.84395
GO:0045931	372	22	350	8	364	0.00704349	0.997808	35.2104	4988.04	0.0780718	2.84543
GO:0006919	386	22	364	8	378	0.00707942	0.997793	35.39	4987.97	0.0782965	2.84701
GO:0045186	412	22	390	8	404	0.00713984	0.997769	35.6921	4987.85	0.0787904	2.84857
GO:0045184	430	22	408	8	422	0.0071775	0.997754	35.8803	4987.77	0.0790315	2.85015
GO:0048036	452	22	430	8	444	0.00721956	0.997737	36.0906	4987.69	0.0793199	2.85174
GO:0002121	500	28	472	12	488	0.00725636	0.997283	36.2745	4985.42	0.0795494	2.86848
GO:0007281	520	28	492	12	508	0.0072952	0.997265	36.4687	4985.33	0.0798002	2.87173
GO:0016203	554	28	526	12	542	0.00735496	0.997236	36.7674	4985.18	0.0802782	2.87331
GO:0000976	186	15	171	4	182	0.0081604	0.998236	40.7938	4990.18	0.0888755	2.84017
GO:0043066	718	36	682	18	700	0.00879681	0.996081	43.9753	4979.41	0.0955984	2.99243
GO:0055059	756	44	712	24	732	0.00889296	0.995646	44.4559	4977.24	0.0964337	3.00014
GO:0007618	218	18	200	6	212	0.00956063	0.997372	47.7936	4985.86	0.103449	2.86051
GO:0004698	156	9	147	1	155	0.00977237	0.999158	48.8521	4994.79	0.105512	2.77643
GO:0035222	250	18	232	6	244	0.00978057	0.997289	48.8931	4985.45	0.105373	2.8652
GO:0004697	166	9	157	1	165	0.00982986	0.999151	49.1395	4994.75	0.105676	2.77795
GO:0008101	260	18	242	6	254	0.00983851	0.997268	49.1827	4985.34	0.105542	2.87009
GO:0048100	292	18	274	6	286	0.00999792	0.997208	49.9796	4985.04	0.107023	2.8782
GO:0006325	574	30	544	14	560	0.0100607	0.995874	50.2933	4978.37	0.107464	2.99541
GO:0007143	596	30	566	14	582	0.010106	0.995851	50.5197	4978.26	0.107718	2.99714
GO:0007317	606	30	576	14	592	0.0101255	0.995841	50.6173	4978.21	0.107696	2.99892
GO:0032956	350	18	332	6	344	0.0102141	0.997126	51.0602	4984.63	0.108408	2.88964
GO:0046928	354	18	336	6	348	0.0102264	0.997121	51.1219	4984.61	0.108309	2.8913
GO:0000165	362	18	344	6	356	0.0102503	0.997112	51.2413	4984.56	0.108333	2.898
GO:0008592	376	18	358	6	370	0.0102897	0.997097	51.4384	4984.49	0.10852	2.91491
GO:0046673	380	18	362	6	374	0.0103005	0.997093	51.492	4984.47	0.108404	2.9166
GO:0019992	222	11	211	2	220	0.010301	0.998498	51.4947	4991.49	0.108182	2.82964
GO:0008105	394	18	376	6	388	0.0103364	0.997079	51.6715	4984.4	0.108326	2.92169
GO:0007300	422	18	404	6	416	0.0104011	0.997055	51.9952	4984.28	0.108777	2.92848
GO:0040014	460	18	442	6	454	0.0104766	0.997026	52.3724	4984.13	0.109337	2.93012
GO:0016322	374	24	350	10	364	0.0105989	0.996213	52.9839	4980.07	0.110383	2.98744
GO:0035160	402	24	378	10	392	0.0107046	0.996164	53.5125	4979.82	0.111253	2.98909
GO:0035147	610	38	572	20	590	0.0107181	0.994995	53.5798	4973.98	0.111161	2.99999
GO:0070983	406	24	382	10	396	0.0107186	0.996157	53.5823	4979.79	0.110936	2.99086
GO:0042067	674	38	636	20	654	0.0108715	0.994907	54.3468	4973.54	0.112287	3.00153
GO:0007314	536	24	512	10	526	0.0110606	0.995998	55.2919	4978.99	0.114004	2.99398
GO:0006278	26	6	20	0	26	0.0113088	1	56.5326	4999	0.116322	2.1993
GO:0004887	28	6	22	0	28	0.0116033	1	58.0047	4999	0.119106	2.14182
GO:0010998	30	6	24	0	30	0.0118604	1	59.2899	4999	0.121247	2.01573
GO:0042045	30	6	24	0	30	0.0118604	1	59.2899	4999	0.121496	2.01654
GO:0003707	33	6	27	0	33	0.01219	1	60.9378	4999	0.12411	2.18011
GO:0004879	33	6	27	0	33	0.01219	1	60.9378	4999	0.124363	2.18106
GO:0031427	136	14	122	4	132	0.0128122	0.997115	64.0483	4984.58	0.13018	2.89465
GO:0001523	44	6	38	0	44	0.0130257	1	65.1156	4999	0.131547	2.01329
GO:0046154	44	6	38	0	44	0.0130257	1	65.1156	4999	0.131813	2.0141
GO:0070873	44	6	38	0	44	0.0130257	1	65.1156	4999	0.13208	2.01491
GO:0007254	608	32	576	16	592	0.013099	0.994227	65.4821	4970.14	0.13202	3.02136
GO:0008063	654	40	614	22	632	0.013114	0.993581	65.5567	4966.91	0.131905	3.03415
GO:0000160	46	6	40	0	46	0.0131359	1	65.6665	4999	0.131861	2.19833
GO:0007173	646	32	614	16	630	0.0131888	0.994177	65.9309	4969.89	0.132126	3.02305
GO:0015758	48	6	42	0	48	0.0132372	1	66.1727	4999	0.132345	2.12182
GO:0045451	728	32	696	16	712	0.0133512	0.994088	66.7425	4969.44	0.133219	3.02646
GO:0045856	52	6	46	0	52	0.0134169	1	67.071	4999	0.133607	2.17821
GO:0045746	178	14	164	4	174	0.0134187	0.996918	67.0803	4983.59	0.13336	2.93152
GO:0016201	54	6	48	0	54	0.013497	1	67.4713	4999	0.133607	2.2307
GO:0007496	54	6	48	0	54	0.013497	1	67.4713	4999	0.133872	2.2317
GO:0000981	190	14	176	4	186	0.0135439	0.996876	67.7059	4983.38	0.133806	2.93313
GO:0031937	58	6	52	0	58	0.0136409	1	68.1909	4999	0.134499	2.01248
GO:0007388	60	6	54	0	60	0.0137058	1	68.5154	4999	0.134873	2.34915
GO:0034198	218	14	204	4	214	0.0137833	0.996797	68.9029	4982.99	0.135369	2.93462
GO:0007386	64	6	58	0	64	0.0138237	1	69.1047	4999	0.133924	2.1075
GO:0021960	64	6	58	0	64	0.0138237	1	69.1047	4999	0.134184	2.10839
GO:0048092	64	6	58	0	64	0.0138237	1	69.1047	4999	0.134445	2.10928
GO:0001672	64	6	58	0	64	0.0138237	1	69.1047	4999	0.134707	2.11017
GO:0048070	64	6	58	0	64	0.0138237	1	69.1047	4999	0.13497	2.11106
GO:0048053	64	6	58	0	64	0.0138237	1	69.1047	4999	0.135234	2.11196
GO:0048750	64	6	58	0	64	0.0138237	1	69.1047	4999	0.135499	2.11285
GO:0001661	66	6	60	0	66	0.0138774	1	69.373	4999	0.133925	2.01086
GO:0048808	66	6	60	0	66	0.0138774	1	69.373	4999	0.134184	2.01167
GO:0046661	68	6	62	0	68	0.0139279	1	69.6258	4999	0.134154	2.01005
GO:0048086	70	6	64	0	70	0.0139757	1	69.8644	4999	0.134097	2.00844
GO:0046660	70	6	64	0	70	0.0139757	1	69.8644	4999	0.134355	2.00924
GO:0007432	254	14	240	4	250	0.0140149	0.99672	70.0604	4982.6	0.134215	2.93612
GO:0032095	258	14	244	4	254	0.0140367	0.996712	70.1694	4982.56	0.134167	2.93783
GO:0007483	74	6	68	0	74	0.0140635	1	70.3035	4999	0.133912	2.00682
GO:0048099	74	6	68	0	74	0.0140635	1	70.3035	4999	0.134167	2.00763
GO:0090163	266	14	252	4	262	0.0140783	0.996698	70.3776	4982.49	0.133798	2.93952
GO:0035019	268	14	254	4	264	0.0140884	0.996695	70.4278	4982.48	0.133639	2.94125
GO:0090281	76	6	70	0	76	0.014104	1	70.506	4999	0.133282	2.32296
GO:0045664	76	6	70	0	76	0.014104	1	70.506	4999	0.133534	2.32404
GO:0006007	276	14	262	4	272	0.0141271	0.996682	70.6212	4982.41	0.133248	2.94295
GO:0007377	278	14	264	4	274	0.0141364	0.996679	70.6679	4982.4	0.133084	2.94468
GO:0007487	78	6	72	0	78	0.0141425	1	70.6983	4999	0.132642	2.00521
GO:0016198	78	6	72	0	78	0.0141425	1	70.6983	4999	0.132892	2.00602
GO:0032008	280	14	266	4	276	0.0141456	0.996676	70.7139	4982.38	0.132423	2.94641
GO:0007486	80	6	74	0	80	0.014179	1	70.8811	4999	0.132488	2.00441
GO:0016572	288	14	274	4	284	0.0141811	0.996664	70.8915	4982.32	0.13226	2.94812
GO:0008630	290	14	276	4	286	0.0141897	0.996661	70.9344	4982.31	0.132094	2.94986
GO:0046959	298	14	284	4	294	0.0142229	0.99665	71.1003	4982.25	0.132157	2.95332
GO:0042676	302	14	288	4	298	0.0142389	0.996644	71.18	4982.22	0.132059	2.95506
GO:0042595	304	14	290	4	300	0.0142467	0.996642	71.2191	4982.21	0.131401	2.9568
GO:0000075	304	14	290	4	300	0.0142467	0.996642	71.2191	4982.21	0.131643	2.95856
GO:0050804	304	14	290	4	300	0.0142467	0.996642	71.2191	4982.21	0.131887	2.96032
GO:0048636	84	6	78	0	84	0.014247	1	71.2209	4999	0.131162	2.36136
GO:0051663	310	14	296	4	306	0.0142695	0.996634	71.3334	4982.17	0.131128	2.96205
GO:0035023	312	14	298	4	308	0.014277	0.996631	71.3705	4982.16	0.130955	2.96381
GO:0031989	86	6	80	0	86	0.0142787	1	71.3791	4999	0.130731	2.00361
GO:0007584	322	14	308	4	318	0.0143127	0.996619	71.5493	4982.1	0.130803	2.96554
GO:0007318	324	14	310	4	320	0.0143196	0.996617	71.5837	4982.09	0.130627	2.96729
GO:0000187	332	14	318	4	328	0.0143463	0.996608	71.7174	4982.04	0.130633	2.96904
GO:0007211	92	6	86	0	92	0.0143655	1	71.8129	4999	0.130569	2.0028
GO:0045705	94	6	88	0	94	0.0143919	1	71.9453	4999	0.130572	2.002
GO:0006874	102	6	96	0	102	0.0144876	1	72.4237	4999	0.130965	2.28997
GO:0072499	102	6	96	0	102	0.0144876	1	72.4237	4999	0.131202	2.29102
GO:0007301	408	14	394	4	404	0.0145486	0.996539	72.7283	4981.7	0.131042	2.97237
GO:0030717	408	14	394	4	404	0.0145486	0.996539	72.7283	4981.7	0.131278	2.97415
GO:0007217	114	6	108	0	114	0.0146063	1	73.0167	4999	0.131325	2.0012
GO:0035186	116	6	110	0	116	0.0146237	1	73.1037	4999	0.131245	2.0004
GO:0035152	390	26	364	12	378	0.0146824	0.994168	73.3973	4969.85	0.131536	3.02486
GO:0046602	130	6	124	0	130	0.0147306	1	73.6384	4999	0.131497	1.9988
GO:0040020	130	6	124	0	130	0.0147306	1	73.6384	4999	0.131732	1.9996
GO:0004706	133	6	127	0	133	0.0147506	1	73.7385	4999	0.131441	1.998
GO:0060180	170	6	164	0	170	0.0149398	1	74.6839	4999	0.13289	1.9972
GO:0045930	184	6	178	0	184	0.0149916	1	74.9431	4999	0.133114	1.99641
GO:0010001	472	26	446	12	460	0.0150401	0.993984	75.1856	4968.93	0.133308	3.02799
GO:0016059	480	26	454	12	468	0.0150686	0.993969	75.3279	4968.85	0.133324	3.02979
GO:0007615	486	26	460	12	474	0.0150894	0.993959	75.4317	4968.8	0.133271	3.0316
GO:0006030	228	6	222	0	228	0.0151133	1	75.5514	4999	0.133248	2.37934
GO:0048133	238	6	232	0	238	0.0151347	1	75.6584	4999	0.133201	2.36471
GO:0002009	606	26	580	12	594	0.0154192	0.993788	77.0804	4967.95	0.135467	3.03293
GO:0032968	296	20	276	8	288	0.015734	0.994709	78.6542	4972.55	0.13799	3.00275
GO:0042752	314	20	294	8	306	0.0158532	0.994655	79.25	4972.28	0.138792	3.0044
GO:0016332	364	20	344	8	356	0.0161234	0.994532	80.6007	4971.66	0.14091	3.00584
GO:0048103	368	20	348	8	360	0.0161419	0.994523	80.6931	4971.62	0.140826	3.00764
GO:0030011	370	20	350	8	362	0.016151	0.994519	80.7386	4971.6	0.14066	3.00944
GO:0045886	382	20	362	8	374	0.0162036	0.994495	81.0016	4971.48	0.140628	3.01119
GO:0016334	382	20	362	8	374	0.0162036	0.994495	81.0016	4971.48	0.140872	3.01302
GO:0007309	442	20	422	8	434	0.0164243	0.994394	82.1052	4970.97	0.142297	3.01454
GO:0001751	666	34	632	18	648	0.0164527	0.992294	82.247	4960.48	0.142296	3.0715
GO:0045792	456	20	436	8	448	0.0164676	0.994374	82.3214	4970.88	0.142179	3.01631
GO:0030307	492	20	472	8	484	0.0165676	0.994328	82.8215	4970.65	0.142796	3.018
GO:0000280	112	10	102	2	110	0.0168112	0.99744	84.0391	4986.2	0.144646	2.85579
GO:0042659	118	10	108	2	116	0.0169349	0.99741	84.6578	4986.05	0.14546	2.85734
GO:0035015	126	10	116	2	124	0.0170819	0.997375	85.3926	4985.88	0.146471	2.85888
GO:0050839	130	10	120	2	128	0.0171488	0.997359	85.7266	4985.8	0.146792	2.86211
GO:0021782	138	10	128	2	136	0.017271	0.99733	86.3375	4985.65	0.147586	2.86367
GO:0007376	152	10	142	2	150	0.0174543	0.997285	87.254	4985.43	0.148898	2.86684
GO:0050821	174	10	164	2	172	0.0176835	0.997229	88.3996	4985.15	0.150596	2.87494
GO:0007258	216	10	206	2	214	0.0179925	0.997153	89.9447	4984.77	0.152708	2.8797
GO:0035313	216	10	206	2	214	0.0179925	0.997153	89.9447	4984.77	0.152967	2.88137
GO:0045498	222	10	212	2	220	0.0180272	0.997144	90.1182	4984.72	0.152743	2.88301
GO:0007058	224	10	214	2	222	0.0180384	0.997142	90.1739	4984.71	0.152579	2.88467
GO:0000185	230	10	220	2	228	0.0180707	0.997134	90.3354	4984.67	0.152594	2.88632
GO:0008348	236	10	226	2	234	0.0181014	0.997126	90.4888	4984.63	0.152595	2.88797
GO:0080134	246	10	236	2	244	0.0181492	0.997114	90.7279	4984.57	0.152741	2.89632
GO:0004703	152	8	144	1	151	0.0181553	0.998271	90.7583	4990.36	0.152535	2.83704
GO:0007406	248	10	238	2	246	0.0181583	0.997112	90.7735	4984.56	0.152304	2.89969
GO:0046960	250	10	240	2	248	0.0181673	0.99711	90.8183	4984.55	0.15187	2.90137
GO:0070816	250	10	240	2	248	0.0181673	0.99711	90.8183	4984.55	0.152124	2.90306
GO:0042542	254	10	244	2	252	0.0181848	0.997105	90.9058	4984.53	0.151763	2.90474
GO:0048142	258	10	248	2	256	0.0182018	0.997101	90.9906	4984.51	0.151651	2.90811
GO:0008315	260	10	250	2	258	0.0182101	0.997099	91.0321	4984.5	0.150965	2.90981
GO:0045317	260	10	250	2	258	0.0182101	0.997099	91.0321	4984.5	0.151216	2.91151
GO:0007522	260	10	250	2	258	0.0182101	0.997099	91.0321	4984.5	0.151468	2.91321
GO:0030046	272	10	262	2	270	0.0182572	0.997087	91.268	4984.44	0.150856	2.91829
GO:0048589	272	10	262	2	270	0.0182572	0.997087	91.268	4984.44	0.151106	2.92
GO:0034614	284	10	274	2	282	0.0183005	0.997076	91.4841	4984.38	0.150964	2.92339
GO:0043524	286	10	276	2	284	0.0183073	0.997075	91.5184	4984.38	0.150772	2.9251
GO:0008302	310	10	300	2	308	0.0183827	0.997056	91.8953	4984.28	0.151144	2.92677
GO:0003774	184	8	176	1	183	0.0183929	0.998233	91.9459	4990.17	0.150978	2.84178
GO:0046843	828	44	784	26	802	0.0185855	0.990147	92.9091	4949.74	0.15231	3.13672
GO:0010004	448	28	420	14	434	0.0193699	0.991608	96.8299	4957.05	0.158478	3.077
GO:0009617	168	16	152	6	162	0.0224783	0.993221	112.369	4965.11	0.183609	3.03491
GO:0007005	370	22	348	10	360	0.0226183	0.991255	113.069	4955.28	0.184452	3.07973
GO:0031065	182	16	166	6	176	0.0227636	0.993098	113.795	4964.5	0.185334	3.03639
GO:0042440	188	16	172	6	182	0.0228731	0.993051	114.342	4964.26	0.185923	3.0381
GO:0007520	564	38	526	22	542	0.0228798	0.988313	114.376	4940.58	0.185676	3.16704
GO:0007623	454	22	432	10	444	0.0230648	0.991022	115.301	4954.12	0.186873	3.08668
GO:0016204	200	16	184	6	194	0.0230726	0.992964	115.34	4963.83	0.186634	3.04156
GO:0010114	206	16	190	6	200	0.0231637	0.992925	115.795	4963.63	0.187069	3.04331
GO:0001558	484	22	462	10	474	0.023187	0.990958	115.912	4953.8	0.186954	3.0884
GO:0007499	214	16	198	6	208	0.0232774	0.992875	116.364	4963.38	0.187381	3.04502
GO:0006916	526	22	504	10	516	0.0233348	0.990881	116.651	4953.41	0.187541	3.09009
GO:0007375	220	16	204	6	214	0.0233573	0.99284	116.763	4963.21	0.187421	3.04678
GO:0016476	536	22	514	10	526	0.0233666	0.990864	116.81	4953.33	0.187195	3.09197
GO:0043153	222	16	206	6	216	0.023383	0.992829	116.892	4963.15	0.187027	3.04862
GO:0010780	226	16	210	6	220	0.023433	0.992807	117.142	4963.04	0.187127	3.05043
GO:0055085	704	38	666	22	682	0.0234838	0.987927	117.396	4938.65	0.187234	3.16783
GO:0007224	722	38	684	22	700	0.0235446	0.987888	117.7	4938.45	0.18742	3.16974
GO:0003708	20	5	15	0	20	0.023562	1	117.787	4999	0.18726	1.99561
GO:0061332	242	16	226	6	236	0.0236167	0.992727	118.06	4962.64	0.1871	3.05581
GO:0007374	242	16	226	6	236	0.0236167	0.992727	118.06	4962.64	0.187397	3.0577
GO:0007402	262	16	246	6	256	0.0238152	0.992639	119.052	4962.2	0.188373	3.05931
GO:0046844	264	16	248	6	258	0.0238334	0.992631	119.143	4962.16	0.18822	3.06117
GO:0006811	270	16	254	6	264	0.0238864	0.992608	119.408	4962.05	0.188341	3.06299
GO:0035159	438	30	408	16	422	0.0239332	0.988931	119.642	4943.67	0.188412	3.16496
GO:0042308	298	16	282	6	292	0.0241058	0.992511	120.505	4961.56	0.189473	3.06458
GO:0048747	320	16	304	6	314	0.0242514	0.992447	121.233	4961.24	0.190318	3.06628
GO:0007099	350	16	334	6	344	0.0244207	0.992371	122.079	4960.86	0.191347	3.06794
GO:0035171	368	16	352	6	362	0.0245091	0.992332	122.521	4960.67	0.191739	3.06972
GO:0000082	412	16	396	6	406	0.0246929	0.99225	123.44	4960.26	0.192875	3.07327
GO:0016199	438	16	422	6	432	0.0247843	0.992209	123.896	4960.05	0.193286	3.07505
GO:0050829	440	16	424	6	434	0.0247908	0.992206	123.929	4960.04	0.193036	3.07695
GO:0048803	650	30	620	16	634	0.0249384	0.98833	124.667	4940.66	0.193884	3.16506
GO:0005496	26	5	21	0	26	0.0253101	1	126.525	4999	0.196163	1.99402
GO:0004884	26	5	21	0	26	0.0253101	1	126.525	4999	0.196468	1.99481
GO:0005509	650	35	615	20	630	0.0264081	0.986679	132.014	4932.41	0.204356	3.19456
GO:0035091	199	11	188	3	196	0.026549	0.994265	132.718	4970.33	0.205129	3.01964
GO:0061321	196	24	172	12	184	0.0265603	0.98906	132.775	4944.31	0.204899	3.16335
GO:0004806	34	5	29	0	34	0.0266935	1	133.441	4999	0.20561	1.99322
GO:0016298	40	5	35	0	40	0.0273714	1	136.829	4999	0.210507	2.33598
GO:0030036	872	40	832	24	848	0.0276457	0.985183	138.201	4924.93	0.21229	3.21261
GO:0007165	1034	62	972	42	992	0.0277148	0.982929	138.546	4913.66	0.212494	3.21364
GO:0006541	64	12	52	4	60	0.0293672	0.992988	146.806	4963.95	0.224818	3.03977
GO:0048675	610	32	578	18	592	0.0297331	0.985326	148.636	4925.64	0.227272	3.20889
GO:0007280	482	24	458	12	470	0.0301387	0.987041	150.663	4934.22	0.23002	3.17926
GO:0045610	492	24	468	12	480	0.030189	0.987012	150.915	4934.07	0.230053	3.18122
GO:0006955	500	24	476	12	488	0.0302277	0.98699	151.108	4933.96	0.229998	3.18937
GO:0030707	1072	52	1020	34	1038	0.0303769	0.982029	151.854	4909.16	0.230781	3.22335
GO:0000910	870	32	838	18	852	0.0305435	0.984811	152.687	4923.07	0.231695	3.21559
GO:0006468	888	42	846	26	862	0.0314384	0.982592	157.161	4911.98	0.238122	3.21675
GO:0035175	109	7	102	1	108	0.0326542	0.99658	163.238	4981.91	0.246956	2.97072
GO:0030551	126	7	119	1	125	0.0329909	0.996516	164.922	4981.59	0.249126	2.97586
GO:0004691	128	7	121	1	127	0.0330247	0.99651	165.09	4981.55	0.249005	2.97762
GO:0050321	141	7	134	1	140	0.0332208	0.996473	166.071	4981.37	0.250106	2.97929
GO:0004679	142	7	135	1	141	0.0332344	0.99647	166.139	4981.35	0.249832	2.98106
GO:0019904	143	7	136	1	142	0.0332478	0.996467	166.206	4981.34	0.249558	2.98284
GO:0016909	146	7	139	1	145	0.0332869	0.99646	166.401	4981.3	0.249477	2.9846
GO:0004693	157	7	150	1	156	0.0334176	0.996435	167.055	4981.18	0.250082	2.98632
GO:0050774	246	18	228	8	238	0.0339373	0.987553	169.653	4936.78	0.253592	3.1707
GO:0001746	144	12	132	4	140	0.0343666	0.991047	171.798	4954.24	0.256416	3.08483
GO:0007275	298	18	280	8	290	0.0346024	0.987206	172.977	4935.04	0.257407	3.17162
GO:0008584	298	18	280	8	290	0.0346024	0.987206	172.977	4935.04	0.25779	3.17366
GO:0007311	304	18	286	8	296	0.0346645	0.987173	173.288	4934.88	0.257486	3.1756
GO:0034605	324	18	306	8	316	0.0348551	0.987073	174.241	4934.38	0.258517	3.17732
GO:0007460	166	12	154	4	162	0.0349005	0.99083	174.467	4953.16	0.25847	3.09379
GO:0051276	340	18	322	8	332	0.0349915	0.987001	174.922	4934.02	0.258761	3.18324
GO:0003682	342	18	324	8	334	0.0350076	0.986993	175.003	4933.98	0.258117	3.18527
GO:0007628	342	18	324	8	334	0.0350076	0.986993	175.003	4933.98	0.258498	3.18732
GO:0003779	343	18	325	8	335	0.0350156	0.986989	175.043	4933.96	0.257795	3.19143
GO:0009987	684	34	650	20	664	0.0350757	0.98182	175.343	4908.12	0.257858	3.23115
GO:0007016	386	18	368	8	378	0.0353207	0.986828	176.568	4933.15	0.259278	3.19298
GO:0007611	782	34	748	20	762	0.0354355	0.981581	177.142	4906.92	0.259739	3.24962
GO:0046528	214	12	202	4	210	0.0356853	0.990509	178.391	4951.55	0.261187	3.09859
GO:0035006	454	18	436	8	446	0.0356854	0.986634	178.391	4932.19	0.260806	3.19649
GO:0007229	224	12	212	4	220	0.0358066	0.990459	178.997	4951.3	0.261309	3.10038
GO:0035191	246	12	234	4	242	0.0360387	0.990363	180.157	4950.82	0.26262	3.10396
GO:0071475	248	12	236	4	244	0.0360578	0.990355	180.253	4950.78	0.261995	3.10589
GO:0031452	248	12	236	4	244	0.0360578	0.990355	180.253	4950.78	0.262377	3.10784
GO:0045476	252	12	240	4	248	0.036095	0.990339	180.439	4950.71	0.261885	3.11169
GO:0045887	260	12	248	4	256	0.036166	0.99031	180.794	4950.56	0.26202	3.11356
GO:0009651	264	12	252	4	260	0.0361999	0.990296	180.963	4950.49	0.261886	3.11547
GO:0002168	614	18	596	8	606	0.0362252	0.986347	181.09	4930.75	0.261691	3.19763
GO:0010800	268	12	256	4	264	0.0362328	0.990282	181.128	4950.42	0.260241	3.11739
GO:0042306	268	12	256	4	264	0.0362328	0.990282	181.128	4950.42	0.260615	3.11936
GO:0032879	268	12	256	4	264	0.0362328	0.990282	181.128	4950.42	0.260991	3.12132
GO:0007257	268	12	256	4	264	0.0362328	0.990282	181.128	4950.42	0.261368	3.12329
GO:0032874	280	12	268	4	276	0.0363258	0.990243	181.593	4950.23	0.260535	3.12514
GO:0048865	284	12	272	4	280	0.0363551	0.990231	181.739	4950.17	0.260371	3.12708
GO:0016330	292	12	280	4	288	0.0364112	0.990208	182.02	4950.05	0.260028	3.12898
GO:0007473	292	12	280	4	288	0.0364112	0.990208	182.02	4950.05	0.2604	3.13096
GO:0018108	310	12	298	4	306	0.0365269	0.99016	182.598	4949.81	0.260482	3.13477
GO:0000915	320	12	308	4	316	0.0365856	0.990135	182.891	4949.69	0.260529	3.13867
GO:0030031	330	12	318	4	326	0.0366407	0.990112	183.167	4949.57	0.26055	3.14059
GO:0043277	366	12	354	4	362	0.0368142	0.990039	184.034	4949.21	0.261412	3.14235
GO:0000070	452	12	440	4	448	0.0371169	0.989912	185.548	4948.57	0.263188	3.15598
GO:0006979	612	36	576	22	590	0.0397447	0.978629	198.684	4892.17	0.281421	3.29661
GO:0005083	168	10	158	3	165	0.0430217	0.989992	215.065	4948.97	0.304194	3.1482
GO:0008283	964	48	916	32	932	0.043067	0.974207	215.292	4870.06	0.304085	3.30397
GO:0051726	570	28	542	16	554	0.044865	0.977758	224.28	4887.81	0.316333	3.2959
GO:0072347	336	20	316	10	326	0.0456113	0.980874	228.011	4903.39	0.321142	3.2624
GO:0070593	372	20	352	10	362	0.0459757	0.980658	229.832	4902.31	0.323252	3.27695
GO:0007131	376	20	356	10	366	0.0460118	0.980637	230.013	4902.2	0.323052	3.27907
GO:0072089	400	20	380	10	390	0.0462136	0.980517	231.022	4901.6	0.324014	3.28967
GO:0045500	428	20	408	10	418	0.0464204	0.980393	232.056	4900.99	0.325008	3.29146
GO:0046664	470	20	450	10	460	0.0466843	0.980236	233.375	4900.2	0.326398	3.29536
GO:0008103	488	20	468	10	478	0.0467835	0.980176	233.871	4899.9	0.326635	3.29738
GO:0007343	494	20	474	10	484	0.0468149	0.980158	234.028	4899.81	0.326399	3.29953
GO:0001745	1042	50	992	34	1008	0.0471249	0.971147	235.577	4854.76	0.328102	3.38075
GO:0006066	68	8	60	2	66	0.0481824	0.991432	240.864	4956.17	0.334999	3.07837
GO:0006543	14	4	10	0	14	0.0488889	1	244.396	4999	0.338967	1.99163
GO:0070409	14	4	10	0	14	0.0488889	1	244.396	4999	0.339438	1.99243
GO:0045742	78	8	70	2	76	0.0490206	0.991164	245.054	4954.83	0.338941	3.08136
GO:0006644	78	8	70	2	76	0.0490206	0.991164	245.054	4954.83	0.33941	3.08328
GO:0035070	104	8	96	2	102	0.050443	0.9907	252.165	4952.51	0.347813	3.09532
GO:0003333	104	8	96	2	102	0.050443	0.9907	252.165	4952.51	0.348294	3.09725
GO:0061031	16	4	12	0	16	0.0506118	1	253.008	4999	0.348496	1.99084
GO:0007528	772	40	732	26	746	0.0506372	0.970808	253.135	4853.07	0.348192	3.38902
GO:0006814	144	14	130	6	138	0.0513199	0.982698	256.548	4912.51	0.352401	3.21499
GO:0030182	134	8	126	2	132	0.0513964	0.990384	256.931	4950.93	0.352442	3.10209
GO:0004711	138	8	130	2	136	0.0514921	0.990352	257.409	4950.77	0.352615	3.10978
GO:0048067	152	14	138	6	146	0.0516558	0.982524	258.227	4911.64	0.353252	3.21863
GO:0004683	160	8	152	2	158	0.0519327	0.990204	259.612	4950.03	0.354661	3.13293
GO:0008314	198	8	190	2	196	0.0524626	0.990025	262.261	4949.13	0.357791	3.1443
GO:0043507	200	8	192	2	198	0.0524849	0.990017	262.372	4949.1	0.357455	3.14628
GO:0034769	210	8	202	2	208	0.05259	0.989981	262.898	4948.92	0.357684	3.15017
GO:0003383	212	8	204	2	210	0.0526099	0.989975	262.997	4948.88	0.357333	3.15215
GO:0006265	184	14	170	6	178	0.0527059	0.981974	263.477	4908.89	0.357499	3.22953
GO:0006970	226	8	218	2	224	0.0527388	0.989931	263.641	4948.66	0.357238	3.15402
GO:0010669	234	8	226	2	232	0.0528056	0.989908	263.975	4948.55	0.357206	3.15798
GO:0004871	238	8	230	2	236	0.0528373	0.989897	264.134	4948.5	0.356937	3.15996
GO:0043068	250	8	242	2	248	0.0529263	0.989867	264.578	4948.34	0.357056	3.16188
GO:0007489	196	14	182	6	190	0.0530108	0.981813	265.001	4908.08	0.357144	3.23326
GO:0031323	20	4	16	0	20	0.0530146	1	265.02	4999	0.356689	1.99005
GO:0000079	264	8	256	2	262	0.0530198	0.989835	265.046	4948.18	0.356245	3.1638
GO:0043007	200	14	186	6	194	0.0531043	0.981764	265.468	4907.84	0.355856	3.23736
GO:0006349	200	14	186	6	194	0.0531043	0.981764	265.468	4907.84	0.356334	3.2395
GO:0048592	206	14	192	6	200	0.0532377	0.981693	266.135	4907.48	0.356272	3.2414
GO:0044130	210	14	196	6	204	0.0533224	0.981649	266.558	4907.26	0.355886	3.2434
GO:0032876	210	14	196	6	204	0.0533224	0.981649	266.558	4907.26	0.356362	3.24554
GO:0006887	212	14	198	6	206	0.0533635	0.981627	266.764	4907.15	0.355685	3.24762
GO:0035156	218	14	204	6	212	0.0534823	0.981564	267.358	4906.84	0.356003	3.25171
GO:0007523	222	14	208	6	216	0.0535579	0.981524	267.736	4906.64	0.356032	3.25374
GO:0035224	228	14	214	6	222	0.0536664	0.981466	268.278	4906.35	0.356279	3.25571
GO:0051168	22	4	18	0	22	0.0538854	1	269.373	4999	0.356786	1.98846
GO:0022891	22	4	18	0	22	0.0538854	1	269.373	4999	0.357259	1.98926
GO:0016348	266	14	252	6	260	0.0542392	0.981161	271.142	4904.82	0.358653	3.25685
GO:0005500	23	4	19	0	23	0.0542636	1	271.264	4999	0.35834	1.98767
GO:0007631	290	14	276	6	284	0.0545233	0.981009	272.562	4904.06	0.359107	3.25851
GO:0005978	290	14	276	6	284	0.0545233	0.981009	272.562	4904.06	0.359581	3.26068
GO:0046058	24	4	20	0	24	0.0546099	1	272.995	4999	0.358261	1.98531
GO:0032240	24	4	20	0	24	0.0546099	1	272.995	4999	0.358732	1.98609
GO:0046068	24	4	20	0	24	0.0546099	1	272.995	4999	0.359204	1.98688
GO:0001934	316	14	302	6	310	0.0547823	0.98087	273.857	4903.37	0.358921	3.26456
GO:0046599	318	14	304	6	312	0.0548005	0.98086	273.947	4903.32	0.35857	3.2667
GO:0071243	322	14	308	6	316	0.0548361	0.980841	274.126	4903.23	0.357866	3.26882
GO:0071276	322	14	308	6	316	0.0548361	0.980841	274.126	4903.23	0.358334	3.271
GO:0000077	334	14	320	6	328	0.0549379	0.980787	274.634	4902.95	0.358063	3.273
GO:0035234	342	14	328	6	336	0.0550017	0.980752	274.954	4902.78	0.358013	3.27507
GO:0046330	372	14	358	6	366	0.0552167	0.980636	276.028	4902.2	0.358478	3.28126
GO:0030833	372	14	358	6	366	0.0552167	0.980636	276.028	4902.2	0.358945	3.28346
GO:0004344	26	4	22	0	26	0.0552221	1	276.055	4999	0.357584	2.21783
GO:0008812	26	4	22	0	26	0.0552221	1	276.055	4999	0.358048	2.21882
GO:0007076	396	14	382	6	390	0.0553652	0.980556	276.771	4901.8	0.358047	3.28539
GO:0046534	408	14	394	6	402	0.0554329	0.98052	277.109	4901.62	0.358022	3.28747
GO:0008970	27	4	23	0	27	0.0554939	1	277.414	4999	0.357954	1.98452
GO:0007608	456	14	442	6	450	0.0556678	0.980393	278.283	4900.98	0.358613	3.29367
GO:0009187	28	4	24	0	28	0.0557461	1	278.675	4999	0.357276	1.98137
GO:0002775	28	4	24	0	28	0.0557461	1	278.675	4999	0.357734	1.98216
GO:0045805	28	4	24	0	28	0.0557461	1	278.675	4999	0.358194	1.98294
GO:0008289	28	4	24	0	28	0.0557461	1	278.675	4999	0.358655	1.98373
GO:0015149	29	4	25	0	29	0.0559809	1	279.848	4999	0.358321	1.98059
GO:0007519	348	22	326	12	336	0.0561535	0.974196	280.711	4870.01	0.358966	3.30618
GO:0048087	30	4	26	0	30	0.0561998	1	280.943	4999	0.355174	2.08378
GO:0051925	30	4	26	0	30	0.0561998	1	280.943	4999	0.355624	2.08465
GO:0007484	30	4	26	0	30	0.0561998	1	280.943	4999	0.356075	2.08552
GO:0030540	30	4	26	0	30	0.0561998	1	280.943	4999	0.356527	2.08639
GO:0000003	30	4	26	0	30	0.0561998	1	280.943	4999	0.35698	2.08727
GO:0048094	30	4	26	0	30	0.0561998	1	280.943	4999	0.357434	2.08814
GO:0035261	30	4	26	0	30	0.0561998	1	280.943	4999	0.357889	2.08901
GO:0004453	30	4	26	0	30	0.0561998	1	280.943	4999	0.358346	2.08988
GO:0045843	30	4	26	0	30	0.0561998	1	280.943	4999	0.358803	2.09076
GO:0004713	243	11	232	4	239	0.0563948	0.983779	281.918	4917.91	0.355956	3.21432
GO:0004772	31	4	27	0	31	0.0564046	1	281.966	4999	0.354229	1.97745
GO:0004104	31	4	27	0	31	0.0564046	1	281.966	4999	0.354675	1.97824
GO:0003990	31	4	27	0	31	0.0564046	1	281.966	4999	0.355121	1.97902
GO:0042043	31	4	27	0	31	0.0564046	1	281.966	4999	0.355569	1.9798
GO:0002385	376	22	354	12	364	0.0564959	0.973975	282.423	4868.9	0.354358	3.31443
GO:0045466	380	22	358	12	368	0.0565407	0.973945	282.647	4868.75	0.354194	3.31659
GO:0007540	32	4	28	0	32	0.0565964	1	282.925	4999	0.352336	1.97355
GO:0060969	32	4	28	0	32	0.0565964	1	282.925	4999	0.352775	1.97433
GO:0046958	32	4	28	0	32	0.0565964	1	282.925	4999	0.353215	1.97511
GO:0004620	32	4	28	0	32	0.0565964	1	282.925	4999	0.353657	1.97589
GO:0035052	32	4	28	0	32	0.0565964	1	282.925	4999	0.354099	1.97667
GO:0007291	404	22	382	12	392	0.0567907	0.973783	283.897	4867.94	0.353105	3.3251
GO:0020037	300	18	282	9	291	0.0568219	0.976476	284.052	4881.4	0.35286	3.29825
GO:0035172	420	22	398	12	408	0.0569414	0.973685	284.65	4867.45	0.353164	3.33159
GO:0007384	34	4	30	0	34	0.056946	1	284.673	4999	0.352755	2.09163
GO:0004091	35	4	31	0	35	0.0571058	1	285.472	4999	0.35287	2.23769
GO:0015145	35	4	31	0	35	0.0571058	1	285.472	4999	0.353307	2.23869
GO:0050732	36	4	32	0	36	0.0572566	1	286.226	4999	0.352929	2.23469
GO:0007593	36	4	32	0	36	0.0572566	1	286.226	4999	0.353365	2.23569
GO:0007279	474	22	452	12	462	0.0573745	0.973403	286.815	4866.04	0.35322	3.33977
GO:0048806	38	4	34	0	38	0.0575342	1	287.614	4999	0.353334	1.97199
GO:0005353	38	4	34	0	38	0.0575342	1	287.614	4999	0.353768	1.97277
GO:0032922	40	4	36	0	40	0.057784	1	288.862	4999	0.354432	2.28787
GO:0006099	558	22	536	12	546	0.0578809	0.973072	289.347	4864.39	0.354592	3.34552
GO:0005355	41	4	37	0	41	0.0578997	1	289.44	4999	0.354272	2.30263
GO:0032319	42	4	38	0	42	0.0580098	1	289.991	4999	0.354079	2.12272
GO:0008358	42	4	38	0	42	0.0580098	1	289.991	4999	0.354512	2.12362
GO:0048058	44	4	40	0	44	0.058215	1	291.017	4999	0.354899	1.97121
GO:0033613	45	4	41	0	45	0.0583107	1	291.495	4999	0.355049	2.17726
GO:0007385	46	4	42	0	46	0.0584023	1	291.953	4999	0.353882	2.27434
GO:0009951	46	4	42	0	46	0.0584023	1	291.953	4999	0.354312	2.27538
GO:0016038	46	4	42	0	46	0.0584023	1	291.953	4999	0.354742	2.27641
GO:0008513	46	4	42	0	46	0.0584023	1	291.953	4999	0.355174	2.27745
GO:0032528	48	4	44	0	48	0.0585739	1	292.811	4999	0.352784	2.24271
GO:0045217	48	4	44	0	48	0.0585739	1	292.811	4999	0.35321	2.24372
GO:0009589	48	4	44	0	48	0.0585739	1	292.811	4999	0.353636	2.24472
GO:0009588	48	4	44	0	48	0.0585739	1	292.811	4999	0.354064	2.24573
GO:0019749	48	4	44	0	48	0.0585739	1	292.811	4999	0.354492	2.24674
GO:0045680	50	4	46	0	50	0.0587316	1	293.6	4999	0.35246	1.96889
GO:0048512	50	4	46	0	50	0.0587316	1	293.6	4999	0.352884	1.96966
GO:0048054	50	4	46	0	50	0.0587316	1	293.6	4999	0.353309	1.97044
GO:0050908	52	4	48	0	52	0.0588772	1	294.327	4999	0.351226	2.29733
GO:0045921	52	4	48	0	52	0.0588772	1	294.327	4999	0.351646	2.29839
GO:0031036	52	4	48	0	52	0.0588772	1	294.327	4999	0.352066	2.29945
GO:0070986	52	4	48	0	52	0.0588772	1	294.327	4999	0.352488	2.30051
GO:0043433	52	4	48	0	52	0.0588772	1	294.327	4999	0.352911	2.30157
GO:0006941	54	4	50	0	54	0.059012	1	295.001	4999	0.349942	1.96502
GO:0042692	54	4	50	0	54	0.059012	1	295.001	4999	0.350358	1.96579
GO:0032970	54	4	50	0	54	0.059012	1	295.001	4999	0.350774	1.96656
GO:0010092	54	4	50	0	54	0.059012	1	295.001	4999	0.351192	1.96734
GO:0040015	54	4	50	0	54	0.059012	1	295.001	4999	0.35161	1.96811
GO:0030048	58	4	54	0	58	0.0592536	1	296.209	4999	0.350958	1.96424
GO:0030950	60	4	56	0	60	0.0593622	1	296.752	4999	0.35077	2.35136
GO:0042247	60	4	56	0	60	0.0593622	1	296.752	4999	0.351185	2.35247
GO:0000904	64	4	60	0	64	0.0595591	1	297.736	4999	0.351103	2.33817
GO:0048105	64	4	60	0	64	0.0595591	1	297.736	4999	0.351518	2.33926
GO:0030155	66	4	62	0	66	0.0596485	1	298.183	4999	0.351217	1.96347
GO:0007175	68	4	64	0	68	0.0597327	1	298.604	4999	0.351298	1.9627
GO:0035263	70	4	66	0	70	0.059812	1	299	4999	0.351352	1.96193
GO:0030198	72	4	68	0	72	0.0598869	1	299.375	4999	0.351379	1.96116
GO:0018149	74	4	70	0	74	0.0599578	1	299.729	4999	0.350971	2.31328
GO:0045175	74	4	70	0	74	0.0599578	1	299.729	4999	0.351382	2.31435
GO:0045995	76	4	72	0	76	0.0600249	1	300.064	4999	0.350953	2.29312
GO:0008353	135	6	129	1	134	0.0600606	0.992786	300.243	4962.94	0.350751	3.05224
GO:0009642	80	4	76	0	80	0.060149	1	300.685	4999	0.349228	1.95732
GO:0046665	80	4	76	0	80	0.060149	1	300.685	4999	0.349634	1.95809
GO:0016546	80	4	76	0	80	0.060149	1	300.685	4999	0.350041	1.95886
GO:0007192	80	4	76	0	80	0.060149	1	300.685	4999	0.350449	1.95962
GO:0007213	80	4	76	0	80	0.060149	1	300.685	4999	0.350858	1.96039
GO:0019901	146	6	140	1	145	0.060245	0.992742	301.165	4962.72	0.349379	3.05398
GO:0007188	86	4	82	0	86	0.0603135	1	301.507	4999	0.349371	1.95656
GO:0030968	88	4	84	0	88	0.0603633	1	301.756	4999	0.348851	2.38844
GO:0034976	88	4	84	0	88	0.0603633	1	301.756	4999	0.349255	2.38958
GO:0035095	90	4	86	0	90	0.0604109	1	301.994	4999	0.348723	1.95579
GO:0008313	91	4	87	0	91	0.060434	1	302.109	4999	0.348052	2.31972
GO:0005006	91	4	87	0	91	0.060434	1	302.109	4999	0.348454	2.3208
GO:0035008	94	4	90	0	94	0.0605001	1	302.44	4999	0.347233	2.34036
GO:0009888	94	4	90	0	94	0.0605001	1	302.44	4999	0.347632	2.34145
GO:0009887	94	4	90	0	94	0.0605001	1	302.44	4999	0.348032	2.34255
GO:0007415	96	4	92	0	96	0.0605418	1	302.649	4999	0.347074	2.33707
GO:0007191	98	4	94	0	98	0.0605819	1	302.849	4999	0.346509	1.95426
GO:0007212	98	4	94	0	98	0.0605819	1	302.849	4999	0.346906	1.95503
GO:0007210	100	4	96	0	100	0.0606204	1	303.041	4999	0.346333	2.3999
GO:0040001	102	4	98	0	102	0.0606573	1	303.226	4999	0.346148	1.9535
GO:0071875	104	4	100	0	104	0.0606928	1	303.403	4999	0.345956	1.95273
GO:0016082	108	4	104	0	108	0.0607599	1	303.739	4999	0.345944	2.35026
GO:0048010	110	4	106	0	110	0.0607916	1	303.897	4999	0.345731	1.95197
GO:0045678	128	4	124	0	128	0.0610323	1	305.101	4999	0.346312	2.26404
GO:0060025	128	4	124	0	128	0.0610323	1	305.101	4999	0.346705	2.26507
GO:0007429	160	4	156	0	160	0.0613263	1	306.57	4999	0.347585	1.95121
GO:0007051	164	4	160	0	164	0.061355	1	306.714	4999	0.347354	2.27124
GO:0004872	250	15	235	7	243	0.0625975	0.9763	312.925	4880.52	0.353987	3.29988
GO:0006963	400	24	376	14	386	0.0668577	0.9669	334.222	4833.53	0.377651	3.44514
GO:0035317	476	24	452	14	462	0.0676295	0.966362	338.08	4830.85	0.38158	3.47293
GO:0042052	518	24	494	14	504	0.0679582	0.966133	339.723	4829.7	0.383002	3.48967
GO:0051017	606	24	582	14	592	0.0684982	0.965755	342.423	4827.81	0.385611	3.49335
GO:0005543	370	12	358	5	365	0.069424	0.976749	347.051	4882.77	0.390383	3.29694
GO:0035041	226	16	210	8	218	0.0702983	0.971512	351.421	4856.59	0.394856	3.37497
GO:0048076	236	16	220	8	228	0.0705339	0.971366	352.599	4855.86	0.395734	3.37681
GO:0043508	264	16	248	8	256	0.0710975	0.971016	355.416	4854.11	0.398449	3.38265
GO:0007412	310	16	294	8	302	0.0718005	0.970577	358.931	4851.91	0.401938	3.39295
GO:0006260	340	16	324	8	332	0.0721557	0.970354	360.706	4850.8	0.403475	3.39692
GO:0007141	358	16	342	8	350	0.07234	0.970238	361.628	4850.22	0.403603	3.40128
GO:0051489	358	16	342	8	350	0.07234	0.970238	361.628	4850.22	0.404053	3.40366
GO:0048599	360	16	344	8	352	0.0723594	0.970226	361.725	4850.16	0.40326	3.40601
GO:0046621	366	16	350	8	358	0.0724161	0.970191	362.008	4849.98	0.403127	3.40828
GO:0045199	374	16	358	8	366	0.0724889	0.970145	362.372	4849.75	0.403083	3.41052
GO:0046529	406	16	390	8	398	0.0727512	0.96998	363.683	4848.93	0.404092	3.41474
GO:0007394	422	16	406	8	414	0.0728673	0.969907	364.264	4848.56	0.404288	3.41689
GO:0030178	732	36	696	24	708	0.0732302	0.957106	366.078	4784.57	0.405851	3.49494
GO:0042127	484	16	468	8	476	0.0732444	0.969668	366.149	4847.37	0.405481	3.42329
GO:0007283	1026	50	976	36	990	0.075859	0.951042	379.219	4754.26	0.41949	3.51127
GO:0016360	434	26	408	16	418	0.0769071	0.959626	384.459	4797.17	0.424816	3.49139
GO:0015813	72	10	62	4	68	0.07888	0.977154	394.321	4884.79	0.435233	3.29608
GO:0004674	334	17	317	9	325	0.0801283	0.965058	400.561	4824.33	0.441633	3.49336
GO:0005975	170	18	152	10	160	0.0831805	0.96289	415.819	4813.49	0.457951	3.48803
GO:0045807	120	10	110	4	116	0.0833121	0.974844	416.477	4873.25	0.458171	3.29942
GO:0007638	124	10	114	4	120	0.0835242	0.974731	417.537	4872.68	0.458832	3.30128
GO:0008056	132	10	122	4	128	0.0839092	0.974526	419.462	4871.66	0.460441	3.30282
GO:0007157	196	18	178	10	186	0.0844386	0.962033	422.109	4809.2	0.462838	3.48999
GO:0042675	150	10	140	4	146	0.0846233	0.974144	423.032	4869.74	0.463343	3.30825
GO:0007560	156	10	146	4	152	0.0848243	0.974036	424.036	4869.2	0.463935	3.31013
GO:0009608	158	10	148	4	154	0.0848878	0.974002	424.354	4869.03	0.463775	3.31227
GO:0004725	102	7	95	2	100	0.084959	0.98251	424.71	4911.57	0.463658	3.2207
GO:0007521	162	10	152	4	158	0.0850102	0.973936	424.966	4868.7	0.463431	3.31882
GO:0048846	170	10	160	4	166	0.0852374	0.973813	426.102	4868.09	0.464163	3.32293
GO:0016246	174	10	164	4	170	0.0853431	0.973756	426.63	4867.81	0.464233	3.32728
GO:0009620	176	10	166	4	172	0.0853941	0.973729	426.885	4867.67	0.464005	3.32946
GO:0035149	184	10	174	4	180	0.0855869	0.973624	427.849	4867.15	0.464548	3.33366
GO:0018105	190	10	180	4	186	0.0857208	0.973552	428.518	4866.78	0.464771	3.3357
GO:0004702	200	10	190	4	196	0.0859259	0.97344	429.544	4866.23	0.465378	3.33761
GO:0004690	129	7	122	2	127	0.0859913	0.982087	429.87	4909.46	0.465228	3.22143
GO:0048232	208	10	198	4	204	0.0860757	0.973359	430.292	4865.82	0.465181	3.34191
GO:0004692	136	7	129	2	134	0.0861914	0.982005	430.871	4909.04	0.465303	3.22539
GO:0004689	138	7	131	2	136	0.0862448	0.981983	431.138	4908.93	0.465089	3.22744
GO:0008154	236	10	226	4	232	0.0865192	0.973118	432.51	4864.61	0.466066	3.34338
GO:0008104	876	40	836	28	848	0.0866138	0.946398	432.982	4731.04	0.466074	3.53063
GO:0016080	246	10	236	4	242	0.0866529	0.973045	433.178	4864.25	0.465783	3.34773
GO:0004709	157	7	150	2	155	0.0866838	0.981801	433.332	4908.02	0.465448	3.23535
GO:0035044	252	10	242	4	248	0.0867281	0.973003	433.554	4864.04	0.465186	3.34989
GO:0035046	254	10	244	4	250	0.0867523	0.97299	433.675	4863.98	0.464818	3.35216
GO:0045088	256	10	246	4	252	0.0867762	0.972977	433.794	4863.91	0.464448	3.35442
GO:0030261	262	10	252	4	258	0.0868455	0.972939	434.141	4863.72	0.464322	3.35661
GO:0016060	264	10	254	4	260	0.086868	0.972927	434.253	4863.66	0.463945	3.35888
GO:0007015	950	40	910	28	922	0.0869516	0.946122	434.671	4729.67	0.463897	3.53224
GO:0007344	272	10	262	4	268	0.0869543	0.97288	434.685	4863.43	0.463416	3.36104
GO:0006959	306	10	296	4	302	0.0872706	0.972706	436.266	4862.56	0.464607	3.36509
GO:0042023	570	28	542	18	552	0.0874802	0.951587	437.314	4756.99	0.465227	3.51069
GO:0019731	322	18	304	10	312	0.0876209	0.959838	438.017	4798.23	0.46548	3.48709
GO:0004672	354	18	336	10	344	0.0880641	0.959529	440.233	4796.69	0.467338	3.49358
GO:0016333	386	18	368	10	376	0.0884331	0.959271	442.077	4795.4	0.468799	3.49519
GO:0046328	416	18	398	10	406	0.0887269	0.959066	443.546	4794.37	0.469858	3.49699
GO:0048102	524	30	494	20	504	0.095839	0.944961	479.099	4723.86	0.506983	3.53582
GO:0045087	664	30	634	20	644	0.0970093	0.944025	484.949	4719.18	0.512632	3.53762
GO:0006470	298	20	278	12	286	0.101368	0.949697	506.741	4747.53	0.535101	3.50889
GO:0008589	342	20	322	12	330	0.102192	0.949078	510.858	4744.44	0.53888	3.5118
GO:0016331	372	20	352	12	360	0.10264	0.94874	513.098	4742.75	0.540672	3.51315
GO:0006897	392	20	372	12	380	0.1029	0.948544	514.398	4741.77	0.541472	3.51503
GO:0030097	438	20	418	12	426	0.103407	0.948161	516.932	4739.86	0.543567	3.51621
GO:0097206	72	12	60	6	66	0.103443	0.962239	517.111	4810.23	0.543184	3.4882
GO:0045793	498	20	478	12	486	0.103926	0.947768	519.525	4737.89	0.545147	3.52784
GO:0000226	514	20	494	12	502	0.104043	0.947678	520.113	4737.44	0.545192	3.53014
GO:0007446	562	20	542	12	550	0.104356	0.947441	521.675	4736.26	0.546256	3.53189
GO:0036059	78	12	66	6	72	0.10469	0.961441	523.345	4806.25	0.547432	3.49037
GO:0051298	610	32	578	22	588	0.104965	0.937494	524.722	4686.53	0.548299	3.5639
GO:0017147	92	5	87	1	91	0.105512	0.985635	527.453	4927.19	0.550578	3.1974
GO:0008285	756	32	724	22	734	0.105983	0.936653	529.808	4682.33	0.552459	3.56341
GO:0050254	106	5	101	1	105	0.106027	0.98547	530.028	4926.36	0.552113	3.19894
GO:0001664	107	5	102	1	106	0.106058	0.98546	530.186	4926.31	0.551702	3.20098
GO:0031435	114	5	109	1	113	0.106264	0.985394	531.213	4925.98	0.552197	3.20285
GO:0042656	115	5	110	1	114	0.106291	0.985385	531.35	4925.94	0.551192	3.20491
GO:0008349	115	5	110	1	114	0.106291	0.985385	531.35	4925.94	0.551765	3.20699
GO:0004705	133	5	128	1	132	0.106712	0.985249	533.452	4925.26	0.5528	3.21073
GO:0004712	149	5	144	1	148	0.107	0.985156	534.891	4924.8	0.553717	3.21462
GO:0016202	96	12	84	6	90	0.107462	0.959646	537.201	4797.27	0.555533	3.48892
GO:0016887	121	8	113	3	118	0.107865	0.970267	539.219	4850.37	0.557044	3.399
GO:0043035	128	8	120	3	125	0.108166	0.970105	540.723	4849.56	0.558021	3.41278
GO:0003964	13	3	10	0	13	0.11	1	549.89	4999	0.566897	2.09426
GO:0009913	130	12	118	6	124	0.110546	0.95761	552.621	4787.09	0.569125	3.49423
GO:0035074	148	12	136	6	142	0.111592	0.956911	557.848	4783.6	0.573917	3.49678
GO:0045938	154	12	142	6	148	0.111885	0.956715	559.312	4782.62	0.574833	3.49862
GO:0046683	162	12	150	6	156	0.112241	0.956475	561.093	4781.42	0.576071	3.50031
GO:0051963	164	12	152	6	158	0.112324	0.956419	561.51	4781.14	0.575908	3.50267
GO:0006816	176	12	164	6	170	0.112785	0.956108	563.811	4779.59	0.577675	3.5041
GO:0035212	186	12	174	6	180	0.113122	0.95588	565.498	4778.45	0.57881	3.50583
GO:0007164	192	12	180	6	186	0.113307	0.955755	566.424	4777.82	0.579165	3.50794
GO:0007315	206	12	194	6	200	0.113697	0.955491	568.371	4776.5	0.580563	3.50955
GO:0031290	210	12	198	6	204	0.113798	0.955422	568.879	4776.15	0.580488	3.51188
GO:0008356	220	12	208	6	214	0.114036	0.95526	570.066	4775.35	0.581107	3.51387
GO:0016081	274	12	262	6	268	0.115015	0.954592	574.962	4772.01	0.585501	3.51399
GO:0036011	276	12	264	6	270	0.115044	0.954572	575.106	4771.91	0.585052	3.51651
GO:0050808	354	22	332	14	340	0.115359	0.93871	576.681	4692.61	0.586058	3.56311
GO:0042386	336	12	324	6	330	0.115748	0.95409	578.622	4769.49	0.587434	3.51733
GO:0070976	23	3	20	0	23	0.116667	1	583.217	4999	0.591498	1.95045
GO:0047875	24	3	21	0	24	0.117021	1	584.989	4999	0.592694	1.94969
GO:0019955	27	3	24	0	27	0.117925	1	589.505	4999	0.596665	1.94893
GO:0022843	28	3	25	0	28	0.118182	1	590.791	4999	0.596758	2.22474
GO:0004465	28	3	25	0	28	0.118182	1	590.791	4999	0.597362	2.22573
GO:0003680	34	3	31	0	34	0.119403	1	596.896	4999	0.602316	1.94817
GO:0004966	38	3	35	0	38	0.12	1	599.88	4999	0.604109	1.94665
GO:0001609	38	3	35	0	38	0.12	1	599.88	4999	0.604718	1.94741
GO:0004722	40	3	37	0	40	0.120253	1	601.146	4999	0.604166	2.25892
GO:0004994	40	3	37	0	40	0.120253	1	601.146	4999	0.604774	2.25995
GO:0008226	42	3	39	0	42	0.120482	1	602.289	4999	0.604708	2.30901
GO:0004946	43	3	40	0	43	0.120588	1	602.821	4999	0.604634	1.94589
GO:0008020	45	3	42	0	45	0.120787	1	603.812	4999	0.605022	1.94514
GO:0008261	51	3	48	0	51	0.121287	1	606.314	4999	0.606921	1.94438
GO:0008528	55	3	52	0	55	0.12156	1	607.677	4999	0.607677	2.31007
GO:0001653	56	3	53	0	56	0.121622	1	607.986	4999	0.607379	2.30794
GO:0004983	57	3	54	0	57	0.121681	1	608.285	4999	0.606466	2.09251
GO:0004995	57	3	54	0	57	0.121681	1	608.285	4999	0.607071	2.09338
GO:0008237	59	3	56	0	59	0.121795	1	608.853	4999	0.606427	2.2198
GO:0030718	820	36	784	26	794	0.121862	0.923064	609.187	4614.4	0.606156	3.56324
GO:0008227	63	3	60	0	63	0.122	1	609.878	4999	0.606241	1.94362
GO:0042169	97	3	94	0	97	0.123057	1	615.162	4999	0.610886	2.17916
GO:0008061	117	3	114	0	117	0.123391	1	616.829	4999	0.611934	2.19736
GO:0060356	30	6	24	2	28	0.127107	0.973843	635.409	4868.24	0.629741	3.32076
GO:0006810	414	24	390	16	398	0.128169	0.928097	640.719	4639.56	0.634375	3.57715
GO:0050803	576	24	552	16	560	0.129861	0.926672	649.176	4632.43	0.642113	3.57441
GO:0006950	36	6	30	2	34	0.13016	0.972364	650.669	4860.85	0.642954	3.36624
GO:0035249	44	6	38	2	42	0.132881	0.971011	664.274	4854.08	0.655749	3.385
GO:0010591	46	6	40	2	44	0.133408	0.970745	666.906	4852.75	0.657698	3.39116
GO:0035007	54	6	48	2	52	0.135111	0.969877	675.42	4848.42	0.665439	3.41919
GO:0003712	55	6	49	2	53	0.135288	0.969787	676.305	4847.96	0.665654	3.42129
GO:0071456	188	14	174	8	180	0.135849	0.938836	679.109	4693.24	0.667757	3.56088
GO:0030539	62	6	56	2	60	0.136362	0.969232	681.673	4845.19	0.66962	3.42416
GO:0030308	68	6	62	2	66	0.137102	0.968847	685.372	4843.27	0.672593	3.42522
GO:0046672	228	14	214	8	220	0.137157	0.937821	685.646	4688.17	0.672202	3.56244
GO:0035282	80	6	74	2	78	0.138241	0.968249	691.068	4840.28	0.676854	3.42553
GO:0006487	306	14	292	8	298	0.138707	0.93661	693.396	4682.11	0.678469	3.56597
GO:0007562	92	6	86	2	90	0.139078	0.967807	695.249	4838.06	0.678954	3.42639
GO:0090098	92	6	86	2	90	0.139078	0.967807	695.249	4838.06	0.679618	3.42882
GO:0051482	98	6	92	2	96	0.139418	0.967626	696.948	4837.16	0.67995	3.43061
GO:0045314	100	6	94	2	98	0.139522	0.96757	697.469	4836.88	0.679794	3.43285
GO:0007449	106	6	100	2	104	0.13981	0.967416	698.91	4836.11	0.680536	3.43474
GO:0034334	432	14	418	8	424	0.140015	0.935582	699.934	4676.97	0.68087	3.56477
GO:0016049	438	14	424	8	430	0.140058	0.935548	700.151	4676.8	0.680418	3.56736
GO:0007179	450	14	436	8	442	0.140141	0.935482	700.566	4676.47	0.680161	3.56983
GO:0045035	118	6	112	2	116	0.140297	0.967156	701.346	4834.81	0.680258	3.43625
GO:0051020	121	6	115	2	119	0.140404	0.967098	701.879	4834.52	0.679457	3.4385
GO:0000287	121	6	115	2	119	0.140404	0.967098	701.879	4834.52	0.680115	3.44094
GO:0031434	124	6	118	2	122	0.140505	0.967044	702.385	4834.25	0.679289	3.4432
GO:0042981	134	6	128	2	132	0.14081	0.96688	703.907	4833.43	0.679447	3.44753
GO:0042801	134	6	128	2	132	0.14081	0.96688	703.907	4833.43	0.680103	3.44999
GO:0004708	136	6	130	2	134	0.140865	0.96685	704.184	4833.28	0.679059	3.45235
GO:0001578	138	6	132	2	136	0.140919	0.966821	704.453	4833.14	0.678664	3.45471
GO:0004710	140	6	134	2	138	0.140971	0.966793	704.715	4833	0.678262	3.45708
GO:0047497	148	6	142	2	146	0.141166	0.966688	705.688	4832.47	0.678546	3.45918
GO:0006812	150	6	144	2	148	0.141211	0.966663	705.915	4832.35	0.678112	3.46157
GO:0004707	153	6	147	2	151	0.141277	0.966628	706.244	4832.17	0.677778	3.46392
GO:0004715	154	6	148	2	152	0.141298	0.966616	706.351	4832.11	0.67723	3.46637
GO:0032007	156	6	150	2	154	0.14134	0.966593	706.561	4832	0.676782	3.46877
GO:0035069	172	6	166	2	170	0.14164	0.966431	708.06	4831.19	0.677569	3.47068
GO:0001763	186	6	180	2	184	0.14186	0.966312	709.158	4830.59	0.677971	3.47525
GO:0007260	198	6	192	2	196	0.142023	0.966223	709.974	4830.15	0.676166	3.47743
GO:0007262	198	6	192	2	196	0.142023	0.966223	709.974	4830.15	0.676811	3.47993
GO:0060031	198	6	192	2	196	0.142023	0.966223	709.974	4830.15	0.677456	3.48244
GO:0006968	198	6	192	2	196	0.142023	0.966223	709.974	4830.15	0.678104	3.48496
GO:0007538	200	6	194	2	198	0.142049	0.966209	710.101	4830.08	0.675643	3.48742
GO:0046425	248	6	242	2	246	0.142533	0.965945	712.52	4828.76	0.6773	3.49151
GO:0045465	296	16	280	10	286	0.158002	0.920416	789.85	4601.16	0.750095	3.55576
GO:0007605	332	16	316	10	322	0.158606	0.919897	792.873	4598.57	0.752252	3.55651
GO:0030111	416	16	400	10	406	0.159604	0.919039	797.86	4594.28	0.756266	3.5587
GO:0007274	420	16	404	10	410	0.159641	0.919007	798.047	4594.11	0.755727	3.56133
GO:0007395	424	16	408	10	414	0.159678	0.918975	798.231	4593.96	0.755185	3.56397
GO:0042078	438	16	422	10	428	0.159801	0.918869	798.846	4593.43	0.755053	3.56632
GO:0008355	822	30	792	22	800	0.161975	0.897854	809.715	4488.37	0.764603	3.59357
GO:0008188	113	7	106	3	110	0.166307	0.949218	831.369	4745.14	0.78431	3.50972
GO:0004687	156	7	149	3	153	0.167867	0.948138	839.167	4739.74	0.790176	3.51874
GO:0005089	156	7	149	3	153	0.167867	0.948138	839.167	4739.74	0.79092	3.52135
GO:0016301	162	7	155	3	159	0.168018	0.948033	839.92	4739.22	0.790141	3.52358
GO:0008307	164	7	157	3	161	0.168065	0.948	840.159	4739.05	0.789623	3.52608
GO:0035220	928	52	876	42	886	0.170387	0.87794	851.765	4388.82	0.79978	3.7225
GO:0016772	22	4	18	1	21	0.172433	0.975752	861.994	4877.78	0.808625	3.30026
GO:0030431	266	18	248	12	254	0.173772	0.906236	868.686	4530.27	0.814139	3.53651
GO:0005516	311	12	299	7	304	0.175873	0.919737	879.188	4597.76	0.82321	3.55864
GO:0042060	420	18	402	12	408	0.176398	0.903832	881.814	4518.25	0.824896	3.54095
GO:0007169	436	18	418	12	424	0.176563	0.90368	882.636	4517.5	0.824894	3.54314
GO:0007140	558	18	540	12	546	0.177502	0.902815	887.332	4513.17	0.828508	3.5453
GO:0005351	39	4	35	1	38	0.179221	0.972727	895.925	4862.66	0.835751	3.36284
GO:0004721	45	4	41	1	44	0.180356	0.972201	901.602	4860.03	0.840263	3.36801
GO:0032093	46	4	42	1	45	0.180516	0.972126	902.4	4859.66	0.840224	3.37008
GO:0005001	50	4	46	1	49	0.181089	0.971858	905.265	4858.32	0.842107	3.37149
GO:0015171	52	4	48	1	51	0.181342	0.971739	906.528	4857.72	0.842498	3.37342
GO:0005154	61	4	57	1	60	0.18227	0.9713	911.166	4855.53	0.846022	3.37893
GO:0005520	72	4	68	1	71	0.183083	0.970912	915.231	4853.59	0.849009	3.38701
GO:0005044	87	4	83	1	86	0.183856	0.970541	919.094	4851.73	0.851802	3.39519
GO:0061330	76	8	68	4	72	0.183879	0.93508	919.21	4674.47	0.851121	3.57102
GO:0007438	92	8	84	4	88	0.185677	0.933657	928.197	4667.35	0.858647	3.56831
GO:0031490	97	8	89	4	93	0.186112	0.93331	930.376	4665.62	0.859867	3.56972
GO:0004888	244	13	231	8	236	0.18636	0.910212	931.616	4550.15	0.860218	3.54649
GO:0048052	108	8	100	4	104	0.186925	0.932661	934.437	4662.37	0.862027	3.56996
GO:0070588	112	8	104	4	108	0.18718	0.932456	935.71	4661.35	0.862406	3.57192
GO:0019732	122	8	114	4	118	0.187741	0.932005	938.518	4659.09	0.864197	3.57292
GO:0031670	132	8	124	4	128	0.188215	0.931622	940.889	4657.18	0.865583	3.5742
GO:0048009	134	8	126	4	130	0.188302	0.931553	941.32	4656.83	0.865184	3.57668
GO:0008205	148	8	140	4	144	0.188838	0.931119	944.002	4654.66	0.866852	3.57776
GO:0045494	178	8	170	4	174	0.189698	0.93042	948.301	4651.17	0.870001	3.57782
GO:0000381	364	20	344	14	350	0.19005	0.890812	950.059	4453.17	0.870815	3.71407
GO:0001111	248	8	240	4	244	0.190885	0.929451	954.234	4646.32	0.873841	3.57685
GO:0045214	426	20	406	14	412	0.190901	0.889991	954.312	4449.07	0.873113	3.71374
GO:0008366	292	8	284	4	288	0.191336	0.92908	956.491	4644.47	0.874306	3.57818
GO:0006886	836	40	796	32	804	0.199604	0.860916	997.818	4303.72	0.911249	3.70372
GO:0042335	276	24	252	18	258	0.211242	0.869527	1056	4346.76	0.9635	3.72793
GO:0006520	78	10	68	6	72	0.214732	0.907116	1073.45	4534.67	0.97853	3.53719
GO:0007126	588	24	564	18	570	0.216207	0.864401	1080.82	4321.14	0.984353	3.70913
GO:0006915	630	24	606	18	612	0.216492	0.864104	1082.24	4319.66	0.984754	3.71105
GO:0003730	59	5	54	2	57	0.219366	0.943107	1096.61	4714.59	0.996917	3.54214
GO:0031072	64	5	59	2	62	0.219946	0.942666	1099.51	4712.39	0.998648	3.54581
GO:0051450	156	10	146	6	150	0.221189	0.900923	1105.73	4503.71	1.00338	3.54902
GO:0022857	80	5	75	2	78	0.221304	0.941627	1106.3	4707.19	1.00299	3.54724
GO:0004867	81	5	76	2	79	0.22137	0.941575	1106.63	4706.93	1.00238	3.54972
GO:0007389	170	10	160	6	164	0.221703	0.900422	1108.29	4501.21	1.00298	3.56108
GO:0007440	172	10	162	6	166	0.221769	0.900357	1108.62	4500.89	1.00237	3.56365
GO:0009653	176	10	166	6	170	0.221897	0.900232	1109.26	4500.26	1.00205	3.56598
GO:0002118	180	10	170	6	174	0.222019	0.900113	1109.87	4499.67	1.00169	3.57116
GO:0060914	184	10	174	6	178	0.222136	0.899999	1110.46	4499.1	1.00132	3.57355
GO:0008057	190	10	180	6	184	0.222302	0.899837	1111.29	4498.29	1.00116	3.57574
GO:0008545	112	5	107	2	110	0.222834	0.940443	1113.95	4701.27	1.00265	3.55349
GO:0007147	236	10	226	6	230	0.223286	0.898872	1116.21	4493.46	1.00378	3.58045
GO:0007097	252	10	242	6	246	0.223542	0.89862	1117.49	4492.2	1.00403	3.58516
GO:0035099	296	10	286	6	290	0.224102	0.898068	1120.29	4489.44	1.00564	3.59155
GO:0035167	318	10	308	6	312	0.224323	0.89785	1121.39	4488.35	1.00573	3.59644
GO:0007346	618	26	592	20	598	0.226407	0.853598	1131.81	4267.13	1.01417	3.67856
GO:0007349	776	26	750	20	756	0.227296	0.852648	1136.25	4262.39	1.01724	3.67764
GO:0004771	7	2	5	0	7	0.230769	1	1153.62	4999	1.02726	2.07859
GO:0004151	7	2	5	0	7	0.230769	1	1153.62	4999	1.02818	2.07945
GO:0004088	7	2	5	0	7	0.230769	1	1153.62	4999	1.02909	2.08032
GO:0004087	7	2	5	0	7	0.230769	1	1153.62	4999	1.03001	2.08118
GO:0004070	7	2	5	0	7	0.230769	1	1153.62	4999	1.03093	2.08205
GO:0070406	7	2	5	0	7	0.230769	1	1153.62	4999	1.03186	2.08292
GO:0007219	542	28	514	22	520	0.234703	0.844613	1173.28	4222.22	1.04385	3.65244
GO:0004930	186	11	175	7	179	0.234792	0.886878	1173.72	4433.5	1.04331	3.70384
GO:0016597	9	2	7	0	9	0.235294	1	1176.24	4999	1.04461	1.94287
GO:0007293	656	28	628	22	634	0.235636	0.843598	1177.95	4217.15	1.0452	3.65121
GO:0007633	10	2	8	0	10	0.236842	1	1183.97	4999	1.03766	2.14273
GO:0019310	10	2	8	0	10	0.236842	1	1183.97	4999	1.03857	2.14365
GO:0071229	10	2	8	0	10	0.236842	1	1183.97	4999	1.03949	2.14457
GO:0005992	10	2	8	0	10	0.236842	1	1183.97	4999	1.0404	2.14549
GO:0070613	10	2	8	0	10	0.236842	1	1183.97	4999	1.04131	2.14641
GO:0006999	10	2	8	0	10	0.236842	1	1183.97	4999	1.04223	2.14734
GO:0006990	10	2	8	0	10	0.236842	1	1183.97	4999	1.04315	2.14826
GO:0019441	10	2	8	0	10	0.236842	1	1183.97	4999	1.04407	2.14918
GO:0007243	10	2	8	0	10	0.236842	1	1183.97	4999	1.04499	2.15011
GO:0046826	10	2	8	0	10	0.236842	1	1183.97	4999	1.04591	2.15103
GO:0042250	10	2	8	0	10	0.236842	1	1183.97	4999	1.04684	2.15196
GO:0032438	10	2	8	0	10	0.236842	1	1183.97	4999	1.04776	2.15289
GO:0070888	10	2	8	0	10	0.236842	1	1183.97	4999	1.04869	2.15381
GO:0006021	10	2	8	0	10	0.236842	1	1183.97	4999	1.04962	2.15474
GO:0008253	11	2	9	0	11	0.238095	1	1190.24	4999	1.04042	1.94061
GO:0008332	11	2	9	0	11	0.238095	1	1190.24	4999	1.04133	1.94136
GO:0030296	11	2	9	0	11	0.238095	1	1190.24	4999	1.04224	1.94211
GO:0000156	12	2	10	0	12	0.23913	1	1195.41	4999	1.02964	1.92788
GO:0006893	12	2	10	0	12	0.23913	1	1195.41	4999	1.03053	1.92863
GO:0004117	12	2	10	0	12	0.23913	1	1195.41	4999	1.03142	1.92937
GO:2000378	12	2	10	0	12	0.23913	1	1195.41	4999	1.03231	1.93012
GO:0016260	12	2	10	0	12	0.23913	1	1195.41	4999	1.0332	1.93086
GO:0032940	12	2	10	0	12	0.23913	1	1195.41	4999	1.03409	1.93161
GO:0006848	12	2	10	0	12	0.23913	1	1195.41	4999	1.03499	1.93235
GO:0010889	12	2	10	0	12	0.23913	1	1195.41	4999	1.03589	1.9331
GO:0050708	12	2	10	0	12	0.23913	1	1195.41	4999	1.03678	1.93385
GO:0000096	12	2	10	0	12	0.23913	1	1195.41	4999	1.03768	1.9346
GO:0019538	12	2	10	0	12	0.23913	1	1195.41	4999	1.03859	1.93535
GO:0015701	12	2	10	0	12	0.23913	1	1195.41	4999	1.03949	1.9361
GO:0006003	12	2	10	0	12	0.23913	1	1195.41	4999	1.04039	1.93685
GO:0006000	12	2	10	0	12	0.23913	1	1195.41	4999	1.0413	1.9376
GO:0048101	12	2	10	0	12	0.23913	1	1195.41	4999	1.04221	1.93835
GO:0006569	12	2	10	0	12	0.23913	1	1195.41	4999	1.04312	1.9391
GO:0015744	12	2	10	0	12	0.23913	1	1195.41	4999	1.04403	1.93985
GO:0004860	13	2	11	0	13	0.24	1	1199.76	4999	1.03161	2.18297
GO:0047555	13	2	11	0	13	0.24	1	1199.76	4999	1.0325	2.18392
GO:0004114	14	2	12	0	14	0.240741	1	1203.46	4999	1.0173	1.91313
GO:0031566	14	2	12	0	14	0.240741	1	1203.46	4999	1.01816	1.91386
GO:0035045	14	2	12	0	14	0.240741	1	1203.46	4999	1.01902	1.91459
GO:0033206	14	2	12	0	14	0.240741	1	1203.46	4999	1.01988	1.91533
GO:0042427	14	2	12	0	14	0.240741	1	1203.46	4999	1.02075	1.91606
GO:0030414	14	2	12	0	14	0.240741	1	1203.46	4999	1.02162	1.91679
GO:0034314	14	2	12	0	14	0.240741	1	1203.46	4999	1.02248	1.91753
GO:0009566	14	2	12	0	14	0.240741	1	1203.46	4999	1.02335	1.91827
GO:0004115	14	2	12	0	14	0.240741	1	1203.46	4999	1.02422	1.919
GO:0009786	14	2	12	0	14	0.240741	1	1203.46	4999	1.0251	1.91974
GO:0002793	14	2	12	0	14	0.240741	1	1203.46	4999	1.02597	1.92048
GO:0035078	14	2	12	0	14	0.240741	1	1203.46	4999	1.02685	1.92121
GO:0003331	14	2	12	0	14	0.240741	1	1203.46	4999	1.02772	1.92195
GO:0009166	14	2	12	0	14	0.240741	1	1203.46	4999	1.0286	1.92269
GO:0046887	14	2	12	0	14	0.240741	1	1203.46	4999	1.02948	1.92343
GO:0010608	14	2	12	0	14	0.240741	1	1203.46	4999	1.03036	1.92417
GO:0034394	14	2	12	0	14	0.240741	1	1203.46	4999	1.03125	1.92491
GO:0051209	14	2	12	0	14	0.240741	1	1203.46	4999	1.03213	1.92565
GO:0006749	14	2	12	0	14	0.240741	1	1203.46	4999	1.03302	1.9264
GO:0015858	14	2	12	0	14	0.240741	1	1203.46	4999	1.0339	1.92714
GO:0005248	15	2	13	0	15	0.241379	1	1206.66	4999	1.01742	1.91093
GO:0016805	15	2	13	0	15	0.241379	1	1206.66	4999	1.01827	1.91166
GO:0005113	15	2	13	0	15	0.241379	1	1206.66	4999	1.01913	1.91239
GO:0035206	16	2	14	0	16	0.241935	1	1209.44	4999	1.01208	1.90438
GO:0072175	16	2	14	0	16	0.241935	1	1209.44	4999	1.01293	1.90511
GO:0015781	16	2	14	0	16	0.241935	1	1209.44	4999	1.01378	1.90583
GO:0005245	16	2	14	0	16	0.241935	1	1209.44	4999	1.01463	1.90656
GO:0042416	16	2	14	0	16	0.241935	1	1209.44	4999	1.01548	1.90729
GO:0046966	16	2	14	0	16	0.241935	1	1209.44	4999	1.01633	1.90802
GO:0043985	16	2	14	0	16	0.241935	1	1209.44	4999	1.01719	1.90874
GO:0006796	16	2	14	0	16	0.241935	1	1209.44	4999	1.01804	1.90947
GO:0046530	16	2	14	0	16	0.241935	1	1209.44	4999	1.0189	1.9102
GO:0005524	969	42	927	35	934	0.242778	0.823869	1213.65	4118.52	1.01476	3.69374
GO:0060828	18	2	16	0	18	0.242857	1	1214.04	4999	1.00086	2.20026
GO:0002781	18	2	16	0	18	0.242857	1	1214.04	4999	1.00169	2.20123
GO:0010955	18	2	16	0	18	0.242857	1	1214.04	4999	1.00251	2.2022
GO:0015786	18	2	16	0	18	0.242857	1	1214.04	4999	1.00334	2.20317
GO:0015787	18	2	16	0	18	0.242857	1	1214.04	4999	1.00417	2.20414
GO:0015788	18	2	16	0	18	0.242857	1	1214.04	4999	1.005	2.20512
GO:0015790	18	2	16	0	18	0.242857	1	1214.04	4999	1.00584	2.20609
GO:0032869	18	2	16	0	18	0.242857	1	1214.04	4999	1.00667	2.20706
GO:0060570	18	2	16	0	18	0.242857	1	1214.04	4999	1.0075	2.20804
GO:0019919	18	2	16	0	18	0.242857	1	1214.04	4999	1.00834	2.20901
GO:0010951	18	2	16	0	18	0.242857	1	1214.04	4999	1.00918	2.20999
GO:0033632	18	2	16	0	18	0.242857	1	1214.04	4999	1.01002	2.21097
GO:0006479	18	2	16	0	18	0.242857	1	1214.04	4999	1.01086	2.21195
GO:0090097	18	2	16	0	18	0.242857	1	1214.04	4999	1.0117	2.21293
GO:0042387	18	2	16	0	18	0.242857	1	1214.04	4999	1.01255	2.21391
GO:0009395	18	2	16	0	18	0.242857	1	1214.04	4999	1.01339	2.21489
GO:0006591	18	2	16	0	18	0.242857	1	1214.04	4999	1.01424	2.21587
GO:0042768	19	2	17	0	19	0.243243	1	1215.97	4999	1.00163	1.90366
GO:0042058	20	2	18	0	20	0.24359	1	1217.71	4999	0.996485	1.89787
GO:0009448	20	2	18	0	20	0.24359	1	1217.71	4999	0.997301	1.89859
GO:0006559	20	2	18	0	20	0.24359	1	1217.71	4999	0.998119	1.89932
GO:0035235	20	2	18	0	20	0.24359	1	1217.71	4999	0.998938	1.90004
GO:0006826	20	2	18	0	20	0.24359	1	1217.71	4999	0.999758	1.90076
GO:0031441	20	2	18	0	20	0.24359	1	1217.71	4999	1.00058	1.90148
GO:0006790	20	2	18	0	20	0.24359	1	1217.71	4999	1.0014	1.90221
GO:0048566	20	2	18	0	20	0.24359	1	1217.71	4999	1.00223	1.90293
GO:0004728	22	2	20	0	22	0.244186	1	1220.69	4999	0.991621	2.11374
GO:0019544	22	2	20	0	22	0.244186	1	1220.69	4999	0.992428	2.11464
GO:0031034	22	2	20	0	22	0.244186	1	1220.69	4999	0.993235	2.11553
GO:0006611	22	2	20	0	22	0.244186	1	1220.69	4999	0.994044	2.11643
GO:0003007	22	2	20	0	22	0.244186	1	1220.69	4999	0.994854	2.11732
GO:0006879	22	2	20	0	22	0.244186	1	1220.69	4999	0.995666	2.11822
GO:0051252	22	2	20	0	22	0.244186	1	1220.69	4999	0.996478	2.11912
GO:0031005	22	2	20	0	22	0.244186	1	1220.69	4999	0.997293	2.12002
GO:0061077	22	2	20	0	22	0.244186	1	1220.69	4999	0.998108	2.12092
GO:0006163	24	2	22	0	24	0.244681	1	1223.16	4999	0.989611	1.89428
GO:0017137	24	2	22	0	24	0.244681	1	1223.16	4999	0.990413	1.895
GO:0070856	24	2	22	0	24	0.244681	1	1223.16	4999	0.991215	1.89571
GO:0035120	24	2	22	0	24	0.244681	1	1223.16	4999	0.992019	1.89643
GO:0045736	24	2	22	0	24	0.244681	1	1223.16	4999	0.992824	1.89715
GO:0042054	25	2	23	0	25	0.244898	1	1224.24	4999	0.989689	2.24977
GO:0016340	26	2	24	0	26	0.245098	1	1225.25	4999	0.984924	1.88927
GO:0048019	26	2	24	0	26	0.245098	1	1225.25	4999	0.985716	1.88998
GO:0006605	26	2	24	0	26	0.245098	1	1225.25	4999	0.98651	1.8907
GO:0019934	26	2	24	0	26	0.245098	1	1225.25	4999	0.987305	1.89141
GO:0045861	26	2	24	0	26	0.245098	1	1225.25	4999	0.988101	1.89213
GO:0060810	26	2	24	0	26	0.245098	1	1225.25	4999	0.988898	1.89284
GO:0071711	26	2	24	0	26	0.245098	1	1225.25	4999	0.989697	1.89356
GO:0004177	27	2	25	0	27	0.245283	1	1226.17	4999	0.983296	1.88713
GO:0003746	27	2	25	0	27	0.245283	1	1226.17	4999	0.984085	1.88784
GO:0001102	27	2	25	0	27	0.245283	1	1226.17	4999	0.984875	1.88855
GO:0000380	28	2	26	0	28	0.245455	1	1227.03	4999	0.977711	1.88145
GO:0009072	28	2	26	0	28	0.245455	1	1227.03	4999	0.978491	1.88215
GO:0018166	28	2	26	0	28	0.245455	1	1227.03	4999	0.979272	1.88286
GO:0001516	28	2	26	0	28	0.245455	1	1227.03	4999	0.980054	1.88357
GO:0007277	28	2	26	0	28	0.245455	1	1227.03	4999	0.980837	1.88428
GO:0007481	28	2	26	0	28	0.245455	1	1227.03	4999	0.981622	1.88499
GO:0016039	28	2	26	0	28	0.245455	1	1227.03	4999	0.982408	1.8857
GO:0008083	28	2	26	0	28	0.245455	1	1227.03	4999	0.983195	1.88642
GO:0030898	29	2	27	0	29	0.245614	1	1227.82	4999	0.977567	2.18202
GO:0001715	30	2	28	0	30	0.245763	1	1228.57	4999	0.973509	1.87721
GO:0060233	30	2	28	0	30	0.245763	1	1228.57	4999	0.974281	1.87791
GO:0042673	30	2	28	0	30	0.245763	1	1228.57	4999	0.975054	1.87862
GO:0048791	30	2	28	0	30	0.245763	1	1228.57	4999	0.975828	1.87932
GO:0009415	30	2	28	0	30	0.245763	1	1228.57	4999	0.976604	1.88003
GO:0001012	30	2	28	0	30	0.245763	1	1228.57	4999	0.977381	1.88074
GO:0004726	31	2	29	0	31	0.245902	1	1229.26	4999	0.973288	1.8765
GO:0060537	32	2	30	0	32	0.246032	1	1229.91	4999	0.966912	1.87018
GO:0006415	32	2	30	0	32	0.246032	1	1229.91	4999	0.967673	1.87088
GO:0018094	32	2	30	0	32	0.246032	1	1229.91	4999	0.968435	1.87158
GO:0043147	32	2	30	0	32	0.246032	1	1229.91	4999	0.969198	1.87228
GO:0006904	32	2	30	0	32	0.246032	1	1229.91	4999	0.969963	1.87299
GO:0007220	32	2	30	0	32	0.246032	1	1229.91	4999	0.970728	1.87369
GO:0006665	32	2	30	0	32	0.246032	1	1229.91	4999	0.971495	1.87439
GO:0007559	32	2	30	0	32	0.246032	1	1229.91	4999	0.972263	1.87509
GO:0006108	32	2	30	0	32	0.246032	1	1229.91	4999	0.973032	1.8758
GO:0016241	34	2	32	0	34	0.246269	1	1231.1	4999	0.965566	1.86809
GO:0044262	34	2	32	0	34	0.246269	1	1231.1	4999	0.966324	1.86879
GO:0001591	34	2	32	0	34	0.246269	1	1231.1	4999	0.967083	1.86948
GO:0000146	35	2	33	0	35	0.246377	1	1231.64	4999	0.961466	2.25079
GO:0097003	35	2	33	0	35	0.246377	1	1231.64	4999	0.962217	2.2518
GO:0004968	35	2	33	0	35	0.246377	1	1231.64	4999	0.962969	2.25282
GO:0032027	35	2	33	0	35	0.246377	1	1231.64	4999	0.963723	2.25383
GO:0005000	35	2	33	0	35	0.246377	1	1231.64	4999	0.964477	2.25485
GO:0097004	35	2	33	0	35	0.246377	1	1231.64	4999	0.965233	2.25587
GO:0007181	36	2	34	0	36	0.246479	1	1232.15	4999	0.960365	1.86669
GO:0022407	36	2	34	0	36	0.246479	1	1232.15	4999	0.961114	1.86739
GO:0000390	38	2	36	0	38	0.246667	1	1233.09	4999	0.954401	1.86044
GO:0031589	38	2	36	0	38	0.246667	1	1233.09	4999	0.955141	1.86113
GO:0019222	38	2	36	0	38	0.246667	1	1233.09	4999	0.955881	1.86182
GO:0032533	38	2	36	0	38	0.246667	1	1233.09	4999	0.956623	1.86252
GO:0032312	38	2	36	0	38	0.246667	1	1233.09	4999	0.957365	1.86321
GO:0032529	38	2	36	0	38	0.246667	1	1233.09	4999	0.958109	1.86391
GO:0016457	38	2	36	0	38	0.246667	1	1233.09	4999	0.958854	1.8646
GO:0001582	38	2	36	0	38	0.246667	1	1233.09	4999	0.959601	1.8653
GO:0061061	38	2	36	0	38	0.246667	1	1233.09	4999	0.960348	1.86599
GO:0007265	226	12	214	8	218	0.246802	0.873829	1233.76	4368.27	0.954185	3.7272
GO:0048150	40	2	38	0	40	0.246835	1	1233.93	4999	0.948448	2.1697
GO:0001707	40	2	38	0	40	0.246835	1	1233.93	4999	0.949177	2.17065
GO:0006171	40	2	38	0	40	0.246835	1	1233.93	4999	0.949908	2.17159
GO:0007439	40	2	38	0	40	0.246835	1	1233.93	4999	0.95064	2.17253
GO:0016191	40	2	38	0	40	0.246835	1	1233.93	4999	0.951373	2.17348
GO:0055093	40	2	38	0	40	0.246835	1	1233.93	4999	0.952107	2.17442
GO:0007000	40	2	38	0	40	0.246835	1	1233.93	4999	0.952842	2.17537
GO:0016907	40	2	38	0	40	0.246835	1	1233.93	4999	0.953578	2.17632
GO:0005262	73	6	67	3	70	0.246899	0.917015	1234.25	4584.16	0.947962	3.56189
GO:0031571	42	2	40	0	42	0.246988	1	1234.69	4999	0.94685	1.85906
GO:0016578	42	2	40	0	42	0.246988	1	1234.69	4999	0.947577	1.85975
GO:0060213	44	2	42	0	44	0.247126	1	1235.39	4999	0.944484	1.85629
GO:0009949	44	2	42	0	44	0.247126	1	1235.39	4999	0.945207	1.85698
GO:0042435	44	2	42	0	44	0.247126	1	1235.39	4999	0.94593	1.85767
GO:0030322	44	2	42	0	44	0.247126	1	1235.39	4999	0.946655	1.85836
GO:0042071	45	2	43	0	45	0.247191	1	1235.71	4999	0.944009	2.29522
GO:0050907	46	2	44	0	46	0.247253	1	1236.02	4999	0.941368	1.85354
GO:0043179	46	2	44	0	46	0.247253	1	1236.02	4999	0.942086	1.85423
GO:0004989	46	2	44	0	46	0.247253	1	1236.02	4999	0.942804	1.85492
GO:0055007	46	2	44	0	46	0.247253	1	1236.02	4999	0.943524	1.85561
GO:0007305	48	2	46	0	48	0.247368	1	1236.59	4999	0.941092	2.2579
GO:0001588	49	2	47	0	49	0.247423	1	1236.87	4999	0.940582	2.23269
GO:0061101	50	2	48	0	50	0.247475	1	1237.13	4999	0.935799	1.84874
GO:0015695	50	2	48	0	50	0.247475	1	1237.13	4999	0.936507	1.84943
GO:0043069	50	2	48	0	50	0.247475	1	1237.13	4999	0.937217	1.85011
GO:0001556	50	2	48	0	50	0.247475	1	1237.13	4999	0.937927	1.8508
GO:0004952	50	2	48	0	50	0.247475	1	1237.13	4999	0.938639	1.85148
GO:0007502	50	2	48	0	50	0.247475	1	1237.13	4999	0.939352	1.85217
GO:0004993	50	2	48	0	50	0.247475	1	1237.13	4999	0.940066	1.85285
GO:0010378	52	2	50	0	52	0.247573	1	1237.62	4999	0.932642	2.28265
GO:0030423	52	2	50	0	52	0.247573	1	1237.62	4999	0.933346	2.28369
GO:0004935	52	2	50	0	52	0.247573	1	1237.62	4999	0.93405	2.28473
GO:0035262	52	2	50	0	52	0.247573	1	1237.62	4999	0.934756	2.28578
GO:0048841	52	2	50	0	52	0.247573	1	1237.62	4999	0.935462	2.28683
GO:0006414	54	2	52	0	54	0.247664	1	1238.07	4999	0.929482	1.84533
GO:0042062	54	2	52	0	54	0.247664	1	1238.07	4999	0.93018	1.84601
GO:0046956	54	2	52	0	54	0.247664	1	1238.07	4999	0.93088	1.84669
GO:0016571	54	2	52	0	54	0.247664	1	1238.07	4999	0.93158	1.84738
GO:0048816	54	2	52	0	54	0.247664	1	1238.07	4999	0.932282	1.84806
GO:0007425	56	2	54	0	56	0.247748	1	1238.49	4999	0.927014	2.26712
GO:0009047	56	2	54	0	56	0.247748	1	1238.49	4999	0.927709	2.26815
GO:0016579	56	2	54	0	56	0.247748	1	1238.49	4999	0.928404	2.26918
GO:0030721	56	2	54	0	56	0.247748	1	1238.49	4999	0.929101	2.27021
GO:0006096	58	2	56	0	58	0.247826	1	1238.88	4999	0.92523	1.84329
GO:0016070	58	2	56	0	58	0.247826	1	1238.88	4999	0.925921	1.84397
GO:0006458	58	2	56	0	58	0.247826	1	1238.88	4999	0.926614	1.84465
GO:0048513	60	2	58	0	60	0.247899	1	1239.25	4999	0.924812	2.29628
GO:0007062	64	2	62	0	64	0.248031	1	1239.91	4999	0.923927	2.30369
GO:0032924	64	2	62	0	64	0.248031	1	1239.91	4999	0.924616	2.30475
GO:0007267	66	2	64	0	66	0.248092	1	1240.21	4999	0.923462	1.84261
GO:0070831	68	2	66	0	68	0.248148	1	1240.49	4999	0.921614	1.84057
GO:0045839	68	2	66	0	68	0.248148	1	1240.49	4999	0.922299	1.84125
GO:0007026	68	2	66	0	68	0.248148	1	1240.49	4999	0.922986	1.84193
GO:0030032	316	12	304	8	308	0.248232	0.872266	1240.91	4360.46	0.92124	3.7237
GO:0003713	90	6	84	3	87	0.248264	0.915701	1241.07	4577.59	0.920678	3.55956
GO:0051607	326	12	314	8	318	0.248341	0.872146	1241.46	4359.86	0.920278	3.72637
GO:0048167	76	2	74	0	76	0.248344	1	1241.47	4999	0.918929	2.34365
GO:0051642	76	2	74	0	76	0.248344	1	1241.47	4999	0.91961	2.34475
GO:0012501	334	12	322	8	326	0.248423	0.872055	1241.87	4359.4	0.918542	3.72917
GO:0009411	80	2	78	0	80	0.248428	1	1241.89	4999	0.917879	1.8399
GO:0045434	82	2	80	0	82	0.248466	1	1242.08	4999	0.916666	2.36583
GO:0035051	82	2	80	0	82	0.248466	1	1242.08	4999	0.917343	2.36695
GO:0043425	94	6	88	3	91	0.248512	0.915462	1242.31	4576.4	0.916158	3.5614
GO:0007586	86	2	84	0	86	0.248538	1	1242.44	4999	0.914232	1.83787
GO:0070055	86	2	84	0	86	0.248538	1	1242.44	4999	0.914905	1.83854
GO:0048172	86	2	84	0	86	0.248538	1	1242.44	4999	0.91558	1.83922
GO:0048137	346	12	334	8	338	0.24854	0.871927	1242.45	4358.76	0.913567	3.73182
GO:0007198	88	2	86	0	88	0.248571	1	1242.61	4999	0.911672	2.37482
GO:0006986	88	2	86	0	88	0.248571	1	1242.61	4999	0.912341	2.37595
GO:0007208	88	2	86	0	88	0.248571	1	1242.61	4999	0.913011	2.37708
GO:0043484	94	2	92	0	94	0.248663	1	1243.07	4999	0.911339	2.24775
GO:0007282	96	2	94	0	96	0.248691	1	1243.21	4999	0.910774	2.37144
GO:0006402	98	2	96	0	98	0.248718	1	1243.34	4999	0.910206	1.83719
GO:0060250	100	2	98	0	100	0.248744	1	1243.47	4999	0.909634	2.39645
GO:0007154	380	12	368	8	372	0.248829	0.871609	1243.9	4357.17	0.909282	3.73365
GO:0004984	113	2	111	0	113	0.248889	1	1244.2	4999	0.908835	2.37821
GO:0034059	132	2	130	0	132	0.249049	1	1245	4999	0.908758	2.36919
GO:0030517	136	2	134	0	136	0.249077	1	1245.14	4999	0.908197	2.35913
GO:0007493	138	2	136	0	138	0.249091	1	1245.21	4999	0.907584	2.36025
GO:0050911	144	2	142	0	144	0.249129	1	1245.4	4999	0.907062	2.34585
GO:0008092	130	6	124	3	127	0.250038	0.913979	1249.94	4568.98	0.909709	3.5584
GO:0008017	342	13	329	9	333	0.258282	0.86082	1291.15	4303.24	0.939018	3.70649
GO:0007632	322	14	308	10	312	0.266722	0.850892	1333.34	4253.61	0.968999	3.67324
GO:0048812	336	14	322	10	326	0.266888	0.850697	1334.18	4252.63	0.9689	3.67557
GO:0035293	248	16	232	12	236	0.280097	0.834597	1400.2	4172.15	1.01611	3.6438
GO:0040003	260	16	244	12	248	0.28037	0.834262	1401.57	4170.47	1.01637	3.64871
GO:0045176	356	16	340	12	344	0.281872	0.83241	1409.08	4161.22	1.02107	3.67599
GO:0035088	408	16	392	12	396	0.282383	0.831778	1411.63	4158.06	1.02218	3.68949
GO:0030708	470	16	454	12	458	0.282842	0.831209	1413.93	4155.22	1.0231	3.69681
GO:0030723	472	16	456	12	460	0.282855	0.831194	1413.99	4155.14	1.02241	3.70003
GO:0001106	107	8	99	5	102	0.28441	0.874112	1421.77	4369.69	1.02729	3.72522
GO:0040011	302	18	284	14	288	0.293219	0.818008	1465.8	4089.22	1.05834	3.68398
GO:0007294	478	18	460	14	464	0.295136	0.815551	1475.38	4076.94	1.06449	3.67623
GO:0004622	23	3	20	1	22	0.303876	0.945736	1519.08	4727.74	1.09444	3.53344
GO:0005436	23	3	20	1	22	0.303876	0.945736	1519.08	4727.74	1.09522	3.53608
GO:0005313	28	3	25	1	27	0.305489	0.944254	1527.14	4720.33	1.09945	3.53582
GO:0015114	32	3	29	1	31	0.306401	0.943404	1531.7	4716.07	1.10194	3.53794
GO:0008138	33	3	30	1	32	0.306593	0.943223	1532.66	4715.17	1.10184	3.53992
GO:0008195	35	3	32	1	34	0.306944	0.942894	1534.41	4713.53	1.10231	3.54401
GO:0016922	37	3	34	1	36	0.307254	0.942601	1535.97	4712.06	1.10263	3.54824
GO:0051015	47	3	44	1	46	0.308401	0.94151	1541.7	4706.61	1.10595	3.55216
GO:0004601	50	3	47	1	49	0.308654	0.941268	1542.96	4705.4	1.10606	3.55393
GO:0008013	80	3	77	1	79	0.310119	0.939851	1550.28	4698.32	1.11052	3.55394
GO:0005030	85	3	82	1	84	0.310261	0.939712	1551	4697.62	1.11023	3.55611
GO:0019894	88	3	85	1	87	0.310339	0.939637	1551.38	4697.24	1.10972	3.55852
GO:0008236	89	3	86	1	88	0.310363	0.939613	1551.51	4697.12	1.10901	3.56112
GO:0030162	490	22	468	18	472	0.314341	0.790056	1571.39	3949.49	1.12242	3.60684
GO:0006974	862	26	836	22	840	0.330488	0.767719	1652.11	3837.82	1.17924	3.53066
GO:0007635	24	4	20	2	22	0.333086	0.905905	1665.1	4528.62	1.18512	3.53798
GO:0006868	24	4	20	2	22	0.333086	0.905905	1665.1	4528.62	1.18597	3.54075
GO:0043409	24	4	20	2	22	0.333086	0.905905	1665.1	4528.62	1.18681	3.54352
GO:0014047	24	4	20	2	22	0.333086	0.905905	1665.1	4528.62	1.18766	3.54629
GO:0006865	28	4	24	2	26	0.334729	0.903642	1673.31	4517.31	1.19012	3.54577
GO:0006952	680	28	652	24	656	0.3359	0.760052	1679.16	3799.5	1.19259	3.55425
GO:0001737	680	28	652	24	656	0.3359	0.760052	1679.16	3799.5	1.19343	3.55758
GO:0006353	32	4	28	2	30	0.335933	0.901964	1679.33	4508.92	1.19017	3.54474
GO:0034454	32	4	28	2	30	0.335933	0.901964	1679.33	4508.92	1.19101	3.54753
GO:0006369	32	4	28	2	30	0.335933	0.901964	1679.33	4508.92	1.19186	3.55033
GO:0007186	752	28	724	24	728	0.336194	0.759633	1680.64	3797.4	1.19025	3.58246
GO:0072375	36	4	32	2	34	0.336854	0.900668	1683.93	4502.44	1.18922	3.55082
GO:0046488	36	4	32	2	34	0.336854	0.900668	1683.93	4502.44	1.19006	3.55362
GO:0033119	36	4	32	2	34	0.336854	0.900668	1683.93	4502.44	1.1909	3.55643
GO:0042417	36	4	32	2	34	0.336854	0.900668	1683.93	4502.44	1.19174	3.55924
GO:0015734	38	4	34	2	36	0.337237	0.900125	1685.85	4499.73	1.18973	3.56838
GO:0035063	42	4	38	2	40	0.337889	0.899199	1689.11	4495.09	1.19035	3.57605
GO:0048081	42	4	38	2	40	0.337889	0.899199	1689.11	4495.09	1.19119	3.5789
GO:0035018	44	4	40	2	42	0.338168	0.8988	1690.5	4493.1	1.19049	3.58302
GO:0016568	46	4	42	2	44	0.338422	0.898437	1691.77	4491.29	1.19055	3.58729
GO:0043044	48	4	44	2	46	0.338654	0.898104	1692.93	4489.62	1.19053	3.58883
GO:0009586	50	4	46	2	48	0.338866	0.897799	1693.99	4488.1	1.19044	3.59912
GO:0008654	52	4	48	2	50	0.339062	0.897518	1694.97	4486.69	1.19029	3.60088
GO:0010821	54	4	50	2	52	0.339242	0.897258	1695.87	4485.39	1.18925	3.60272
GO:0002027	54	4	50	2	52	0.339242	0.897258	1695.87	4485.39	1.19008	3.60562
GO:0016500	56	4	52	2	54	0.339409	0.897017	1696.71	4484.19	1.18568	3.60755
GO:0016584	56	4	52	2	54	0.339409	0.897017	1696.71	4484.19	1.18651	3.61046
GO:0051290	56	4	52	2	54	0.339409	0.897017	1696.71	4484.19	1.18734	3.61337
GO:0006584	56	4	52	2	54	0.339409	0.897017	1696.71	4484.19	1.18817	3.61628
GO:0007040	56	4	52	2	54	0.339409	0.897017	1696.71	4484.19	1.189	3.6192
GO:0048663	58	4	54	2	56	0.339564	0.896792	1697.48	4483.07	1.18539	3.62122
GO:0030506	59	4	55	2	57	0.339638	0.896686	1697.85	4482.53	1.18482	3.62371
GO:0008272	60	4	56	2	58	0.339708	0.896583	1698.2	4482.02	1.18424	3.62623
GO:0070868	62	4	58	2	60	0.339843	0.896388	1698.88	4481.04	1.18306	3.62838
GO:0050931	62	4	58	2	60	0.339843	0.896388	1698.88	4481.04	1.18389	3.63132
GO:0005506	64	4	60	2	62	0.339969	0.896205	1699.51	4480.13	1.18185	3.63352
GO:0005261	64	4	60	2	62	0.339969	0.896205	1699.51	4480.13	1.18268	3.63647
GO:0043567	68	4	64	2	66	0.340198	0.895872	1700.65	4478.46	1.18183	3.63807
GO:0043704	72	4	68	2	70	0.340401	0.895576	1701.67	4476.99	1.18171	3.63983
GO:0007355	74	4	70	2	72	0.340494	0.895441	1702.13	4476.31	1.18122	3.64224
GO:0007158	76	4	72	2	74	0.340582	0.895312	1702.57	4475.67	1.17825	3.64468
GO:0034332	76	4	72	2	74	0.340582	0.895312	1702.57	4475.67	1.17907	3.64765
GO:0042463	76	4	72	2	74	0.340582	0.895312	1702.57	4475.67	1.17988	3.65063
GO:0035011	76	4	72	2	74	0.340582	0.895312	1702.57	4475.67	1.1807	3.65361
GO:0007436	80	4	76	2	78	0.340745	0.895075	1703.38	4474.48	1.178	3.65562
GO:0043280	86	4	82	2	84	0.34096	0.894761	1704.46	4472.91	1.1763	3.65733
GO:0006302	86	4	82	2	84	0.34096	0.894761	1704.46	4472.91	1.17711	3.66032
GO:0045003	86	4	82	2	84	0.34096	0.894761	1704.46	4472.91	1.17792	3.66332
GO:0006310	88	4	84	2	86	0.341025	0.894666	1704.78	4472.43	1.1749	3.66593
GO:0021682	88	4	84	2	86	0.341025	0.894666	1704.78	4472.43	1.17571	3.66894
GO:0016740	95	4	91	2	93	0.34123	0.894365	1705.81	4470.93	1.1748	3.67071
GO:0045454	98	4	94	2	96	0.341308	0.894249	1706.2	4470.35	1.17426	3.67326
GO:0008384	105	4	101	2	103	0.341474	0.894005	1707.03	4469.13	1.17402	3.67527
GO:0046872	109	4	105	2	107	0.341559	0.89388	1707.46	4468.51	1.17351	3.67778
GO:0031638	112	4	108	2	110	0.341619	0.893792	1707.75	4468.07	1.17291	3.68045
GO:0048676	118	4	114	2	116	0.341729	0.89363	1708.31	4467.26	1.17248	3.68282
GO:0005003	122	4	118	2	120	0.341797	0.89353	1708.64	4466.76	1.17191	3.68544
GO:0043067	124	4	120	2	122	0.341829	0.893483	1708.8	4466.52	1.17041	3.68829
GO:0031397	124	4	120	2	122	0.341829	0.893483	1708.8	4466.52	1.17121	3.69134
GO:0045448	128	4	124	2	126	0.34189	0.893393	1709.11	4466.07	1.16982	3.69402
GO:0000186	160	4	156	2	158	0.342267	0.892836	1710.99	4463.29	1.16951	3.69784
GO:0048565	160	4	156	2	158	0.342267	0.892836	1710.99	4463.29	1.17031	3.7009
GO:0007509	180	4	176	2	178	0.342433	0.892589	1711.82	4462.05	1.16928	3.70295
GO:0006413	194	4	190	2	192	0.342529	0.892447	1712.3	4461.34	1.16801	3.70543
GO:0006368	194	4	190	2	192	0.342529	0.892447	1712.3	4461.34	1.16881	3.70851
GO:0070374	208	4	204	2	206	0.342612	0.892323	1712.72	4460.72	1.1675	3.71109
GO:0007095	900	32	868	28	872	0.346985	0.744096	1734.58	3719.74	1.18159	3.69022
GO:0005216	72	5	67	3	69	0.359332	0.862475	1796.3	4311.51	1.2228	3.70723
GO:0003676	537	19	518	16	521	0.365799	0.753814	1828.63	3768.32	1.24397	3.69443
GO:0000398	954	42	912	38	916	0.366034	0.715912	1829.8	3578.84	1.24392	3.57527
GO:0051938	46	6	40	4	42	0.369709	0.842272	1848.18	4210.52	1.2547	3.64863
GO:0044341	46	6	40	4	42	0.369709	0.842272	1848.18	4210.52	1.25555	3.65179
GO:0019094	56	6	50	4	52	0.371091	0.839627	1855.08	4197.29	1.25854	3.64348
GO:0006817	70	6	64	4	66	0.372326	0.837241	1861.26	4185.37	1.26187	3.63629
GO:0048096	80	6	74	4	76	0.372931	0.836064	1864.28	4179.48	1.26306	3.63433
GO:0001837	82	6	76	4	78	0.373033	0.835864	1864.79	4178.49	1.26256	3.63663
GO:0007564	84	6	78	4	80	0.373131	0.835674	1865.28	4177.54	1.26203	3.63897
GO:0008062	90	6	84	4	86	0.373396	0.835157	1866.61	4174.95	1.26207	3.63989
GO:0022409	94	6	88	4	90	0.373553	0.834849	1867.39	4173.41	1.26175	3.64172
GO:2000274	102	6	96	4	98	0.37383	0.834309	1868.77	4170.71	1.26183	3.64572
GO:0050954	106	6	100	4	102	0.373952	0.83407	1869.38	4169.51	1.26139	3.65106
GO:0045571	110	6	104	4	106	0.374064	0.833848	1869.95	4168.41	1.26092	3.65329
GO:0045316	116	6	110	4	112	0.374218	0.833546	1870.72	4166.9	1.26059	3.65517
GO:0007414	120	6	114	4	116	0.374312	0.833361	1871.19	4165.97	1.25921	3.65757
GO:0003151	120	6	114	4	116	0.374312	0.833361	1871.19	4165.97	1.26006	3.66078
GO:0061382	124	6	118	4	120	0.3744	0.833189	1871.63	4165.11	1.25866	3.66325
GO:0045463	126	6	120	4	122	0.374442	0.833107	1871.83	4164.7	1.25795	3.66611
GO:0045200	134	6	128	4	130	0.374596	0.832804	1872.6	4163.19	1.25763	3.66801
GO:0046663	138	6	132	4	134	0.374666	0.832666	1872.95	4162.5	1.25702	3.67063
GO:0048489	144	6	138	4	140	0.374764	0.832473	1873.44	4161.53	1.2565	3.67302
GO:0007144	148	6	142	4	144	0.374824	0.832354	1873.75	4160.94	1.25586	3.67899
GO:0007368	152	6	146	4	148	0.374881	0.83224	1874.03	4160.37	1.25521	3.68174
GO:0007352	158	6	152	4	154	0.374962	0.832082	1874.43	4159.58	1.25464	3.6843
GO:0045595	170	6	164	4	166	0.375105	0.831798	1875.15	4158.16	1.25428	3.68631
GO:0030589	186	6	180	4	182	0.375267	0.831478	1875.96	4156.56	1.25399	3.69144
GO:0090328	198	6	192	4	194	0.375371	0.831272	1876.48	4155.53	1.2535	3.6938
GO:2000377	214	6	208	4	210	0.375492	0.831034	1877.08	4154.34	1.25306	3.70262
GO:0060857	218	6	212	4	214	0.375519	0.83098	1877.22	4154.07	1.25231	3.70568
GO:0035153	238	6	232	4	234	0.375641	0.830737	1877.83	4152.86	1.25189	3.70791
GO:0035435	78	8	70	6	72	0.390239	0.799174	1950.81	3995.07	1.29967	3.61218
GO:0030858	126	8	118	6	120	0.392233	0.794786	1960.78	3973.14	1.30544	3.5956
GO:0051039	140	8	132	6	134	0.392548	0.79409	1962.35	3969.66	1.30562	3.5957
GO:0035217	160	8	152	6	154	0.392898	0.793312	1964.1	3965.77	1.30592	3.59544
GO:0016079	164	8	156	6	158	0.392958	0.79318	1964.4	3965.11	1.30525	3.5981
GO:0006875	166	8	158	6	160	0.392987	0.793117	1964.54	3964.79	1.30448	3.60108
GO:0048148	174	8	166	6	168	0.393094	0.792877	1965.08	3963.59	1.30397	3.60327
GO:0035050	194	8	186	6	188	0.393324	0.792366	1966.23	3961.04	1.30386	3.60422
GO:0035214	196	8	188	6	190	0.393344	0.792321	1966.33	3960.81	1.30307	3.6073
GO:0050807	200	8	192	6	194	0.393384	0.792233	1966.52	3960.37	1.30233	3.61019
GO:0046688	202	8	194	6	196	0.393403	0.792191	1966.62	3960.16	1.30154	3.61329
GO:0008363	116	10	106	8	108	0.403452	0.768725	2016.86	3842.86	1.3339	3.53204
GO:0030334	200	10	190	8	192	0.405108	0.764809	2025.13	3823.28	1.33849	3.52376
GO:0030239	206	10	196	8	198	0.405173	0.764654	2025.46	3822.51	1.33782	3.52955
GO:0005200	259	10	249	8	251	0.405612	0.76361	2027.65	3817.29	1.33839	3.52799
GO:0042623	288	10	278	8	280	0.405782	0.763204	2028.51	3815.26	1.33806	3.52938
GO:0035010	298	10	288	8	290	0.405833	0.763083	2028.76	3814.65	1.33735	3.54192
GO:0007297	220	12	208	10	210	0.413724	0.743696	2068.21	3717.73	1.36245	3.69189
GO:0048488	246	12	234	10	236	0.413962	0.743105	2069.4	3714.78	1.36234	3.69263
GO:0043052	274	14	260	12	262	0.420605	0.72628	2102.6	3630.68	1.38329	3.61621
GO:0007475	306	14	292	12	294	0.420811	0.725755	2103.63	3628.05	1.38306	3.6172
GO:0045879	414	14	400	12	402	0.421264	0.724596	2105.9	3622.25	1.38364	3.61502
GO:0007516	256	16	240	14	242	0.425556	0.713449	2127.35	3566.53	1.39682	3.56653
GO:0006366	376	16	360	14	362	0.426283	0.711553	2130.99	3557.06	1.39829	3.56418
GO:0046329	318	18	300	16	302	0.430193	0.701228	2150.54	3505.44	1.41019	3.52305
GO:0007286	416	18	398	16	400	0.430652	0.70001	2152.83	3499.35	1.41077	3.5347
GO:0000902	534	22	512	20	514	0.437568	0.681389	2187.4	3406.26	1.43248	3.89287
GO:0019827	524	24	500	22	502	0.440171	0.674273	2200.41	3370.69	1.44006	3.85663
GO:0048814	608	32	576	30	578	0.448201	0.651986	2240.56	3259.28	1.46537	3.7463
GO:0005007	73	1	72	0	73	0.5	1	2499.5	4999	1.4398	1.78408
GO:0001586	44	1	43	0	44	0.5	1	2499.5	4999	1.44146	1.78472
GO:0005017	51	1	50	0	51	0.5	1	2499.5	4999	1.44313	1.78536
GO:0005021	51	1	50	0	51	0.5	1	2499.5	4999	1.44396	1.78599
GO:0005381	24	1	23	0	24	0.5	1	2499.5	4999	1.44563	1.78663
GO:0004951	34	1	33	0	34	0.5	1	2499.5	4999	1.44731	1.78727
GO:0008288	42	1	41	0	42	0.5	1	2499.5	4999	1.44815	1.78791
GO:0005025	34	1	33	0	34	0.5	1	2499.5	4999	1.44899	1.78855
GO:0015054	34	1	33	0	34	0.5	1	2499.5	4999	1.44983	1.78919
GO:0004046	14	1	13	0	14	0.5	1	2499.5	4999	1.45404	1.78983
GO:0005546	23	1	22	0	23	0.5	1	2499.5	4999	1.45489	1.79047
GO:0015381	14	1	13	0	14	0.5	1	2499.5	4999	1.45574	1.79111
GO:0003993	23	1	22	0	23	0.5	1	2499.5	4999	1.45659	1.79176
GO:0030060	14	1	13	0	14	0.5	1	2499.5	4999	1.45743	1.7924
GO:0000149	9	1	8	0	9	0.5	1	2499.5	4999	1.45999	1.79304
GO:0017110	9	1	8	0	9	0.5	1	2499.5	4999	1.4617	1.79368
GO:0047498	9	1	8	0	9	0.5	1	2499.5	4999	1.46255	1.79433
GO:0005458	9	1	8	0	9	0.5	1	2499.5	4999	1.46341	1.79497
GO:0005460	9	1	8	0	9	0.5	1	2499.5	4999	1.46426	1.79562
GO:0005462	9	1	8	0	9	0.5	1	2499.5	4999	1.46512	1.79626
GO:0017151	9	1	8	0	9	0.5	1	2499.5	4999	1.46598	1.79691
GO:0005457	9	1	8	0	9	0.5	1	2499.5	4999	1.46684	1.79755
GO:0005548	9	1	8	0	9	0.5	1	2499.5	4999	1.4677	1.7982
GO:0005483	9	1	8	0	9	0.5	1	2499.5	4999	1.46857	1.79885
GO:0015101	31	1	30	0	31	0.5	1	2499.5	4999	1.46943	1.7995
GO:0048185	26	1	25	0	26	0.5	1	2499.5	4999	1.47029	1.80014
GO:0015277	26	1	25	0	26	0.5	1	2499.5	4999	1.47116	1.80079
GO:0016361	26	1	25	0	26	0.5	1	2499.5	4999	1.47203	1.80144
GO:0003747	16	1	15	0	16	0.5	1	2499.5	4999	1.47376	1.80209
GO:0005244	16	1	15	0	16	0.5	1	2499.5	4999	1.47463	1.80274
GO:0000155	16	1	15	0	16	0.5	1	2499.5	4999	1.4755	1.80339
GO:0005212	16	1	15	0	16	0.5	1	2499.5	4999	1.47637	1.80404
GO:0008526	12	1	11	0	12	0.5	1	2499.5	4999	1.47812	1.80469
GO:0008524	6	1	5	0	6	0.5	1	2499.5	4999	1.47899	1.80534
GO:0008520	6	1	5	0	6	0.5	1	2499.5	4999	1.47987	1.806
GO:0017084	6	1	5	0	6	0.5	1	2499.5	4999	1.48075	1.80665
GO:0004720	6	1	5	0	6	0.5	1	2499.5	4999	1.48162	1.8073
GO:0000982	12	1	11	0	12	0.5	1	2499.5	4999	1.4825	1.80796
GO:0015301	6	1	5	0	6	0.5	1	2499.5	4999	1.48338	1.80861
GO:0016402	6	1	5	0	6	0.5	1	2499.5	4999	1.48426	1.80927
GO:0016401	6	1	5	0	6	0.5	1	2499.5	4999	1.48515	1.80992
GO:0005388	22	1	21	0	22	0.5	1	2499.5	4999	1.48603	1.81058
GO:0004385	22	1	21	0	22	0.5	1	2499.5	4999	1.48691	1.81123
GO:0004396	6	1	5	0	6	0.5	1	2499.5	4999	1.4878	1.81189
GO:0004427	6	1	5	0	6	0.5	1	2499.5	4999	1.48868	1.81255
GO:0008113	6	1	5	0	6	0.5	1	2499.5	4999	1.48957	1.8132
GO:0004167	22	1	21	0	22	0.5	1	2499.5	4999	1.49046	1.81386
GO:0004623	12	1	11	0	12	0.5	1	2499.5	4999	1.49135	1.81452
GO:0004348	6	1	5	0	6	0.5	1	2499.5	4999	1.49224	1.81518
GO:0004349	6	1	5	0	6	0.5	1	2499.5	4999	1.49313	1.81584
GO:0004350	6	1	5	0	6	0.5	1	2499.5	4999	1.49402	1.8165
GO:0001158	6	1	5	0	6	0.5	1	2499.5	4999	1.49492	1.81716
GO:0002151	19	1	18	0	19	0.5	1	2499.5	4999	1.49581	1.81782
GO:0016595	19	1	18	0	19	0.5	1	2499.5	4999	1.49671	1.81848
GO:0008453	12	1	11	0	12	0.5	1	2499.5	4999	1.4976	1.81914
GO:0008525	12	1	11	0	12	0.5	1	2499.5	4999	1.4985	1.8198
GO:0015106	6	1	5	0	6	0.5	1	2499.5	4999	1.4994	1.82047
GO:0004756	6	1	5	0	6	0.5	1	2499.5	4999	1.5003	1.82113
GO:0003810	12	1	11	0	12	0.5	1	2499.5	4999	1.5012	1.82179
GO:0004331	6	1	5	0	6	0.5	1	2499.5	4999	1.5021	1.82246
GO:0008235	19	1	18	0	19	0.5	1	2499.5	4999	1.50301	1.82312
GO:0003873	6	1	5	0	6	0.5	1	2499.5	4999	1.50391	1.82379
GO:0005049	6	1	5	0	6	0.5	1	2499.5	4999	1.50482	1.82445
GO:0003997	6	1	5	0	6	0.5	1	2499.5	4999	1.50572	1.82512
GO:0008187	12	1	11	0	12	0.5	1	2499.5	4999	1.50663	1.82579
GO:0015142	6	1	5	0	6	0.5	1	2499.5	4999	1.50754	1.82645
GO:0005104	6	1	5	0	6	0.5	1	2499.5	4999	1.50845	1.82712
GO:0005452	6	1	5	0	6	0.5	1	2499.5	4999	1.50936	1.82779
GO:0005219	6	1	5	0	6	0.5	1	2499.5	4999	1.51027	1.82846
GO:0034701	6	1	5	0	6	0.5	1	2499.5	4999	1.51119	1.82913
GO:0008510	6	1	5	0	6	0.5	1	2499.5	4999	1.5121	1.8298
GO:0050833	6	1	5	0	6	0.5	1	2499.5	4999	1.51301	1.83047
GO:0004833	5	1	4	0	5	0.5	1	2499.5	4999	1.51393	1.83114
GO:0004556	5	1	4	0	5	0.5	1	2499.5	4999	1.51485	1.83181
GO:0050113	5	1	4	0	5	0.5	1	2499.5	4999	1.51577	1.83248
GO:0016524	5	1	4	0	5	0.5	1	2499.5	4999	1.51669	1.83315
GO:0004805	5	1	4	0	5	0.5	1	2499.5	4999	1.51761	1.83382
GO:0004574	5	1	4	0	5	0.5	1	2499.5	4999	1.51853	1.8345
GO:0003825	5	1	4	0	5	0.5	1	2499.5	4999	1.51945	1.83517
GO:0015395	5	1	4	0	5	0.5	1	2499.5	4999	1.52038	1.83584
GO:0004512	5	1	4	0	5	0.5	1	2499.5	4999	1.5213	1.83652
GO:0004727	7	1	6	0	7	0.5	1	2499.5	4999	1.52409	2.064
GO:0004035	7	1	6	0	7	0.5	1	2499.5	4999	1.52502	2.06485
GO:0003869	7	1	6	0	7	0.5	1	2499.5	4999	1.52595	2.0657
GO:0005298	7	1	6	0	7	0.5	1	2499.5	4999	1.52688	2.06656
GO:0019905	7	1	6	0	7	0.5	1	2499.5	4999	1.52781	2.06741
GO:0008469	7	1	6	0	7	0.5	1	2499.5	4999	1.52875	2.06827
GO:0015293	7	1	6	0	7	0.5	1	2499.5	4999	1.52968	2.06912
GO:0005337	7	1	6	0	7	0.5	1	2499.5	4999	1.53062	2.06998
GO:0015220	7	1	6	0	7	0.5	1	2499.5	4999	1.53156	2.07084
GO:0070379	7	1	6	0	7	0.5	1	2499.5	4999	1.5325	2.07169
GO:0004505	7	1	6	0	7	0.5	1	2499.5	4999	1.53344	2.07255
GO:0015137	7	1	6	0	7	0.5	1	2499.5	4999	1.53438	2.07341
GO:0004511	7	1	6	0	7	0.5	1	2499.5	4999	1.53532	2.07427
GO:0004510	7	1	6	0	7	0.5	1	2499.5	4999	1.53626	2.07513
GO:0003840	7	1	6	0	7	0.5	1	2499.5	4999	1.53721	2.076
GO:0005220	7	1	6	0	7	0.5	1	2499.5	4999	1.53815	2.07686
GO:0005234	30	1	29	0	30	0.5	1	2499.5	4999	1.54005	2.09514
GO:0008010	33	1	32	0	33	0.5	1	2499.5	4999	1.541	2.09602
GO:0016520	28	1	27	0	28	0.5	1	2499.5	4999	1.54195	2.0969
GO:0070025	20	1	19	0	20	0.5	1	2499.5	4999	1.5429	2.09778
GO:0070026	20	1	19	0	20	0.5	1	2499.5	4999	1.54385	2.09866
GO:0042654	20	1	19	0	20	0.5	1	2499.5	4999	1.54481	2.09954
GO:0019825	20	1	19	0	20	0.5	1	2499.5	4999	1.54576	2.10042
GO:0019826	20	1	19	0	20	0.5	1	2499.5	4999	1.54672	2.1013
GO:0008060	20	1	19	0	20	0.5	1	2499.5	4999	1.54768	2.10219
GO:0004970	30	1	29	0	30	0.5	1	2499.5	4999	1.54864	2.10307
GO:0008294	20	1	19	0	20	0.5	1	2499.5	4999	1.5496	2.10396
GO:0016015	28	1	27	0	28	0.5	1	2499.5	4999	1.55056	2.10484
GO:0008066	37	1	36	0	37	0.5	1	2499.5	4999	1.55152	2.10573
GO:0005214	57	1	56	0	57	0.5	1	2499.5	4999	1.55248	2.10662
GO:0036082	8	1	7	0	8	0.5	1	2499.5	4999	1.55538	2.12452
GO:0008649	11	1	10	0	11	0.5	1	2499.5	4999	1.55635	2.12543
GO:0005172	8	1	7	0	8	0.5	1	2499.5	4999	1.55732	2.12633
GO:0004587	11	1	10	0	11	0.5	1	2499.5	4999	1.55829	2.12723
GO:0015016	8	1	7	0	8	0.5	1	2499.5	4999	1.55926	2.12814
GO:0035242	8	1	7	0	8	0.5	1	2499.5	4999	1.56024	2.12905
GO:0035241	8	1	7	0	8	0.5	1	2499.5	4999	1.56121	2.12995
GO:0030228	8	1	7	0	8	0.5	1	2499.5	4999	1.56219	2.13086
GO:0015378	11	1	10	0	11	0.5	1	2499.5	4999	1.56316	2.13177
GO:0015297	8	1	7	0	8	0.5	1	2499.5	4999	1.56414	2.13268
GO:0008511	11	1	10	0	11	0.5	1	2499.5	4999	1.56512	2.13359
GO:0015169	8	1	7	0	8	0.5	1	2499.5	4999	1.5661	2.1345
GO:0015165	8	1	7	0	8	0.5	1	2499.5	4999	1.56708	2.13541
GO:0044020	8	1	7	0	8	0.5	1	2499.5	4999	1.56807	2.13632
GO:0005024	11	1	10	0	11	0.5	1	2499.5	4999	1.56905	2.13724
GO:0030674	11	1	10	0	11	0.5	1	2499.5	4999	1.57004	2.13815
GO:0030247	11	1	10	0	11	0.5	1	2499.5	4999	1.57102	2.13907
GO:0005026	11	1	10	0	11	0.5	1	2499.5	4999	1.57201	2.13998
GO:0017002	11	1	10	0	11	0.5	1	2499.5	4999	1.573	2.1409
GO:0004032	10	1	9	0	10	0.5	1	2499.5	4999	1.57598	2.15567
GO:0008106	10	1	9	0	10	0.5	1	2499.5	4999	1.57697	2.1566
GO:0015326	10	1	9	0	10	0.5	1	2499.5	4999	1.57797	2.15753
GO:0004835	17	1	16	0	17	0.5	1	2499.5	4999	1.57896	2.15846
GO:0008079	10	1	9	0	10	0.5	1	2499.5	4999	1.57996	2.1594
GO:0003867	10	1	9	0	10	0.5	1	2499.5	4999	1.58096	2.16033
GO:0008199	10	1	9	0	10	0.5	1	2499.5	4999	1.58196	2.16126
GO:0016274	10	1	9	0	10	0.5	1	2499.5	4999	1.58296	2.1622
GO:0015379	10	1	9	0	10	0.5	1	2499.5	4999	1.58397	2.16313
GO:0004096	17	1	16	0	17	0.5	1	2499.5	4999	1.58497	2.16407
GO:0004089	17	1	16	0	17	0.5	1	2499.5	4999	1.58598	2.16501
GO:0008757	10	1	9	0	10	0.5	1	2499.5	4999	1.58698	2.16594
GO:0035302	17	1	16	0	17	0.5	1	2499.5	4999	1.58799	2.16688
GO:0005221	17	1	16	0	17	0.5	1	2499.5	4999	1.589	2.16782
GO:0008011	25	1	24	0	25	0.5	1	2499.5	4999	1.59102	2.18488
GO:0005178	18	1	17	0	18	0.5	1	2499.5	4999	1.59204	2.18583
GO:0035237	13	1	12	0	13	0.5	1	2499.5	4999	1.59305	2.18679
GO:0016918	18	1	17	0	18	0.5	1	2499.5	4999	1.59407	2.18775
GO:0008271	13	1	12	0	13	0.5	1	2499.5	4999	1.59509	2.1887
GO:0004016	25	1	24	0	25	0.5	1	2499.5	4999	1.5961	2.18966
GO:0050431	18	1	17	0	18	0.5	1	2499.5	4999	1.59712	2.19062
GO:0008143	25	1	24	0	25	0.5	1	2499.5	4999	1.59815	2.19158
GO:0008431	18	1	17	0	18	0.5	1	2499.5	4999	1.59917	2.19254
GO:0008301	18	1	17	0	18	0.5	1	2499.5	4999	1.60019	2.19351
GO:0008186	18	1	17	0	18	0.5	1	2499.5	4999	1.60122	2.19447
GO:0004866	13	1	12	0	13	0.5	1	2499.5	4999	1.60224	2.19543
GO:0017153	13	1	12	0	13	0.5	1	2499.5	4999	1.60327	2.1964
GO:0008266	21	1	20	0	21	0.5	1	2499.5	4999	1.60533	2.22079
GO:0018024	21	1	20	0	21	0.5	1	2499.5	4999	1.60636	2.22178
GO:0016490	21	1	20	0	21	0.5	1	2499.5	4999	1.6074	2.22277
GO:0042263	27	1	26	0	27	0.5	1	2499.5	4999	1.61362	2.22772
GO:0016941	27	1	26	0	27	0.5	1	2499.5	4999	1.61466	2.22871
GO:0004843	27	1	26	0	27	0.5	1	2499.5	4999	1.61571	2.22971
GO:0008012	29	1	28	0	29	0.5	1	2499.5	4999	1.61885	2.2397
GO:0008502	35	1	34	0	35	0.5	1	2499.5	4999	1.6199	2.2407
GO:0005009	46	1	45	0	46	0.5	1	2499.5	4999	1.62095	2.2417
GO:0004221	39	1	38	0	39	0.5	1	2499.5	4999	1.62622	2.27227
GO:0001587	38	1	37	0	38	0.5	1	2499.5	4999	1.62728	2.27331
GO:0008324	41	1	40	0	41	0.5	1	2499.5	4999	1.63153	2.33489
GO:0030332	170	7	163	6	164	0.5	0.713264	2499.5	3565.61	1.43485	3.56918
GO:0042802	61	4	57	3	58	0.5	0.78039	2499.5	3901.17	1.63046	3.5725
GO:0005096	65	4	61	3	62	0.5	0.779949	2499.5	3898.96	1.62305	3.57375
GO:0044212	70	4	66	3	67	0.5	0.77947	2499.5	3896.57	1.43732	3.57483
GO:0017016	44	4	40	3	41	0.5	0.783206	2499.5	3915.25	1.45151	3.57884
GO:0043169	44	4	40	3	41	0.5	0.783206	2499.5	3915.25	1.45235	3.58211
GO:0046983	52	5	47	4	48	0.5	0.756091	2499.5	3779.7	1.4448	3.63084
GO:0003824	102	6	96	5	97	0.5	0.731312	2499.5	3655.83	1.61258	3.63764
GO:0005549	123	3	120	2	121	0.5	0.815067	2499.5	4074.52	1.63366	3.67736
GO:0004175	152	3	149	2	150	0.5	0.814573	2499.5	4072.05	1.43649	3.67846
GO:0005041	52	3	49	2	50	0.5	0.818658	2499.5	4092.47	1.47289	3.68028
GO:0005326	40	3	37	2	38	0.5	0.820566	2499.5	4102.01	1.63259	3.68223
GO:0017022	53	3	50	2	51	0.5	0.818539	2499.5	4091.88	1.62834	3.68306
GO:0008381	42	3	39	2	40	0.5	0.82017	2499.5	4100.03	1.60947	3.68376
GO:0008579	11	2	9	1	10	0.5	0.892857	2499.5	4463.39	1.5391	3.69486
GO:0015321	22	3	19	2	20	0.5	0.827567	2499.5	4137.01	1.47725	3.69706
GO:0015319	23	3	20	2	21	0.5	0.826873	2499.5	4133.54	1.52223	3.69726
GO:0004067	19	2	17	1	18	0.5	0.885135	2499.5	4424.79	1.59001	3.69966
GO:0005314	23	3	20	2	21	0.5	0.826873	2499.5	4133.54	1.52316	3.70057
GO:0015141	20	2	18	1	19	0.5	0.884615	2499.5	4422.19	1.44647	3.70058
GO:0005316	24	3	21	2	22	0.5	0.826241	2499.5	4130.38	1.46084	3.70106
GO:0045182	21	2	19	1	20	0.5	0.884146	2499.5	4419.85	1.57399	3.70171
GO:0031491	23	2	21	1	22	0.5	0.883333	2499.5	4415.78	1.4532	3.70452
GO:0000975	21	2	19	1	20	0.5	0.884146	2499.5	4419.85	1.57498	3.70482
GO:0005310	24	2	22	1	23	0.5	0.882979	2499.5	4414.01	1.45828	3.70614
GO:0005484	28	2	26	1	27	0.5	0.881818	2499.5	4408.21	1.61154	3.70749
GO:0003823	30	2	28	1	29	0.5	0.881356	2499.5	4405.9	1.61675	3.70867
GO:0070615	24	2	22	1	23	0.5	0.882979	2499.5	4414.01	1.45914	3.70925
GO:0008330	12	2	10	1	11	0.5	0.891304	2499.5	4455.63	1.55345	3.70993
GO:0008239	31	2	29	1	30	0.5	0.881148	2499.5	4404.86	1.45067	3.71092
GO:0003697	35	2	33	1	34	0.5	0.880435	2499.5	4401.29	1.6043	3.71104
GO:0017017	12	2	10	1	11	0.5	0.891304	2499.5	4455.63	1.55442	3.71303
GO:0005100	36	2	34	1	35	0.5	0.880282	2499.5	4400.53	1.6178	3.71353
GO:0015226	40	2	38	1	39	0.5	0.879747	2499.5	4397.85	1.62516	3.7144
GO:0015276	42	2	40	1	41	0.5	0.879518	2499.5	4396.71	1.6294	3.71658
GO:0004252	120	5	115	4	116	0.5	0.750292	2499.5	3750.71	1.43567	3.71725
GO:0008094	44	2	42	1	43	0.5	0.87931	2499.5	4395.67	1.44063	3.71884
GO:0003678	46	2	44	1	45	0.5	0.879121	2499.5	4394.73	1.62411	3.72119
GO:0008565	48	2	46	1	47	0.5	0.878947	2499.5	4393.86	1.60843	3.72361
GO:0004185	66	2	64	1	65	0.5	0.877863	2499.5	4388.44	1.6105	3.72533
GO:0008157	72	2	70	1	71	0.5	0.877622	2499.5	4387.23	1.43815	3.72747
GO:0004716	83	2	81	1	82	0.5	0.877273	2499.5	4385.49	1.622	3.72916
GO:0008233	90	2	88	1	89	0.5	0.877095	2499.5	4384.6	1.43898	3.73157
GO:0003743	94	2	92	1	93	0.5	0.877005	2499.5	4384.15	1.4423	3.73437
GO:0007017	654	22	632	22	632	0.560834	0.560834	2803.61	2803.61	1.6085	3.52212
GO:0008347	624	22	602	22	602	0.560885	0.560885	2803.86	2803.86	1.60772	3.51802
GO:0007049	536	18	518	18	518	0.567167	0.567167	2835.27	2835.27	1.6248	3.55297
GO:0007088	466	18	448	18	448	0.567343	0.567343	2836.15	2836.15	1.62437	3.54962
GO:0008593	240	14	226	14	226	0.577	0.577	2884.42	2884.42	1.65107	3.60553
GO:0045926	366	12	354	12	354	0.581944	0.581944	2909.14	2909.14	1.66427	3.63188
GO:0045750	226	12	214	12	214	0.582816	0.582816	2913.5	2913.5	1.66581	3.63279
GO:0016335	274	10	264	10	264	0.58975	0.58975	2948.16	2948.16	1.68466	3.67143
GO:0030720	238	10	228	10	228	0.590008	0.590008	2949.45	2949.45	1.68444	3.66847
GO:0040040	222	10	212	10	212	0.59015	0.59015	2950.16	2950.16	1.68388	3.66479
GO:0008078	258	8	250	8	250	0.599747	0.599747	2998.14	2998.14	1.71029	3.71977
GO:0010038	178	8	170	8	170	0.600471	0.600471	3001.75	3001.75	1.71138	3.71964
GO:0048935	106	8	98	8	98	0.60211	0.60211	3009.95	3009.95	1.71507	3.72518
GO:0005215	182	7	175	7	175	0.606808	0.606808	3033.43	3033.43	1.72747	3.74961
GO:0006606	216	6	210	6	210	0.614391	0.614391	3071.34	3071.34	1.74806	3.79178
GO:0045198	184	6	178	6	178	0.614676	0.614676	3072.76	3072.76	1.74787	3.78886
GO:0048790	182	6	176	6	176	0.614697	0.614697	3072.87	3072.87	1.74694	3.78432
GO:0051493	178	6	172	6	172	0.614741	0.614741	3073.09	3073.09	1.74607	3.77994
GO:0007160	172	6	166	6	166	0.61481	0.61481	3073.44	3073.44	1.74528	3.77572
GO:0042066	160	6	154	6	154	0.614966	0.614966	3074.21	3074.21	1.74473	3.77204
GO:0045727	148	6	142	6	142	0.615147	0.615147	3075.12	3075.12	1.74425	3.76853
GO:0050768	140	6	134	6	134	0.615286	0.615286	3075.81	3075.81	1.74366	3.76477
GO:0010628	138	6	132	6	132	0.615323	0.615323	3076	3076	1.74278	3.76039
GO:0006930	136	6	130	6	130	0.615362	0.615362	3076.19	3076.19	1.74091	3.75145
GO:0006338	136	6	130	6	130	0.615362	0.615362	3076.19	3076.19	1.7419	3.75604
GO:0035157	134	6	128	6	128	0.615401	0.615401	3076.39	3076.39	1.74004	3.74713
GO:0007451	132	6	126	6	126	0.615442	0.615442	3076.59	3076.59	1.73819	3.73827
GO:0017157	132	6	126	6	126	0.615442	0.615442	3076.59	3076.59	1.73917	3.74282
GO:0018992	116	6	110	6	110	0.615821	0.615821	3078.49	3078.49	1.73828	3.73603
GO:0034058	112	6	106	6	106	0.615934	0.615934	3079.05	3079.05	1.73762	3.73219
GO:0007396	100	6	94	6	94	0.616328	0.616328	3081.02	3081.02	1.73775	3.73005
GO:0006417	96	6	90	6	90	0.616482	0.616482	3081.79	3081.79	1.7372	3.72647
GO:0050974	94	6	88	6	88	0.616564	0.616564	3082.2	3082.2	1.73645	3.72247
GO:0002227	84	6	78	6	78	0.617037	0.617037	3084.57	3084.57	1.73583	3.71635
GO:0060049	84	6	78	6	78	0.617037	0.617037	3084.57	3084.57	1.73681	3.72083
GO:0048085	70	6	64	6	64	0.617942	0.617942	3089.09	3089.09	1.7374	3.71732
GO:0042766	68	6	62	6	62	0.618104	0.618104	3089.9	3089.9	1.73687	3.71382
GO:0016485	198	4	194	4	194	0.638119	0.638119	3189.96	3189.96	1.79211	3.82948
GO:0030866	192	4	188	4	188	0.638164	0.638164	3190.18	3190.18	1.79123	3.82516
GO:0007304	176	4	172	4	172	0.638297	0.638297	3190.85	3190.85	1.7906	3.82137
GO:0004714	169	4	165	4	165	0.638364	0.638364	3191.18	3191.18	1.78978	3.8172
GO:0042688	122	4	118	4	118	0.639012	0.639012	3194.42	3194.42	1.79059	3.81651
GO:0035170	120	4	116	4	116	0.639051	0.639051	3194.62	3194.62	1.7897	3.81219
GO:0007285	118	4	114	4	114	0.639091	0.639091	3194.82	3194.82	1.78781	3.80336
GO:0035162	118	4	114	4	114	0.639091	0.639091	3194.82	3194.82	1.78881	3.80789
GO:0008038	114	4	110	4	110	0.639177	0.639177	3195.24	3195.24	1.78605	3.79483
GO:0046666	114	4	110	4	110	0.639177	0.639177	3195.24	3195.24	1.78705	3.79934
GO:0035155	108	4	104	4	104	0.639317	0.639317	3195.95	3195.95	1.78544	3.79116
GO:0035165	106	4	102	4	102	0.639367	0.639367	3196.2	3196.2	1.78459	3.78696
GO:0090070	102	4	98	4	98	0.639474	0.639474	3196.73	3196.73	1.7829	3.77864
GO:0007403	102	4	98	4	98	0.639474	0.639474	3196.73	3196.73	1.78389	3.78311
GO:0030317	100	4	96	4	96	0.639531	0.639531	3197.01	3197.01	1.78007	3.76562
GO:0007478	100	4	96	4	96	0.639531	0.639531	3197.01	3197.01	1.78107	3.77006
GO:0007029	100	4	96	4	96	0.639531	0.639531	3197.01	3197.01	1.78206	3.77451
GO:0042689	98	4	94	4	94	0.63959	0.63959	3197.31	3197.31	1.77925	3.76154
GO:0042686	96	4	92	4	92	0.639651	0.639651	3197.62	3197.62	1.77843	3.75748
GO:0006964	92	4	88	4	88	0.639783	0.639783	3198.27	3198.27	1.77781	3.75384
GO:0021551	88	4	84	4	84	0.639927	0.639927	3198.99	3198.99	1.77623	3.74589
GO:0030241	88	4	84	4	84	0.639927	0.639927	3198.99	3198.99	1.77722	3.75029
GO:0035207	82	4	78	4	78	0.64017	0.64017	3200.21	3200.21	1.77592	3.74293
GO:0051635	75	4	71	4	71	0.640504	0.640504	3201.88	3201.88	1.77586	3.74051
GO:0006471	74	4	70	4	70	0.640557	0.640557	3202.15	3202.15	1.77503	3.73646
GO:0006910	72	4	68	4	68	0.640668	0.640668	3202.7	3202.7	1.77435	3.73275
GO:0001764	70	4	66	4	66	0.640786	0.640786	3203.29	3203.29	1.77271	3.72475
GO:0042685	70	4	66	4	66	0.640786	0.640786	3203.29	3203.29	1.77369	3.72909
GO:0035042	66	4	62	4	62	0.641043	0.641043	3204.57	3204.57	1.77244	3.72192
GO:0048060	64	4	60	4	60	0.641184	0.641184	3205.28	3205.28	1.77185	3.71842
GO:0007185	62	4	58	4	58	0.641335	0.641335	3206.03	3206.03	1.77129	3.71499
GO:0001580	58	4	54	4	54	0.641669	0.641669	3207.71	3207.71	1.77123	3.71262
GO:0042063	56	4	52	4	52	0.641855	0.641855	3208.64	3208.64	1.77077	3.7094
GO:0048024	54	4	50	4	50	0.642056	0.642056	3209.64	3209.64	1.77035	3.70628
GO:0010389	40	4	36	4	36	0.644064	0.644064	3219.68	3219.68	1.7749	3.71358
GO:0006207	32	4	28	4	28	0.646077	0.646077	3229.74	3229.74	1.77947	3.7209
GO:0051180	28	4	24	4	24	0.647563	0.647563	3237.17	3237.17	1.78258	3.72517
GO:0004386	109	3	106	3	106	0.658441	0.658441	3291.54	3291.54	1.81153	3.77904
GO:0000987	57	3	54	3	54	0.660512	0.660512	3301.9	3301.9	1.81623	3.78658
GO:0008046	55	3	52	3	52	0.660673	0.660673	3302.7	3302.7	1.81567	3.78317
GO:0016192	556	26	530	28	528	0.66204	0.4446	3309.54	2222.56	1.81843	4.14656
GO:0003674	842	40	802	43	799	0.673631	0.411009	3367.48	2054.64	1.84925	3.90615
GO:0007313	158	2	156	2	156	0.688696	0.688696	3442.79	3442.79	1.88957	3.93013
GO:0030010	146	2	144	2	144	0.688795	0.688795	3443.29	3443.29	1.8888	3.92621
GO:0016310	124	2	122	2	122	0.689028	0.689028	3444.45	3444.45	1.8884	3.92306
GO:0009190	112	2	110	2	110	0.689193	0.689193	3445.28	3445.28	1.88679	3.91509
GO:0007568	112	2	110	2	110	0.689193	0.689193	3445.28	3445.28	1.88782	3.91954
GO:0048311	98	2	96	2	96	0.689438	0.689438	3446.5	3446.5	1.88643	3.91203
GO:0007110	96	2	94	2	94	0.689479	0.689479	3446.71	3446.71	1.88551	3.90783
GO:0060856	94	2	92	2	92	0.689522	0.689522	3446.92	3446.92	1.88356	3.89923
GO:0007111	94	2	92	2	92	0.689522	0.689522	3446.92	3446.92	1.88459	3.90364
GO:0006182	90	2	88	2	88	0.689613	0.689613	3447.37	3447.37	1.88278	3.89534
GO:0051225	530	18	512	20	510	0.689639	0.434524	3447.5	2172.18	1.88183	4.06016
GO:0030509	84	2	82	2	82	0.689766	0.689766	3448.14	3448.14	1.88115	3.89181
GO:0001754	82	2	80	2	80	0.689822	0.689822	3448.42	3448.42	1.88027	3.88773
GO:0007625	80	2	78	2	78	0.689881	0.689881	3448.72	3448.72	1.87941	3.88369
GO:0042327	78	2	76	2	76	0.689943	0.689943	3449.03	3449.03	1.87753	3.87531
GO:0007009	78	2	76	2	76	0.689943	0.689943	3449.03	3449.03	1.87855	3.87967
GO:0016482	76	2	74	2	74	0.690008	0.690008	3449.35	3449.35	1.87669	3.87133
GO:0000245	74	2	72	2	72	0.690077	0.690077	3449.7	3449.7	1.87484	3.86304
GO:0017148	74	2	72	2	72	0.690077	0.690077	3449.7	3449.7	1.87585	3.86737
GO:0009266	72	2	70	2	70	0.69015	0.69015	3450.06	3450.06	1.87401	3.85913
GO:0060070	70	2	68	2	68	0.690227	0.690227	3450.45	3450.45	1.87321	3.85525
GO:0030725	68	2	66	2	66	0.690309	0.690309	3450.86	3450.86	1.87241	3.8514
GO:0035330	66	2	64	2	64	0.690396	0.690396	3451.29	3451.29	1.87163	3.84759
GO:0008201	62	2	60	2	60	0.690587	0.690587	3452.24	3452.24	1.86608	3.82308
GO:0045456	62	2	60	2	60	0.690587	0.690587	3452.24	3452.24	1.86709	3.82732
GO:0035090	62	2	60	2	60	0.690587	0.690587	3452.24	3452.24	1.8681	3.83157
GO:0045116	62	2	60	2	60	0.690587	0.690587	3452.24	3452.24	1.86911	3.83582
GO:0007295	62	2	60	2	60	0.690587	0.690587	3452.24	3452.24	1.87012	3.84009
GO:0035385	62	2	60	2	60	0.690587	0.690587	3452.24	3452.24	1.87113	3.84437
GO:0030514	60	2	58	2	58	0.690692	0.690692	3452.77	3452.77	1.86535	3.81943
GO:0061336	58	2	56	2	56	0.690804	0.690804	3453.33	3453.33	1.86163	3.80323
GO:0010970	58	2	56	2	56	0.690804	0.690804	3453.33	3453.33	1.86264	3.80742
GO:0045218	58	2	56	2	56	0.690804	0.690804	3453.33	3453.33	1.86364	3.81162
GO:0019227	58	2	56	2	56	0.690804	0.690804	3453.33	3453.33	1.86465	3.81583
GO:2000179	56	2	54	2	54	0.690925	0.690925	3453.93	3453.93	1.85496	3.77479
GO:0030534	56	2	54	2	54	0.690925	0.690925	3453.93	3453.93	1.85596	3.77892
GO:0010353	56	2	54	2	54	0.690925	0.690925	3453.93	3453.93	1.85695	3.78306
GO:0042749	56	2	54	2	54	0.690925	0.690925	3453.93	3453.93	1.85795	3.78721
GO:0034599	56	2	54	2	54	0.690925	0.690925	3453.93	3453.93	1.85895	3.79136
GO:0045751	56	2	54	2	54	0.690925	0.690925	3453.93	3453.93	1.85995	3.79553
GO:0019236	56	2	54	2	54	0.690925	0.690925	3453.93	3453.93	1.86096	3.79971
GO:2001282	54	2	52	2	52	0.691055	0.691055	3454.58	3454.58	1.85332	3.76727
GO:2001283	54	2	52	2	52	0.691055	0.691055	3454.58	3454.58	1.85431	3.77138
GO:0015742	52	2	50	2	50	0.691195	0.691195	3455.28	3455.28	1.84774	3.74354
GO:0015743	52	2	50	2	50	0.691195	0.691195	3455.28	3455.28	1.84873	3.7476
GO:0006730	52	2	50	2	50	0.691195	0.691195	3455.28	3455.28	1.84972	3.75166
GO:0007319	52	2	50	2	50	0.691195	0.691195	3455.28	3455.28	1.85071	3.75574
GO:0048644	52	2	50	2	50	0.691195	0.691195	3455.28	3455.28	1.85171	3.75983
GO:0000184	52	2	50	2	50	0.691195	0.691195	3455.28	3455.28	1.8527	3.76392
GO:0006844	50	2	48	2	48	0.691346	0.691346	3456.04	3456.04	1.84519	3.73223
GO:0016200	50	2	48	2	48	0.691346	0.691346	3456.04	3456.04	1.84618	3.73626
GO:0015879	50	2	48	2	48	0.691346	0.691346	3456.04	3456.04	1.84716	3.7403
GO:0046682	46	2	44	2	44	0.69169	0.69169	3457.76	3457.76	1.84217	3.71802
GO:0048098	46	2	44	2	44	0.69169	0.69169	3457.76	3457.76	1.84316	3.72202
GO:0050805	46	2	44	2	44	0.69169	0.69169	3457.76	3457.76	1.84414	3.72603
GO:0006835	46	2	44	2	44	0.69169	0.69169	3457.76	3457.76	1.84512	3.73005
GO:0009636	44	2	42	2	42	0.691886	0.691886	3458.74	3458.74	1.84073	3.71109
GO:0005507	44	2	42	2	42	0.691886	0.691886	3458.74	3458.74	1.84171	3.71508
GO:0015746	42	2	40	2	40	0.692102	0.692102	3459.82	3459.82	1.83545	3.6885
GO:0070861	42	2	40	2	40	0.692102	0.692102	3459.82	3459.82	1.83642	3.69244
GO:0090158	42	2	40	2	40	0.692102	0.692102	3459.82	3459.82	1.8374	3.69639
GO:0030038	42	2	40	2	40	0.692102	0.692102	3459.82	3459.82	1.83837	3.70034
GO:0060628	42	2	40	2	40	0.692102	0.692102	3459.82	3459.82	1.83935	3.7043
GO:0051781	42	2	40	2	40	0.692102	0.692102	3459.82	3459.82	1.84033	3.70827
GO:0007555	40	2	38	2	38	0.692339	0.692339	3461	3461	1.83219	3.6741
GO:0015709	40	2	38	2	38	0.692339	0.692339	3461	3461	1.83316	3.67801
GO:0030382	40	2	38	2	38	0.692339	0.692339	3461	3461	1.83413	3.68192
GO:0071423	40	2	38	2	38	0.692339	0.692339	3461	3461	1.8351	3.68584
GO:0005977	38	2	36	2	36	0.692603	0.692603	3462.32	3462.32	1.82901	3.65996
GO:0006403	38	2	36	2	36	0.692603	0.692603	3462.32	3462.32	1.82998	3.66383
GO:0050909	38	2	36	2	36	0.692603	0.692603	3462.32	3462.32	1.83095	3.66771
GO:0016183	38	2	36	2	36	0.692603	0.692603	3462.32	3462.32	1.83192	3.6716
GO:0051637	36	2	34	2	34	0.692897	0.692897	3463.79	3463.79	1.82497	3.64226
GO:0071422	36	2	34	2	34	0.692897	0.692897	3463.79	3463.79	1.82593	3.64609
GO:0006661	36	2	34	2	34	0.692897	0.692897	3463.79	3463.79	1.82689	3.64994
GO:0045472	36	2	34	2	34	0.692897	0.692897	3463.79	3463.79	1.82786	3.65379
GO:0015729	36	2	34	2	34	0.692897	0.692897	3463.79	3463.79	1.82882	3.65764
GO:0006139	34	2	32	2	32	0.693226	0.693226	3465.44	3465.44	1.822	3.62873
GO:0006081	34	2	32	2	32	0.693226	0.693226	3465.44	3465.44	1.82296	3.63253
GO:0045213	34	2	32	2	32	0.693226	0.693226	3465.44	3465.44	1.82391	3.63635
GO:0006622	34	2	32	2	32	0.693226	0.693226	3465.44	3465.44	1.82488	3.64017
GO:0019752	32	2	30	2	30	0.693599	0.693599	3467.3	3467.3	1.82011	3.61931
GO:0072593	32	2	30	2	30	0.693599	0.693599	3467.3	3467.3	1.82106	3.62309
GO:0008365	32	2	30	2	30	0.693599	0.693599	3467.3	3467.3	1.82202	3.62688
GO:0008377	30	2	28	2	28	0.694023	0.694023	3469.42	3469.42	1.81931	3.61398
GO:0006538	30	2	28	2	28	0.694023	0.694023	3469.42	3469.42	1.82026	3.61775
GO:0006821	28	2	26	2	26	0.694511	0.694511	3471.86	3471.86	1.81773	3.60526
GO:0044324	28	2	26	2	26	0.694511	0.694511	3471.86	3471.86	1.81868	3.609
GO:0048312	28	2	26	2	26	0.694511	0.694511	3471.86	3471.86	1.81963	3.61276
GO:0015179	27	2	25	2	25	0.694784	0.694784	3473.22	3473.22	1.81464	3.59175
GO:0032038	27	2	25	2	25	0.694784	0.694784	3473.22	3473.22	1.81559	3.59547
GO:0003956	27	2	25	2	25	0.694784	0.694784	3473.22	3473.22	1.81654	3.59919
GO:0032033	27	2	25	2	25	0.694784	0.694784	3473.22	3473.22	1.81749	3.60293
GO:0045450	26	2	24	2	24	0.695078	0.695078	3474.7	3474.7	1.80785	3.56379
GO:0006587	26	2	24	2	24	0.695078	0.695078	3474.7	3474.7	1.80879	3.56745
GO:0009449	26	2	24	2	24	0.695078	0.695078	3474.7	3474.7	1.80974	3.57112
GO:0000266	26	2	24	2	24	0.695078	0.695078	3474.7	3474.7	1.81068	3.57479
GO:0019483	26	2	24	2	24	0.695078	0.695078	3474.7	3474.7	1.81162	3.57847
GO:0006585	26	2	24	2	24	0.695078	0.695078	3474.7	3474.7	1.81257	3.58216
GO:0042136	26	2	24	2	24	0.695078	0.695078	3474.7	3474.7	1.81352	3.58586
GO:0006212	26	2	24	2	24	0.695078	0.695078	3474.7	3474.7	1.81446	3.58956
GO:0015014	24	2	22	2	22	0.695745	0.695745	3478.03	3478.03	1.80677	3.55627
GO:0006405	24	2	22	2	22	0.695745	0.695745	3478.03	3478.03	1.80771	3.55991
GO:0051865	24	2	22	2	22	0.695745	0.695745	3478.03	3478.03	1.80865	3.56355
GO:0010496	22	2	20	2	20	0.69654	0.69654	3482	3482	1.80508	3.54583
GO:0006820	22	2	20	2	20	0.69654	0.69654	3482	3482	1.80602	3.54944
GO:0006965	22	2	20	2	20	0.69654	0.69654	3482	3482	1.80696	3.55306
GO:0042218	22	2	20	2	20	0.69654	0.69654	3482	3482	1.80789	3.55669
GO:0045429	20	2	18	2	18	0.697505	0.697505	3486.83	3486.83	1.80478	3.53993
GO:0006651	20	2	18	2	18	0.697505	0.697505	3486.83	3486.83	1.80571	3.54352
GO:0008292	20	2	18	2	18	0.697505	0.697505	3486.83	3486.83	1.80665	3.54713
GO:0006165	18	2	16	2	16	0.698701	0.698701	3492.81	3492.81	1.80507	3.53523
GO:0015785	18	2	16	2	16	0.698701	0.698701	3492.81	3492.81	1.806	3.53881
GO:0006241	18	2	16	2	16	0.698701	0.698701	3492.81	3492.81	1.80694	3.5424
GO:0008150	1792	92	1700	98	1694	0.699062	0.354714	3494.61	1773.21	1.80507	3.67887
GO:0030713	496	16	480	18	478	0.699382	0.430889	3496.21	2154.01	1.80496	4.03373
GO:0004558	17	2	15	2	15	0.699413	0.699413	3496.37	3496.37	1.80411	3.53526
GO:0030381	430	16	414	18	412	0.699883	0.4307	3498.72	2153.07	1.80439	4.03953
GO:0042053	16	2	14	2	14	0.700222	0.700222	3500.41	3500.41	1.80155	3.52154
GO:0009615	16	2	14	2	14	0.700222	0.700222	3500.41	3500.41	1.80248	3.52509
GO:0006228	16	2	14	2	14	0.700222	0.700222	3500.41	3500.41	1.80341	3.52864
GO:0006183	16	2	14	2	14	0.700222	0.700222	3500.41	3500.41	1.80434	3.5322
GO:0008523	14	2	12	2	12	0.702222	0.702222	3510.41	3510.41	1.80484	3.52097
GO:0008507	14	2	12	2	12	0.702222	0.702222	3510.41	3510.41	1.80577	3.52451
GO:0030706	262	16	246	18	244	0.702351	0.429769	3511.05	2148.41	1.80424	4.03837
GO:0000022	654	14	640	16	638	0.709876	0.426925	3548.67	2134.2	1.82263	4.01921
GO:0007093	352	14	338	16	336	0.711826	0.426179	3558.42	2130.47	1.8267	4.01975
GO:0050660	84	6	78	7	77	0.717355	0.5	3586.06	2499.5	1.83995	4.65456
GO:0006909	288	12	276	14	274	0.726036	0.420701	3629.45	2103.08	1.86126	3.97558
GO:0005198	134	5	129	6	128	0.729908	0.5	3648.81	2499.5	1.87023	3.17598
GO:0007052	1094	32	1062	36	1058	0.730898	0.355984	3653.76	1779.56	1.8718	3.68439
GO:0061327	248	10	238	12	236	0.743065	0.413979	3714.58	2069.48	1.90199	3.91947
GO:0048863	230	10	220	12	218	0.743452	0.413822	3716.52	2068.7	1.902	3.92542
GO:0004222	174	4	170	5	169	0.748968	0.5	3744.09	2499.5	1.91514	3.14403
GO:0005112	104	4	100	5	99	0.750955	0.5	3754.03	2499.5	1.91924	3.14798
GO:0003777	86	1	85	1	85	0.751462	0.751462	3756.56	3756.56	1.91955	3.71936
GO:0030215	65	1	64	1	64	0.751938	0.751938	3758.94	3758.94	1.91978	3.71804
GO:0004383	57	1	56	1	56	0.752212	0.752212	3760.31	3760.31	1.9195	3.71572
GO:0042626	52	1	51	1	51	0.752427	0.752427	3761.38	3761.38	1.91809	3.70945
GO:0004521	52	1	51	1	51	0.752427	0.752427	3761.38	3761.38	1.91907	3.71311
GO:0016891	44	1	43	1	43	0.752874	0.752874	3763.61	3763.61	1.91825	3.708
GO:0016849	43	1	42	1	42	0.752941	0.752941	3763.95	3763.95	1.91745	3.70468
GO:0005249	42	1	41	1	41	0.753012	0.753012	3764.31	3764.31	1.91665	3.70138
GO:0003755	38	1	37	1	37	0.753333	0.753333	3765.91	3765.91	1.9165	3.69933
GO:0008574	34	1	33	1	33	0.753731	0.753731	3767.9	3767.9	1.91653	3.69765
GO:0017018	31	1	30	1	30	0.754098	0.754098	3769.74	3769.74	1.91649	3.6922
GO:0030507	29	1	28	1	28	0.754386	0.754386	3771.18	3771.18	1.91625	3.69
GO:0005371	28	1	27	1	27	0.754545	0.754545	3771.97	3771.97	1.91471	3.68357
GO:0017077	28	1	27	1	27	0.754545	0.754545	3771.97	3771.97	1.91568	3.68717
GO:0005267	27	1	26	1	26	0.754717	0.754717	3772.83	3772.83	1.91417	3.68081
GO:0005230	26	1	25	1	25	0.754902	0.754902	3773.75	3773.75	1.91173	3.67097
GO:0015367	26	1	25	1	25	0.754902	0.754902	3773.75	3773.75	1.9127	3.67454
GO:0004889	26	1	25	1	25	0.754902	0.754902	3773.75	3773.75	1.91367	3.67812
GO:0000900	25	1	24	1	24	0.755102	0.755102	3774.76	3774.76	1.90933	3.66126
GO:0004890	25	1	24	1	24	0.755102	0.755102	3774.76	3774.76	1.9103	3.66481
GO:0005476	25	1	24	1	24	0.755102	0.755102	3774.76	3774.76	1.91127	3.66837
GO:0003727	24	1	23	1	23	0.755319	0.755319	3775.84	3775.84	1.90699	3.65168
GO:0005544	24	1	23	1	23	0.755319	0.755319	3775.84	3775.84	1.90795	3.65522
GO:0042166	24	1	23	1	23	0.755319	0.755319	3775.84	3775.84	1.90892	3.65876
GO:0033038	23	1	22	1	22	0.755556	0.755556	3777.02	3777.02	1.90374	3.63875
GO:0015035	23	1	22	1	22	0.755556	0.755556	3777.02	3777.02	1.9047	3.64226
GO:0016933	23	1	22	1	22	0.755556	0.755556	3777.02	3777.02	1.90566	3.64577
GO:0016773	23	1	22	1	22	0.755556	0.755556	3777.02	3777.02	1.90662	3.6493
GO:0015227	22	1	21	1	21	0.755814	0.755814	3778.31	3778.31	1.90247	3.63299
GO:0004501	22	1	21	1	21	0.755814	0.755814	3778.31	3778.31	1.90343	3.63649
GO:0005315	21	1	20	1	20	0.756098	0.756098	3779.73	3779.73	1.90223	3.62738
GO:0016934	20	1	19	1	19	0.75641	0.75641	3781.29	3781.29	1.89919	3.615
GO:0015117	20	1	19	1	19	0.75641	0.75641	3781.29	3781.29	1.90015	3.61846
GO:0015116	20	1	19	1	19	0.75641	0.75641	3781.29	3781.29	1.9011	3.62193
GO:0015140	20	1	19	1	19	0.75641	0.75641	3781.29	3781.29	1.90206	3.6254
GO:0008068	19	1	18	1	18	0.756757	0.756757	3783.03	3783.03	1.89816	3.60976
GO:0005184	19	1	18	1	18	0.756757	0.756757	3783.03	3783.03	1.89911	3.61321
GO:0015131	18	1	17	1	17	0.757143	0.757143	3784.96	3784.96	1.89627	3.60129
GO:0042813	18	1	17	1	17	0.757143	0.757143	3784.96	3784.96	1.89722	3.60472
GO:0019182	18	1	17	1	17	0.757143	0.757143	3784.96	3784.96	1.89817	3.60816
GO:0042562	17	1	16	1	16	0.757576	0.757576	3787.12	3787.12	1.89641	3.59993
GO:0004602	16	1	15	1	15	0.758065	0.758065	3789.56	3789.56	1.89289	3.58521
GO:0004364	16	1	15	1	15	0.758065	0.758065	3789.56	3789.56	1.89384	3.5886
[truncated: 3,000 more rows]

## Sheet: P-Values of Enriched GOs
p-values Foagers			p-values Nurses			p-values Foagers Bonferroni Corrected			p-values Nurses Bonferroni Corrected			p-values Foragers FDR Corrected			p-values Nurses FDR Corrected
GO:0009790	2.85832e-11		GO:0006367	2.34956e-05		GO:0009790	1.42888e-07		None			GO:0009790	1.42888e-07		none
GO:0007507	9.94644e-11		GO:0008152	3.84053e-05		GO:0007507	4.97223e-07					GO:0007476	2.08258e-07
GO:0007476	1.2498e-10		GO:0051383	4.31478e-05		GO:0007476	6.24774e-07					GO:0007507	2.48611e-07
GO:0007431	2.19103e-10		GO:0030473	0.000150455		GO:0007431	1.09529e-06					GO:0007431	2.73824e-07
GO:0045893	3.8112e-10		GO:0048135	0.000152547		GO:0045893	1.90522e-06					GO:0007417	3.07582e-07
GO:0001700	4.52439e-10		GO:0050790	0.000161771		GO:0001700	2.26174e-06					GO:0007498	3.25853e-07
GO:0006355	4.7269e-10		GO:0060253	0.000166477		GO:0006355	2.36298e-06					GO:0006355	3.37568e-07
GO:0000122	5.77574e-10		GO:0030716	0.000173241		GO:0000122	2.88729e-06					GO:0000122	3.60911e-07
GO:0007498	5.86652e-10		GO:0007312	0.000185529		GO:0007498	2.93267e-06					GO:0001700	3.76957e-07
GO:0007417	6.15288e-10		GO:0008054	0.000188736		GO:0007417	3.07582e-06					GO:0045893	3.81044e-07
GO:0045165	1.17356e-09		GO:0051568	0.000199201		GO:0045165	5.86661e-06					GO:0045165	5.33328e-07
GO:0007548	1.94204e-09		GO:0006635	0.000235749		GO:0007548	9.70826e-06					GO:0007548	8.09021e-07
GO:0007517	2.23714e-09		GO:0007018	0.000555336		GO:0007517	1.11834e-05					GO:0007517	8.60265e-07
GO:0009948	4.46791e-09		GO:0048194	0.000667735		GO:0009948	2.23351e-05					GO:0009948	1.59536e-06
GO:0008407	5.36267e-09		GO:0006890	0.000735066		GO:0008407	2.6808e-05					GO:0008407	1.7872e-06
GO:0007424	9.18988e-09		GO:0006486	0.00074023		GO:0007424	4.59402e-05					GO:0007424	2.87126e-06
GO:0006457	1.46424e-08		GO:0016573	0.000754484		GO:0006457	7.31975e-05					GO:0007435	4.25094e-06
GO:0007619	1.54197e-08		GO:0007096	0.000758863		GO:0007619	7.70828e-05					GO:0007619	4.28238e-06
GO:0007435	1.61568e-08		GO:0016567	0.00112527		GO:0007435	8.07678e-05					GO:0006457	4.30573e-06
GO:0007409	2.57512e-08		GO:0010883	0.00160073		GO:0007409	0.00012873					GO:0007409	6.43652e-06
GO:0035072	2.83976e-08		GO:0003735	0.00172847		GO:0035072	0.000141959					GO:0035072	6.75997e-06
GO:0060179	3.12902e-08		GO:0008380	0.00174274		GO:0060179	0.00015642					GO:0060179	7.10998e-06
GO:0045892	3.83905e-08		GO:0006552	0.00180424		GO:0045892	0.000191914					GO:0045892	8.34409e-06
GO:0008585	4.10565e-08		GO:0006412	0.00209329		GO:0008585	0.000205242					GO:0008585	8.55173e-06
GO:0007362	4.34843e-08		GO:0006090	0.00304503		GO:0007362	0.000217378					GO:0007362	8.69513e-06
GO:0008293	4.80137e-08		GO:0007202	0.00321788		GO:0008293	0.000240021					GO:0008293	9.23156e-06
GO:0048666	7.70374e-08		GO:0006289	0.00323474		GO:0048666	0.00038511					GO:0048666	1.42633e-05
GO:0007427	1.25692e-07		GO:0051013	0.00354008		GO:0007427	0.000628334					GO:0007427	2.24405e-05
GO:0045944	2.02656e-07		GO:0016226	0.00525409		GO:0045944	0.00101308					GO:0045944	3.49337e-05
GO:0050832	2.97671e-07		GO:0006900	0.00883698		GO:0050832	0.00148806					GO:0050832	4.96019e-05
GO:0007480	3.58746e-07		GO:0051445	0.00953079		GO:0007480	0.00179337					GO:0007480	5.78507e-05
GO:0006357	4.92879e-07		GO:0045478	0.00991272		GO:0006357	0.0024639					GO:0006357	7.69969e-05
GO:0043565	5.43624e-07		GO:0006554	0.010098		GO:0043565	0.00271758					GO:0043565	8.23508e-05
GO:0048800	6.09891e-07		GO:0046948	0.010098		GO:0048800	0.00304884					GO:0048800	8.96718e-05
GO:0007479	7.25959e-07		GO:0006044	0.0116033		GO:0007479	0.00362907					GO:0008595	0.000102962
GO:0008595	7.41473e-07		GO:0007184	0.0129013		GO:0008595	0.00370662					GO:0007479	0.000103688
GO:0045187	1.02228e-06		GO:0045502	0.0129053		GO:0045187	0.0051104					GO:0045187	0.000138119
GO:0050830	1.06229e-06		GO:0030621	0.0131359		GO:0050830	0.00531038					GO:0050830	0.000139747
GO:0048749	1.4901e-06		GO:0017070	0.0132848		GO:0048749	0.00744901					GO:0048749	0.000191
GO:0001666	1.65213e-06		GO:0046949	0.0133305		GO:0001666	0.008259					GO:0001666	0.000206475
GO:0008306	2.11755e-06		GO:0030234	0.0133305		GO:0008306	0.0105856					GO:0008306	0.000258186
GO:0042331	2.25211e-06		GO:0030206	0.0138237		GO:0042331	0.0112583					GO:0042331	0.000268054
GO:0040034	2.35829e-06		GO:0031536	0.0138774		GO:0040034	0.0117891					GO:0006928	0.000270565
GO:0046693	2.42703e-06		GO:0007626	0.0140983		GO:0046693	0.0121327					GO:0006914	0.000271684
GO:0007591	2.45252e-06		GO:0006783	0.014247		GO:0007591	0.0122601					GO:0003700	0.000271881
GO:0007411	2.54037e-06		GO:0006633	0.0143655		GO:0007411	0.0126993					GO:0050962	0.000271932
GO:0035075	2.5981e-06		GO:0048515	0.0143919		GO:0035075	0.0129879					GO:0007591	0.000272448
GO:0003700	2.61058e-06		GO:0007094	0.0144417		GO:0003700	0.0130503					GO:0040034	0.000274165
GO:0006914	2.66303e-06		GO:0007031	0.0146725		GO:0006914	0.0133125					GO:0046693	0.000275743
GO:0007428	2.82078e-06		GO:0051533	0.0149704		GO:0007428	0.0141011					GO:0007411	0.000276072
GO:0010002	2.87711e-06		GO:0016056	0.01738		GO:0010002	0.0143827					GO:0035075	0.000276339
GO:0030845	2.87711e-06		GO:0001104	0.0174288		GO:0030845	0.0143827					GO:0030845	0.00027659
GO:0050962	2.88305e-06		GO:0016937	0.0195652		GO:0050962	0.0144124					GO:0007010	0.000280734
GO:0006928	2.92268e-06		GO:0006888	0.0238334		GO:0006928	0.0146105					GO:0010002	0.000282013
GO:0046620	3.13083e-06		GO:0016616	0.02764		GO:0046620	0.015651					GO:0007428	0.000282022
GO:0007420	3.19281e-06		GO:0016614	0.0279452		GO:0007420	0.0159609					GO:0046620	0.000284564
GO:0007010	3.20101e-06		GO:0004842	0.0287419		GO:0007010	0.0160019					GO:0007420	0.000285015
GO:0007492	3.63511e-06		GO:0005080	0.0315249		GO:0007492	0.0181719					GO:0043065	0.000303192
GO:0007530	3.63511e-06		GO:0051647	0.0333957		GO:0007530	0.0181719					GO:0009416	0.000305264
GO:0042220	3.69189e-06		GO:0008088	0.0350076		GO:0042220	0.0184557					GO:0042220	0.000307596
GO:0043065	3.69968e-06		GO:0017099	0.0451128		GO:0043065	0.0184947					GO:0007530	0.000307998
GO:0009953	3.8212e-06		GO:0008470	0.0451128		GO:0009953	0.0191022					GO:0009953	0.0003081
GO:0009416	3.8471e-06		GO:0009107	0.0465839		GO:0009416	0.0192316					GO:0008045	0.00030823
GO:0008045	3.94614e-06		GO:0050877	0.0465839		GO:0008045	0.0197267					GO:0007492	0.000313309
GO:0007552	4.79655e-06		GO:0034227	0.0488889		GO:0007552	0.023978					GO:0007552	0.000368892
GO:0048813	5.84159e-06		GO:0006390	0.0488889		GO:0048813	0.0292021					GO:0048813	0.000442456
GO:0016044	5.94511e-06					GO:0016044	0.0297196					GO:0016044	0.000443576
GO:0070328	6.56354e-06					GO:0070328	0.0328111					GO:0070328	0.000482517
GO:0007390	6.78956e-06					GO:0007390	0.033941					GO:0007390	0.000491898
GO:0001709	7.13432e-06					GO:0001709	0.0356645					GO:0001709	0.000509493
GO:0035290	7.70933e-06					GO:0035290	0.0385389					GO:0009408	0.000537856
GO:0009408	7.74667e-06					GO:0009408	0.0387256					GO:0035290	0.000542802
GO:0035297	7.95649e-06					GO:0035297	0.0397745					GO:0035297	0.000544856
GO:0007365	8.10112e-06					GO:0007365	0.0404975					GO:0007365	0.000547264
GO:0007416	8.30236e-06					GO:0007416	0.0415035					GO:0007416	0.00055338
GO:0016477	8.55065e-06					GO:0016477	0.0427447					GO:0016477	0.00056243
GO:0035193	8.76189e-06					GO:0035193	0.0438007					GO:0035193	0.00056884
GO:0018990	8.93711e-06					GO:0018990	0.0446766					GO:0018990	0.000572777
GO:0016042	1.01507e-05											GO:0016042	0.000642323
GO:0008258	1.11004e-05											GO:0008258	0.000693637
GO:0046626	1.22002e-05											GO:0035225	0.000747416
GO:0035225	1.22601e-05											GO:0007469	0.000752539
GO:0007469	1.24946e-05											GO:0046626	0.000752949
GO:0008286	1.28049e-05											GO:0008286	0.000762046
GO:0007448	1.34466e-05											GO:0007448	0.000790816
GO:0016062	1.3731e-05											GO:0016062	0.000798151
GO:0042048	1.43952e-05											GO:0042048	0.000827147
GO:0008544	1.68005e-05											GO:0008544	0.000954383
GO:0001752	1.77646e-05											GO:0008360	0.000988654
GO:0008049	1.79251e-05											GO:0008049	0.000995642
GO:0008360	1.79971e-05											GO:0001752	0.000997811
GO:0007369	1.88796e-05											GO:0007369	0.00102586
GO:0007398	1.99352e-05											GO:0007398	0.00107157
GO:0001748	2.12658e-05											GO:0001748	0.00113093
GO:0007419	2.46456e-05											GO:0007419	0.00129688
GO:0006917	2.59454e-05											GO:0007442	0.0013463
GO:0007442	2.61234e-05											GO:0006917	0.00135105
GO:0016319	2.66986e-05											GO:0016319	0.0013619
GO:0035002	3.26672e-05											GO:0035053	0.00163801
GO:0035053	3.27668e-05											GO:0048526	0.0016425
GO:0048738	3.33145e-05											GO:0048738	0.0016489
GO:0000977	3.37259e-05											GO:0035002	0.00164953
GO:0048526	3.38422e-05											GO:0000977	0.0016529
GO:0055057	3.57722e-05											GO:0003705	0.0017133
GO:0003705	3.59865e-05											GO:0055057	0.00171947
GO:0008406	3.65143e-05											GO:0008406	0.00172203
GO:0007510	3.82143e-05											GO:0007510	0.00178536
GO:0048047	3.89289e-05											GO:0048047	0.0018019
GO:0007617	4.04257e-05											GO:0001706	0.00184487
GO:0001706	4.05952e-05											GO:0007617	0.00185402
GO:0008219	4.15558e-05											GO:0007620	0.00185974
GO:0007620	4.16665e-05											GO:0008219	0.00187151
GO:0001964	4.44124e-05											GO:0031987	0.00195709
GO:0031987	4.46305e-05											GO:0001964	0.00196476
GO:0019933	4.62722e-05											GO:0045570	0.00199466
GO:0007218	4.67909e-05											GO:0019722	0.00200456
GO:0046982	4.71161e-05											GO:0019933	0.00201143
GO:0019722	4.73171e-05											GO:0046982	0.00201311
GO:0045570	4.74823e-05											GO:0007218	0.00201645
GO:0007268	4.84103e-05											GO:0007268	0.00201669
GO:0002805	4.98701e-05											GO:0032880	0.00203737
GO:0032006	5.03825e-05											GO:0007458	0.00204122
GO:0040009	5.03825e-05											GO:0007494	0.00204474
GO:0032880	5.05369e-05											GO:0040009	0.00204766
GO:0007443	5.13976e-05											GO:0007443	0.00205549
GO:0007494	5.15376e-05											GO:0002805	0.00206034
GO:0007458	5.18574e-05											GO:0032006	0.00206444
GO:0007561	6.27865e-05											GO:0007399	0.00243909
GO:0007399	6.29411e-05											GO:0007561	0.00245211
GO:0022008	6.46016e-05											GO:0022008	0.00248418
GO:0048854	6.60532e-05											GO:0048854	0.00252061
GO:0007276	6.73702e-05											GO:0061331	0.00252938
GO:0009994	6.82072e-05											GO:0048598	0.00254754
GO:0048598	6.82876e-05											GO:0007276	0.00255139
GO:0061331	6.83068e-05											GO:0009994	0.00256367
GO:0009880	7.10202e-05											GO:0009880	0.00261051
GO:0051082	7.24448e-05											GO:0051082	0.00264344
GO:0007444	7.4136e-05											GO:0007525	0.00267952
GO:0007525	7.45057e-05											GO:0007444	0.00268555
GO:0016321	8.68953e-05											GO:0016321	0.00310278
GO:0007367	8.78256e-05											GO:0007367	0.00311376
GO:0001078	9.70867e-05											GO:0001078	0.00341786
GO:0008134	0.000102925											GO:0008134	0.00359805
GO:0009950	0.000110169											GO:0009950	0.00382455
GO:0006911	0.000113411											GO:0006911	0.00390993
GO:0007468	0.000119391											GO:0007468	0.00408792
GO:0048149	0.000121802											GO:0048149	0.0041421
GO:0007553	0.00012642											GO:0007553	0.00427008
GO:0035151	0.000131436											GO:0035151	0.00440973
GO:0007379	0.000135141											GO:0007379	0.00450379
GO:0043401	0.000141063											GO:0043401	0.00467001
GO:0035218	0.000146694											GO:0048190	0.00480302
GO:0030536	0.000147089											GO:0030536	0.00480586
GO:0006006	0.000148267											GO:0006006	0.00481289
GO:0048190	0.000148923											GO:0035218	0.00482451
GO:0007455	0.000151518											GO:0007455	0.00485537
GO:0045927	0.000160705											GO:0007604	0.0050846
GO:0007604	0.000160705											GO:0046845	0.00508538
GO:0046845	0.000161748											GO:0035329	0.0051047
GO:0045185	0.000165009											GO:0045927	0.00511698
GO:0090176	0.000167218											GO:0007485	0.00513583
GO:0006936	0.00016793											GO:0007488	0.00513994
GO:0007098	0.000168136											GO:0045185	0.00515551
GO:0007485	0.000168489											GO:0007098	0.0051565
GO:0035329	0.000168489											GO:0006936	0.00518198
GO:0007488	0.00017068											GO:0090176	0.00519207
GO:0007465	0.000179024											GO:0007549	0.00529025
GO:0045196	0.00017946											GO:0035271	0.00531295
GO:0035271	0.000179614											GO:0031936	0.00531625
GO:0031936	0.000180789											GO:0007501	0.00533391
GO:0007549	0.000180963											GO:0060968	0.00533419
GO:0060968	0.000183533											GO:0007418	0.00533892
GO:0007501	0.00018459											GO:0045196	0.00534
GO:0030154	0.000186365											GO:0030728	0.00534686
GO:0030728	0.000187177											GO:0030154	0.00535425
GO:0007418	0.000187967											GO:0007465	0.00535893
GO:0001708	0.000190946											GO:0001708	0.00539287
GO:0045197	0.000195665											GO:0007155	0.00547191
GO:0007155	0.000195934											GO:0045197	0.00549511
GO:0007422	0.000199911											GO:0005515	0.00555054
GO:0050770	0.000201861											GO:0007422	0.00555198
GO:0005515	0.00020208											GO:0050770	0.00557516
GO:0045433	0.000204879											GO:0045433	0.00559666
GO:0060292	0.000208359											GO:0007430	0.00562071
GO:0001710	0.000210277											GO:0007256	0.00562881
GO:0007482	0.000211003											GO:0050773	0.00564066
GO:0050773	0.000211003											GO:0003015	0.00564131
GO:0009952	0.000212226											GO:0009952	0.00564318
GO:0003015	0.000213284											GO:0046622	0.0056549
GO:0046622	0.000214929											GO:0060292	0.00566079
GO:0007256	0.000215063											GO:0007482	0.00567099
GO:0007430	0.000215878											GO:0001710	0.00568204
GO:0007306	0.000221446											GO:0007306	0.0057358
GO:0048082	0.000258965											GO:0048082	0.00667302
GO:0035277	0.000281828											GO:0035277	0.00722491
GO:0046580	0.000366619											GO:0046580	0.00935066
GO:0000278	0.000374047											GO:0000278	0.00949168
GO:0007426	0.000378437											GO:0007426	0.00955459
GO:0042742	0.000442716											GO:0042742	0.0111213
GO:0007366	0.000453057											GO:0007366	0.0113242
GO:0048066	0.000481339											GO:0048066	0.0119712
GO:0045464	0.000494099											GO:0045464	0.0122277
GO:0048384	0.000514828											GO:0048384	0.012678
GO:0008359	0.000536283											GO:0008359	0.0131416
GO:0035239	0.000556862											GO:0007050	0.013579
GO:0008069	0.000564452											GO:0035239	0.0135793
GO:0009267	0.000565001											GO:0048477	0.0136372
GO:0007050	0.000565001											GO:0007612	0.0136395
GO:0007612	0.000570244											GO:0009267	0.0136446
GO:0048477	0.000572876											GO:0008069	0.0136975
GO:0001077	0.000581293											GO:0001077	0.013772
GO:0035188	0.00059342											GO:0060446	0.0139637
GO:0060446	0.000594973											GO:0035188	0.0139929
GO:0007613	0.0006053											GO:0007462	0.0140275
GO:0042632	0.000606108											GO:0042632	0.0140927
GO:0007462	0.000606108											GO:0007613	0.0141397
GO:0035180	0.00063967											GO:0045167	0.0144862
GO:0045471	0.000640054											GO:0007298	0.0144916
GO:0007296	0.000640054											GO:0007447	0.0145098
GO:0008340	0.000640083											GO:0008340	0.0145444
GO:0007298	0.000640655											GO:0042803	0.0145502
GO:0042803	0.000646156											GO:0007270	0.0145614
GO:0007270	0.000649567											GO:0035309	0.014567
GO:0007447	0.00065017											GO:0045596	0.0145747
GO:0045167	0.000652011											GO:0007296	0.0146102
GO:0045596	0.000658907											GO:0045471	0.0146772
GO:0035309	0.000661473											GO:0007474	0.0147181
GO:0007350	0.000672975											GO:0035180	0.014736
GO:0045467	0.000678085											GO:0007350	0.0147553
GO:0000978	0.000680106											GO:0000978	0.0147819
GO:0007474	0.000680112											GO:0045467	0.0148024
GO:0008594	0.000688388											GO:0008594	0.014833
GO:0007503	0.000691534											GO:0007503	0.0148368
GO:0045924	0.000711958											GO:0045924	0.0152097
GO:0048071	0.000754484											GO:0048071	0.0160496
GO:0009997	0.000767125											GO:0009997	0.0162494
GO:0051259	0.000774785											GO:0051259	0.0163424
GO:0051960	0.00077841											GO:0051960	0.0163499
GO:0006997	0.000781908											GO:0006997	0.0163546
GO:0035284	0.000813575											GO:0035284	0.0169461
GO:0016543	0.000820504											GO:0016545	0.0169492
GO:0016545	0.000820504											GO:0016543	0.0170195
GO:0042694	0.000867084											GO:0035215	0.0175646
GO:0008543	0.000868163											GO:0008065	0.0176101
GO:0007450	0.000868851											GO:0007477	0.0176173
GO:0007109	0.000872275											GO:0070491	0.0176527
GO:0000281	0.00087789											GO:0008039	0.0176551
GO:0071361	0.00087963											GO:0048804	0.0176597
GO:0048804	0.00087963											GO:0007506	0.0176609
GO:0008039	0.000882931											GO:0007109	0.0177256
GO:0007506	0.000886755											GO:0007450	0.0177281
GO:0070491	0.000889875											GO:0071361	0.0177309
GO:0007477	0.000891613											GO:0008362	0.0177425
GO:0008065	0.000894773											GO:0051124	0.0177448
GO:0035215	0.000895972											GO:0000281	0.0177675
GO:0051124	0.000908717											GO:0048542	0.0177722
GO:0045475	0.000915168											GO:0008543	0.0177867
GO:0048542	0.000917229											GO:0045475	0.0178013
GO:0008362	0.000919246											GO:0042694	0.0178377
GO:0007370	0.000938953											GO:0016318	0.0180044
GO:0016318	0.000940018											GO:0007370	0.0180532
GO:0007269	0.00102949											GO:0007269	0.0196428
GO:0050767	0.00105377											GO:0050767	0.0200297
GO:0042059	0.00107757											GO:0042059	0.0204045
GO:0006342	0.00120959											GO:0006342	0.0228178
GO:0008345	0.00124233											GO:0008345	0.0233474
GO:0035556	0.00127868											GO:0035556	0.0239405
GO:0006351	0.0014665											GO:0006351	0.0273547
GO:0007354	0.00147732											GO:0007354	0.0274539
GO:0007400	0.00149042											GO:0007400	0.0275949
GO:0007527	0.00150016											GO:0007527	0.0276726
GO:0007423	0.00150993											GO:0007423	0.0277505
GO:0014019	0.00151779											GO:0014019	0.0277928
GO:0031935	0.00154034											GO:0019991	0.0280869
GO:0019991	0.00154509											GO:0031935	0.0281027
GO:0007616	0.00156933											GO:0007616	0.0284241
GO:0042051	0.00157706											GO:0042051	0.0284611
GO:0040018	0.00164766											GO:0040018	0.0296282
GO:0032504	0.00166663											GO:0032504	0.029862
GO:0007601	0.00169837											GO:0007601	0.0303219
GO:0006967	0.00172661											GO:0006967	0.0307164
GO:0005057	0.00174861											GO:0055088	0.030829
GO:0007380	0.00175747											GO:0046777	0.0308942
GO:0007526	0.00176363											GO:0007100	0.0308994
GO:0035288	0.00178082											GO:0051294	0.030933
GO:0010506	0.00180805											GO:0009798	0.030936
GO:0035310	0.0018103											GO:0007603	0.0309753
GO:0033554	0.0018103											GO:0005057	0.0309975
GO:0002052	0.00181467											GO:0008335	0.031
GO:0007166	0.00181892											GO:0008064	0.0310232
GO:0035094	0.00181892											GO:0007043	0.0310302
GO:0045315	0.0018309											GO:0016337	0.0310402
GO:0042993	0.0018401											GO:0007526	0.0310435
GO:0007348	0.00184186											GO:0007380	0.0310444
GO:0009314	0.00184532											GO:0030730	0.0311182
GO:0044058	0.00184701											GO:0044058	0.0311932
GO:0007228	0.00185355											GO:0007228	0.0311982
GO:0030709	0.00186124											GO:0030709	0.0312226
GO:0030730	0.00186124											GO:0035288	0.0312361
GO:0007043	0.00186218											GO:0035094	0.0312466
GO:0009798	0.00186272											GO:0009314	0.0312703
GO:0007603	0.00187128											GO:0007348	0.031318
GO:0046777	0.00187257											GO:0045315	0.0313447
GO:0055088	0.00187478											GO:0007166	0.0313543
GO:0007100	0.00188524											GO:0002052	0.0313894
GO:0008335	0.00189758											GO:0042993	0.0313948
GO:0051294	0.00189967											GO:0033554	0.0314225
GO:0016337	0.00191246											GO:0035080	0.03143
GO:0008064	0.00191762											GO:0035310	0.0315319
GO:0035080	0.00194905											GO:0010506	0.031603
GO:0001736	0.00200092											GO:0010629	0.0320776
GO:0010629	0.00200204											GO:0001736	0.0321626
GO:0007156	0.00210124											GO:0007156	0.0335594
GO:0008587	0.00211265											GO:0008587	0.0336342
GO:0045747	0.00219409											GO:0006629	0.0345678
GO:0008344	0.00219637											GO:0040008	0.034658
GO:0040008	0.00219776											GO:0008344	0.0347457
GO:0006629	0.00219895											GO:0045747	0.0348199
GO:0008586	0.00224465											GO:0008586	0.0351755
GO:0001738	0.00226064											GO:0001738	0.0353154
GO:0007413	0.00227615											GO:0007391	0.035423
GO:0007391	0.0022817											GO:0007413	0.035447
GO:0007602	0.00233612											GO:0007602	0.0361557
GO:0008270	0.0023719											GO:0008270	0.0365961
GO:0006497	0.00245619											GO:0006497	0.03778
GO:0042026	0.00265303											GO:0042026	0.0406824
GO:0009725	0.00288508											GO:0009725	0.0441056
GO:0008610	0.00292162											GO:0008364	0.0442581
GO:0034440	0.00292162											GO:0034440	0.0443927
GO:0008364	0.00292162											GO:0046681	0.0445015
GO:0035071	0.00295602											GO:0008610	0.044528
GO:0042438	0.00298743											GO:0046692	0.0446001
GO:0018993	0.00298743											GO:0001507	0.0446308
GO:0003677	0.00303334											GO:0035071	0.044644
GO:0006583	0.00304503											GO:0007382	0.0446749
GO:0019953	0.00304503											GO:0000980	0.0446817
GO:0007464	0.00306305											GO:0046008	0.044729
GO:0006581	0.00307122											GO:0042426	0.0447609
GO:0046662	0.00307122											GO:0015771	0.0448008
GO:0048065	0.00307122											GO:0018993	0.0448473
GO:0035211	0.00307122											GO:0006719	0.0448918
GO:0006719	0.00307122											GO:0008643	0.0449032
GO:0042426	0.00307122											GO:0048057	0.0449273
GO:0001507	0.00307122											GO:0042438	0.0449823
GO:0046681	0.00307122											GO:0035626	0.0449918
GO:0046008	0.00309586											GO:0035211	0.0450235
GO:0046692	0.00309586											GO:0015749	0.0450312
GO:0000980	0.00311047											GO:0016358	0.0450546
GO:0035626	0.00314106											GO:0048065	0.0451559
GO:0060074	0.00316182											GO:0060074	0.0451598
GO:0015749	0.00316182											GO:0046662	0.0452891
GO:0008643	0.00316182											GO:0045572	0.0452954
GO:0016358	0.00318149											GO:0019953	0.0453039
GO:0048057	0.00318149											GO:0003677	0.0454003
GO:0015771	0.00318149											GO:0006581	0.0454231
GO:0007382	0.00318149											GO:0007464	0.0454367
GO:0045572	0.00323474											GO:0006583	0.0454391
GO:0035321	0.0032661											GO:0035321	0.0456068
GO:0060322	0.00330803											GO:0007381	0.0459357
GO:0007381	0.00330803											GO:0060322	0.0460636
GO:0048728	0.00333306											GO:0048728	0.0461551
GO:0035001	0.00336692											GO:0042305	0.0462556
GO:0007383	0.00337734											GO:0008052	0.0463827
GO:0008052	0.00337734											GO:0035001	0.0464951
GO:0042305	0.00337734											GO:0007383	0.0465105
GO:0042811	0.00340631											GO:0042811	0.0465249
GO:0016055	0.00346729											GO:0016055	0.0472288
GO:0007378	0.00348351											GO:0007378	0.0473209
GO:0045752	0.00357549											GO:0007421	0.0480941
GO:0007172	0.00359786											GO:0035202	0.0481372
GO:0048140	0.00361117											GO:0048546	0.0481812
GO:0001742	0.00361117											GO:0000578	0.0482301
GO:0048139	0.00361117											GO:0008071	0.048268
GO:0008071	0.00361117											GO:0048139	0.0483974
GO:0048546	0.00361432											GO:0048802	0.0484212
GO:0007421	0.0036174											GO:0045752	0.0484387
GO:0000578	0.00363728											GO:0071222	0.0484787
GO:0035202	0.0036399											GO:0061320	0.0485069
GO:0007249	0.00368332											GO:0001742	0.0485275
GO:0071222	0.00368512											GO:0007249	0.0485829
GO:0061320	0.00369696											GO:0007172	0.04861
GO:0048802	0.00370012											GO:0048140	0.0486583
GO:0071390	0.00392973
GO:0007500	0.00402191
GO:0007622	0.00404061
GO:0046533	0.00405482
GO:0046667	0.00407499
GO:0008361	0.00417758
GO:0031647	0.00419279
GO:0035076	0.00450174
GO:0002165	0.00460914
GO:0035073	0.00475654
GO:0009649	0.00488192
GO:0007614	0.00488403
GO:0033227	0.00491644
GO:0022416	0.00494023
GO:0035289	0.00497726
GO:0007472	0.00500179
GO:0007163	0.0050114
GO:0008284	0.00512338
GO:0060361	0.00517011
GO:0046331	0.00517119
GO:0035106	0.00518313
GO:0050941	0.00518313
GO:0042683	0.00519334
GO:0045468	0.00521764
GO:0009744	0.00522231
GO:0008016	0.00524903
GO:0034389	0.00526162
GO:0010212	0.00526975
GO:0007060	0.00528158
GO:0060278	0.00529297
GO:0007288	0.00531107
GO:0016325	0.00533143
GO:0019730	0.00534492
GO:0003382	0.00534738
GO:0040007	0.00541308
GO:0030177	0.00572443
GO:0050709	0.00574599
GO:0032065	0.00582661
GO:0007302	0.00582661
GO:2000040	0.00583207
GO:0042325	0.00583207
GO:0000092	0.00584793
GO:0032231	0.00585806
GO:0008277	0.00586787
GO:0045749	0.00588202
GO:0001932	0.00588658
GO:0008608	0.00589108
GO:0038032	0.00589108
GO:0002011	0.00589987
GO:0016339	0.00589987
GO:0016601	0.00590417
GO:0042332	0.00591257
GO:0007266	0.00591667
GO:0042771	0.00592072
GO:0033500	0.00593633
GO:0007284	0.0059401
GO:0048674	0.00598462
GO:0019915	0.00600563
GO:0046847	0.00601409
GO:0000086	0.00603011
GO:0007259	0.00604504
GO:0001654	0.00606563
GO:0007310	0.00608233
GO:0051087	0.00635145
GO:0042594	0.00667096
GO:0035017	0.00686109
GO:0008354	0.00686343
GO:0016458	0.00692471
GO:0045931	0.00704349
GO:0006919	0.00707942
GO:0045186	0.00713984
GO:0045184	0.0071775
GO:0048036	0.00721956
GO:0002121	0.00725636
GO:0007281	0.0072952
GO:0016203	0.00735496
GO:0000976	0.0081604
GO:0043066	0.00879681
GO:0055059	0.00889296
GO:0007618	0.00956063
GO:0004698	0.00977237
GO:0035222	0.00978057
GO:0004697	0.00982986
GO:0008101	0.00983851
GO:0048100	0.00999792
GO:0006325	0.0100607
GO:0007143	0.010106
GO:0007317	0.0101255
GO:0032956	0.0102141
GO:0046928	0.0102264
GO:0000165	0.0102503
GO:0008592	0.0102897
GO:0046673	0.0103005
GO:0019992	0.010301
GO:0008105	0.0103364
GO:0007300	0.0104011
GO:0040014	0.0104766
GO:0016322	0.0105989
GO:0035160	0.0107046
GO:0035147	0.0107181
GO:0070983	0.0107186
GO:0042067	0.0108715
GO:0007314	0.0110606
GO:0006278	0.0113088
GO:0004887	0.0116033
GO:0042045	0.0118604
GO:0010998	0.0118604
GO:0004879	0.01219
GO:0003707	0.01219
GO:0031427	0.0128122
GO:0070873	0.0130257
GO:0046154	0.0130257
GO:0001523	0.0130257
GO:0007254	0.013099
GO:0008063	0.013114
GO:0000160	0.0131359
GO:0007173	0.0131888
GO:0015758	0.0132372
GO:0045451	0.0133512
GO:0045856	0.0134169
GO:0045746	0.0134187
GO:0007496	0.013497
GO:0016201	0.013497
GO:0000981	0.0135439
GO:0031937	0.0136409
GO:0007388	0.0137058
GO:0034198	0.0137833
GO:0048750	0.0138237
GO:0048053	0.0138237
GO:0048070	0.0138237
GO:0001672	0.0138237
GO:0048092	0.0138237
GO:0021960	0.0138237
GO:0007386	0.0138237
GO:0048808	0.0138774
GO:0001661	0.0138774
GO:0046661	0.0139279
GO:0046660	0.0139757
GO:0048086	0.0139757
GO:0007432	0.0140149
GO:0032095	0.0140367
GO:0048099	0.0140635
GO:0007483	0.0140635
GO:0090163	0.0140783
GO:0035019	0.0140884
GO:0045664	0.014104
GO:0090281	0.014104
GO:0006007	0.0141271
GO:0007377	0.0141364
GO:0016198	0.0141425
GO:0007487	0.0141425
GO:0032008	0.0141456
GO:0007486	0.014179
GO:0016572	0.0141811
GO:0008630	0.0141897
GO:0046959	0.0142229
GO:0042676	0.0142389
GO:0050804	0.0142467
GO:0000075	0.0142467
GO:0042595	0.0142467
GO:0048636	0.014247
GO:0051663	0.0142695
GO:0035023	0.014277
GO:0031989	0.0142787
GO:0007584	0.0143127
GO:0007318	0.0143196
GO:0000187	0.0143463
GO:0007211	0.0143655
GO:0045705	0.0143919
GO:0072499	0.0144876
GO:0006874	0.0144876
GO:0030717	0.0145486
GO:0007301	0.0145486
GO:0007217	0.0146063
GO:0035186	0.0146237
GO:0035152	0.0146824
GO:0040020	0.0147306
GO:0046602	0.0147306
GO:0004706	0.0147506
GO:0060180	0.0149398
GO:0045930	0.0149916
GO:0010001	0.0150401
GO:0016059	0.0150686
GO:0007615	0.0150894
GO:0006030	0.0151133
GO:0048133	0.0151347
GO:0002009	0.0154192
GO:0032968	0.015734
GO:0042752	0.0158532
GO:0016332	0.0161234
GO:0048103	0.0161419
GO:0030011	0.016151
GO:0016334	0.0162036
GO:0045886	0.0162036
GO:0007309	0.0164243
GO:0001751	0.0164527
GO:0045792	0.0164676
GO:0030307	0.0165676
GO:0000280	0.0168112
GO:0042659	0.0169349
GO:0035015	0.0170819
GO:0050839	0.0171488
GO:0021782	0.017271
GO:0007376	0.0174543
GO:0050821	0.0176835
GO:0035313	0.0179925
GO:0007258	0.0179925
GO:0045498	0.0180272
GO:0007058	0.0180384
GO:0000185	0.0180707
GO:0008348	0.0181014
GO:0080134	0.0181492
GO:0004703	0.0181553
GO:0007406	0.0181583
GO:0070816	0.0181673
GO:0046960	0.0181673
GO:0042542	0.0181848
GO:0048142	0.0182018
GO:0007522	0.0182101
GO:0045317	0.0182101
GO:0008315	0.0182101
GO:0048589	0.0182572
GO:0030046	0.0182572
GO:0034614	0.0183005
GO:0043524	0.0183073
GO:0008302	0.0183827
GO:0003774	0.0183929
GO:0046843	0.0185855
GO:0010004	0.0193699
GO:0009617	0.0224783
GO:0007005	0.0226183
GO:0031065	0.0227636
GO:0042440	0.0228731
GO:0007520	0.0228798
GO:0007623	0.0230648
GO:0016204	0.0230726
GO:0010114	0.0231637
GO:0001558	0.023187
GO:0007499	0.0232774
GO:0006916	0.0233348
GO:0007375	0.0233573
GO:0016476	0.0233666
GO:0043153	0.023383
GO:0010780	0.023433
GO:0055085	0.0234838
GO:0007224	0.0235446
GO:0003708	0.023562
GO:0007374	0.0236167
GO:0061332	0.0236167
GO:0007402	0.0238152
GO:0046844	0.0238334
GO:0006811	0.0238864
GO:0035159	0.0239332
GO:0042308	0.0241058
GO:0048747	0.0242514
GO:0007099	0.0244207
GO:0035171	0.0245091
GO:0000082	0.0246929
GO:0016199	0.0247843
GO:0050829	0.0247908
GO:0048803	0.0249384
GO:0004884	0.0253101
GO:0005496	0.0253101
GO:0005509	0.0264081
GO:0035091	0.026549
GO:0061321	0.0265603
GO:0004806	0.0266935
GO:0016298	0.0273714
GO:0030036	0.0276457
GO:0007165	0.0277148
GO:0006541	0.0293672
GO:0048675	0.0297331
GO:0007280	0.0301387
GO:0045610	0.030189
GO:0006955	0.0302277
GO:0030707	0.0303769
GO:0000910	0.0305435
GO:0006468	0.0314384
GO:0035175	0.0326542
GO:0030551	0.0329909
GO:0004691	0.0330247
GO:0050321	0.0332208
GO:0004679	0.0332344
GO:0019904	0.0332478
GO:0016909	0.0332869
GO:0004693	0.0334176
GO:0050774	0.0339373
GO:0001746	0.0343666
GO:0008584	0.0346024
GO:0007275	0.0346024
GO:0007311	0.0346645
GO:0034605	0.0348551
GO:0007460	0.0349005
GO:0051276	0.0349915
GO:0007628	0.0350076
GO:0003682	0.0350076
GO:0003779	0.0350156
GO:0009987	0.0350757
GO:0007016	0.0353207
GO:0007611	0.0354355
GO:0046528	0.0356853
GO:0035006	0.0356854
GO:0007229	0.0358066
GO:0035191	0.0360387
GO:0031452	0.0360578
GO:0071475	0.0360578
GO:0045476	0.036095
GO:0045887	0.036166
GO:0009651	0.0361999
GO:0002168	0.0362252
GO:0007257	0.0362328
GO:0032879	0.0362328
GO:0042306	0.0362328
GO:0010800	0.0362328
GO:0032874	0.0363258
GO:0048865	0.0363551
GO:0007473	0.0364112
GO:0016330	0.0364112
GO:0018108	0.0365269
GO:0000915	0.0365856
GO:0030031	0.0366407
GO:0043277	0.0368142
GO:0000070	0.0371169
GO:0006979	0.0397447
GO:0005083	0.0430217
GO:0008283	0.043067
GO:0051726	0.044865
GO:0072347	0.0456113
GO:0070593	0.0459757
GO:0007131	0.0460118
GO:0072089	0.0462136
GO:0045500	0.0464204
GO:0046664	0.0466843
GO:0008103	0.0467835
GO:0007343	0.0468149
GO:0001745	0.0471249
GO:0006066	0.0481824
GO:0070409	0.0488889
GO:0006543	0.0488889
GO:0006644	0.0490206
GO:0045742	0.0490206

## Sheet: Enriched GOs in Foragers
term_ID	description	frequency	log10 p-value	uniqueness	dispensability	representative	Main Function (0) , Sub (or redundant) Function (1)
GO:0009790	embryo development	0.04471	-10.5436	0.672	0	9790	0
GO:0007507	heart development	0.00694	-10.0022	0.669	0.315	7507	0
GO:0007476	imaginal disc-derived wing morphogenesis	0.0352	-9.9031	0.579	0.451	7476	0
GO:0007431	salivary gland development	0.01356	-9.6596	0.651	0.491	7431	0
GO:0045893	positive regulation of transcription, DNA-dependent	0.02036	-9.4191	0.835	0	45893	0
GO:0001700	embryonic development via the syncytial blastoderm	0.01398	-9.3449	0.659	0.345	1700	0
GO:0006355	regulation of transcription, DNA-dependent	0.08143	-9.3251	0.841	0.72	45893	1
GO:0000122	negative regulation of transcription from RNA polymerase II promoter	0.00989	-9.2381	0.851	0.541	122	0
GO:0007498	mesoderm development	0.0088	-9.2314	0.752	0.283	7498	0
GO:0007417	central nervous system development	0.02202	-9.2111	0.671	0.327	7417	0
GO:0045165	cell fate commitment	0.03967	-8.9318	0.716	0.308	45165	0
GO:0007548	sex differentiation	0.00728	-8.7122	0.737	0.243	7548	0
GO:0007517	muscle organ development	0.02626	-8.6498	0.632	0.537	7517	0
GO:0009948	anterior/posterior axis specification	0.01108	-8.3497	0.663	0.298	9948	0
GO:0008407	chaeta morphogenesis	0.00314	-8.2708	0.671	0.554	8407	0
GO:0007424	open tracheal system development	0.01955	-8.0367	0.67	0.348	7424	0
GO:0006457	protein folding	0.00885	-7.8356	0.952	0.2	6457	0
GO:0007619	courtship behavior	0.00404	-7.8125	0.793	0.458	7619	0
GO:0007435	salivary gland morphogenesis	0.0108	-7.7905	0.647	0.961	7431	1
GO:0007409	axonogenesis	0.03039	-7.5884	0.584	0.493	7409	0
GO:0035072	ecdysone-mediated induction of salivary gland cell autophagic cell death	0.00071	-7.5467	0.586	0.735	7431	1
GO:0060179	male mating behavior	0.0039	-7.5045	0.688	0.913	7619	1
GO:0045892	negative regulation of transcription, DNA-dependent	0.02012	-7.4157	0.84	0.891	122	1
GO:0008585	female gonad development	0.00062	-7.3862	0.68	0.461	8585	0
GO:0007362	terminal region determination	0.00157	-7.3615	0.67	0.776	9948	1
GO:0008293	torso signaling pathway	0.00219	-7.3188	0.783	0.623	8293	0
GO:0048666	neuron development	0.05879	-7.1135	0.592	0.813	7409	1
GO:0007427	epithelial cell migration, open tracheal system	0.00309	-6.8996	0.687	0.79	7424	1
GO:0045944	positive regulation of transcription from RNA polymerase II promoter	0.01479	-6.6925	0.837	0.935	45893	1
GO:0050832	defense response to fungus	0.00342	-6.5258	0.878	0.581	50832	0
GO:0007480	imaginal disc-derived leg morphogenesis	0.0069	-6.4449	0.634	0.746	7476	1
GO:0006357	regulation of transcription from RNA polymerase II promoter	0.03158	-6.3072	0.852	0.797	122	1
GO:0048800	antennal morphogenesis	0.00133	-6.2147	0.675	0.616	48800	0
GO:0007479	leg disc proximal/distal pattern formation	0.00128	-6.1391	0.657	0.8	7476	1
GO:0008595	anterior/posterior axis specification, embryo	0.0107	-6.1302	0.618	0.941	9948	1
GO:0045187	regulation of circadian sleep/wake cycle, sleep	0.002	-5.9914	0.654	0.495	45187	0
GO:0050830	defense response to Gram-positive bacterium	0.003	-5.9747	0.88	0.66	50830	0
GO:0048749	compound eye development	0.02626	-5.8268	0.623	0.667	48749	0
GO:0001666	response to hypoxia	0.00366	-5.7825	0.897	0	1666	0
GO:0008306	associative learning	0.00585	-5.6737	0.71	0.577	8306	0
GO:0042331	phototaxis	0.00105	-5.6478	0.892	0.773	1666	1
GO:0040034	regulation of development, heterochronic	0.00067	-5.6271	0.784	0.187	40034	0
GO:0046693	sperm storage	0.00043	-5.6144	0.779	0.742	7619	1
GO:0007591	molting cycle, chitin-based cuticle	0.00585	-5.6108	0.798	0.205	7591	0
GO:0007411	axon guidance	0.02393	-5.5952	0.526	0.853	7409	1
GO:0035075	response to ecdysone	0.00219	-5.585	0.891	0.914	7431	1
GO:0006914	autophagy	0.00552	-5.5751	0.955	0.113	6914	0
GO:0007428	primary branching, open tracheal system	0.00143	-5.5498	0.676	0.731	7424	1
GO:0050962	detection of light stimulus involved in sensory perception	0.00062	-5.5406	0.758	0.739	1666	1
GO:0030845	phospholipase C-inhibiting G-protein coupled receptor signaling pathway	0.0001	-5.5406	0.858	0.125	30845	0
GO:0010002	cardioblast differentiation	0.00162	-5.5406	0.689	0.86	7507	1
GO:0006928	cellular component movement	0.03544	-5.5346	0.895	0.074	6928	0
GO:0046620	regulation of organ growth	0.00485	-5.5045	0.728	0.2	46620	0
GO:0007420	brain development	0.01375	-5.4962	0.64	0.491	7420	0
GO:0007010	cytoskeleton organization	0.0546	-5.4949	0.849	0.461	7010	0
GO:0007492	endoderm development	0.00043	-5.4389	0.803	0.42	7492	0
GO:0007530	sex determination	0.00152	-5.4389	0.767	0.498	7530	0
GO:0042220	response to cocaine	0.00067	-5.433	0.898	0.134	42220	0
GO:0043065	positive regulation of apoptotic process	0.00243	-5.4318	0.841	0.843	7431	1
GO:0009953	dorsal/ventral pattern formation	0.0126	-5.4179	0.667	0.716	9948	1
GO:0009416	response to light stimulus	0.00928	-5.4145	0.896	0.719	1666	1
GO:0008045	motor neuron axon guidance	0.00504	-5.4034	0.583	0.702	7409	1
GO:0007552	metamorphosis	0.0537	-5.3188	0.67	0.53	7552	0
GO:0048813	dendrite morphogenesis	0.01446	-5.2336	0.61	0.798	7409	1
GO:0016044	cellular membrane organization	0.02274	-5.2255	0.864	0.098	16044	0
GO:0070328	triglyceride homeostasis	0.00152	-5.1831	0.914	0.128	70328	0
GO:0007390	germ-band shortening	0.00157	-5.1681	0.691	0.778	1700	1
GO:0001709	cell fate determination	0.01289	-5.1469	0.72	0.385	1709	0
GO:0035290	trunk segmentation	0.00081	-5.1129	0.689	0.547	35290	0
GO:0009408	response to heat	0.00395	-5.1107	0.895	0.724	1666	1
GO:0035297	regulation of Malpighian tubule diameter	0.00033	-5.0991	0.63	0.484	35297	0
GO:0007365	periodic partitioning	0.00252	-5.0915	0.663	0.634	7365	0
GO:0007416	synapse assembly	0.01199	-5.0809	0.66	0.438	7416	0
GO:0016477	cell migration	0.02064	-5.068	0.865	0.097	16477	0
GO:0035193	larval central nervous system remodeling	0.00033	-5.0575	0.728	0.607	35193	0
GO:0018990	ecdysis, chitin-based cuticle	0.00076	-5.0487	0.826	0.83	7591	1
GO:0016042	lipid catabolic process	0.00471	-4.9914	0.956	0.427	16042	0
GO:0008258	head involution	0.00276	-4.9547	0.678	0.821	1700	1
GO:0046626	regulation of insulin receptor signaling pathway	0.00128	-4.9136	0.78	0.948	42220	1
GO:0035225	determination of genital disc primordium	0.00052	-4.9101	0.689	0.521	35225	0
GO:0007469	antennal development	0.00285	-4.9031	0.669	0.839	48800	1
GO:0008286	insulin receptor signaling pathway	0.00224	-4.8928	0.782	0.761	42220	1
GO:0007448	anterior/posterior pattern specification, imaginal disc	0.0019	-4.8729	0.646	0.79	9948	1
GO:0016062	adaptation of rhodopsin mediated signaling	0.00019	-4.8633	0.81	0.522	16062	0
GO:0042048	olfactory behavior	0.00875	-4.8416	0.857	0.663	42048	0
GO:0008544	epidermis development	0.0068	-4.7747	0.662	0.539	8544	0
GO:0001752	compound eye photoreceptor fate commitment	0.00347	-4.7496	0.611	0.749	48749	1
GO:0008049	male courtship behavior	0.00319	-4.7471	0.691	0.896	7619	1
GO:0008360	regulation of cell shape	0.01099	-4.7447	0.606	0.637	8360	0
GO:0007369	gastrulation	0.00647	-4.7235	0.658	0.638	7369	0
GO:0007398	ectoderm development	0.00176	-4.7011	0.782	0.473	7398	0
GO:0001748	optic lobe placode development	0.00071	-4.6716	0.79	0.246	1748	0
GO:0007419	ventral cord development	0.00247	-4.6091	0.687	0.725	7420	1
GO:0006917	induction of apoptosis	0.00143	-4.5867	0.846	0.889	7431	1
GO:0007442	hindgut morphogenesis	0.0049	-4.5834	0.692	0.966	35297	1
GO:0016319	mushroom body development	0.01042	-4.5735	0.648	0.843	7420	1
GO:0035002	liquid clearance, open tracheal system	0.00062	-4.4855	0.736	0.677	35002	0
GO:0035053	dorsal vessel heart proper cell fate commitment	0.0001	-4.4841	0.662	0.689	35053	0
GO:0048738	cardiac muscle tissue development	0.00024	-4.4776	0.72	0.736	7507	1
GO:0048526	imaginal disc-derived wing expansion	0.00057	-4.4711	0.679	0.593	48526	0
GO:0055057	neuroblast division	0.00357	-4.4461	0.68	0.544	55057	0
GO:0008406	gonad development	0.00361	-4.4377	0.638	0.808	8585	1
GO:0007510	cardioblast cell fate determination	0.00029	-4.4179	0.705	0.751	35053	1
GO:0048047	mating behavior, sex discrimination	0.00071	-4.4101	0.818	0.791	7619	1
GO:0007617	mating behavior	0.00623	-4.3936	0.787	0.93	7619	1
GO:0001706	endoderm formation	0.00024	-4.3915	0.709	0.471	1706	0
GO:0008219	cell death	0.02259	-4.3809	0.885	0.098	8219	0
GO:0007620	copulation	0.00152	-4.3799	0.873	0.82	7619	1
GO:0001964	startle response	0.00109	-4.3526	0.771	0.17	1964	0
GO:0031987	locomotion involved in locomotory behavior	0.00147	-4.3507	0.874	0.553	31987	0
GO:0019933	cAMP-mediated signaling	0.00081	-4.3344	0.834	0.177	19933	0
GO:0007218	neuropeptide signaling pathway	0.00671	-4.3298	0.808	0.393	7218	0
GO:0019722	calcium-mediated signaling	0.00057	-4.3251	0.838	0.888	19933	1
GO:0045570	regulation of imaginal disc growth	0.00271	-4.3233	0.614	0.889	46620	1
GO:0007268	synaptic transmission	0.02573	-4.3152	0.721	0.421	7268	0
GO:0002805	regulation of antimicrobial peptide biosynthetic process	0.00304	-4.3019	0.793	0.66	2805	0
GO:0032006	regulation of TOR signaling cascade	0.00133	-4.2976	0.82	0.403	32006	0
GO:0040009	regulation of growth rate	0.00024	-4.2976	0.921	0.564	40009	0
GO:0032880	regulation of protein localization	0.00414	-4.2967	0.906	0.279	32880	0
GO:0007443	Malpighian tubule morphogenesis	0.00423	-4.289	0.605	0.808	35297	1
GO:0007494	midgut development	0.00224	-4.2882	0.727	0.846	35297	1
GO:0007458	progression of morphogenetic furrow involved in compound eye morphogenesis	0.00043	-4.2848	0.71	0.455	7458	0
GO:0007561	imaginal disc eversion	0.00067	-4.202	0.695	0.555	7561	0
GO:0007399	nervous system development	0.12686	-4.2013	0.628	0.499	7399	0
GO:0022008	neurogenesis	0.10869	-4.1898	0.594	0.631	22008	0
GO:0048854	brain morphogenesis	0.00128	-4.1798	0.682	0.682	48854	0
GO:0007276	gamete generation	0.06003	-4.1713	0.701	0.888	9994	1
GO:0009994	oocyte differentiation	0.01241	-4.1662	0.659	0.61	9994	0
GO:0048598	embryonic morphogenesis	0.01979	-4.1656	0.632	0.725	1700	1
GO:0061331	epithelial cell proliferation involved in Malpighian tubule morphogenesis	0.00062	-4.1656	0.65	0.847	35297	1
GO:0009880	embryonic pattern specification	0.01655	-4.1487	0.623	0.74	1700	1
GO:0007444	imaginal disc development	0.05984	-4.1302	0.611	0.617	7444	0
GO:0007525	somatic muscle development	0.00352	-4.1278	0.754	0.731	7517	1
GO:0016321	female meiosis chromosome segregation	0.00247	-4.061	0.831	0.393	16321	0
GO:0007367	segment polarity determination	0.0019	-4.0565	0.669	0.678	7367	0
GO:0009950	dorsal/ventral axis specification	0.00628	-3.9579	0.679	0.848	9948	1
GO:0006911	phagocytosis, engulfment	0.0156	-3.9453	0.851	0.931	16044	1
GO:0007468	regulation of rhodopsin gene expression	5e-05	-3.923	0.715	0.292	7468	0
GO:0048149	behavioral response to ethanol	0.00404	-3.9143	0.697	0.768	7431	1
GO:0007553	regulation of ecdysteroid metabolic process	0.00014	-3.8982	0.685	0.488	7553	0
GO:0035151	regulation of tube size, open tracheal system	0.00419	-3.8813	0.662	0.815	7424	1
GO:0007379	segment specification	0.00228	-3.8692	0.7	0.659	7379	0
GO:0043401	steroid hormone mediated signaling pathway	0.00219	-3.8506	0.79	0.814	7431	1
GO:0035218	leg disc development	0.00913	-3.8336	0.655	0.658	35218	0
GO:0030536	larval feeding behavior	0.00114	-3.8324	0.755	0.504	30536	0
GO:0006006	glucose metabolic process	0.00533	-3.829	0.98	0.092	6006	0
GO:0048190	wing disc dorsal/ventral pattern formation	0.00457	-3.827	0.624	0.809	9948	1
GO:0007455	eye-antennal disc morphogenesis	0.0029	-3.8195	0.657	0.895	48800	1
GO:0045927	positive regulation of growth	0.00637	-3.794	0.88	0.743	46620	1
GO:0007604	phototransduction, UV	0.0001	-3.794	0.832	0.688	7604	0
GO:0046845	branched duct epithelial cell fate determination, open tracheal system	0.00071	-3.7912	0.708	0.686	46845	0
GO:0045185	maintenance of protein location	0.00533	-3.7825	0.886	0.559	45185	0
GO:0090176	microtubule cytoskeleton organization involved in establishment of planar polarity	0.001	-3.7767	0.706	0.45	90176	0
GO:0006936	muscle contraction	0.00114	-3.7749	0.816	0.318	6936	0
GO:0007098	centrosome cycle	0.00675	-3.7743	0.859	0.554	7098	0
GO:0035329	hippo signaling cascade	0.00176	-3.7734	0.827	0.427	35329	0
GO:0007485	imaginal disc-derived male genitalia development	0.00157	-3.7734	0.642	0.855	8585	1
GO:0007488	histoblast morphogenesis	0.001	-3.7678	0.686	0.577	7488	0
GO:0007465	R7 cell fate commitment	0.00133	-3.7471	0.636	0.902	48749	1
GO:0045196	establishment or maintenance of neuroblast polarity	0.00152	-3.746	0.673	0.898	55057	1
GO:0035271	ring gland development	0.00024	-3.7457	0.742	0.649	35271	0
GO:0031936	negative regulation of chromatin silencing	0.00038	-3.7428	0.819	0.644	31936	0
GO:0007549	dosage compensation	0.00076	-3.7424	0.908	0.365	7549	0
GO:0060968	regulation of gene silencing	0.00457	-3.7363	0.821	0.687	60968	0
GO:0007501	mesodermal cell fate specification	0.0009	-3.7338	0.643	0.773	1706	1
GO:0030154	cell differentiation	0.1718	-3.7296	0.669	0.712	22008	1
GO:0030728	ovulation	0.00033	-3.7277	0.803	0.37	30728	0
GO:0007418	ventral midline development	0.00043	-3.7259	0.75	0.62	7418	0
GO:0001708	cell fate specification	0.00747	-3.7191	0.733	0.67	1708	0
GO:0045197	establishment or maintenance of epithelial cell apical/basal polarity	0.00342	-3.7085	0.899	0.077	45197	0
GO:0007155	cell adhesion	0.02121	-3.7079	0.889	0.097	7155	0
GO:0007422	peripheral nervous system development	0.01018	-3.6992	0.693	0.429	7422	0
GO:0050770	regulation of axonogenesis	0.00476	-3.6949	0.587	0.823	8360	1
GO:0045433	male courtship behavior, veined wing generated song production	0.00057	-3.6885	0.725	0.778	7619	1
GO:0060292	long term synaptic depression	5e-05	-3.6812	0.754	0.52	60292	0
GO:0001710	mesodermal cell fate commitment	0.00119	-3.6772	0.641	0.979	1706	1
GO:0007482	haltere development	0.00124	-3.6757	0.701	0.607	7482	0
GO:0050773	regulation of dendrite development	0.00228	-3.6757	0.622	0.874	8360	1
GO:0009952	anterior/posterior pattern specification	0.01341	-3.6732	0.665	0.732	9948	1
GO:0003015	heart process	0.00166	-3.671	0.81	0.429	3015	0
GO:0046622	positive regulation of organ growth	0.00152	-3.6677	0.736	0.845	46620	1
GO:0007256	activation of JNKK activity	0.00014	-3.6674	0.798	0.546	7256	0
GO:0007430	terminal branching, open tracheal system	0.00157	-3.6658	0.674	0.765	7424	1
GO:0007306	eggshell chorion assembly	0.00447	-3.6547	0.616	0.552	7306	0
GO:0048082	regulation of adult chitin-containing cuticle pigmentation	0.00109	-3.5868	0.684	0.855	7591	1
GO:0035277	spiracle morphogenesis, open tracheal system	0.00152	-3.55	0.71	0.736	7424	1
GO:0046580	negative regulation of Ras protein signal transduction	0.00233	-3.4358	0.794	0.446	46580	0
GO:0000278	mitotic cell cycle	0.03762	-3.4271	0.878	0.632	278	0
GO:0007426	tracheal outgrowth, open tracheal system	0.00205	-3.422	0.693	0.757	7424	1
GO:0042742	defense response to bacterium	0.01175	-3.3539	0.867	0.844	50830	1
GO:0007366	periodic partitioning by pair rule gene	0.00057	-3.3438	0.693	0.869	7367	1
GO:0048066	developmental pigmentation	0.0068	-3.3175	0.786	0.241	48066	0
GO:0045464	R8 cell fate specification	0.00043	-3.3062	0.659	0.825	48749	1
GO:0048384	retinoic acid receptor signaling pathway	5e-05	-3.2883	0.866	0.151	48384	0
GO:0008359	regulation of bicoid mRNA localization	0.0001	-3.2706	0.603	0.638	8359	0
GO:0035239	tube morphogenesis	0.01256	-3.2543	0.669	0.828	35297	1
GO:0008069	dorsal/ventral axis specification, ovarian follicular epithelium	0.00067	-3.2484	0.599	0.687	8069	0
GO:0007050	cell cycle arrest	0.00128	-3.248	0.848	0.446	7050	0
GO:0009267	cellular response to starvation	0.0029	-3.248	0.83	0.482	9267	0
GO:0007612	learning	0.00633	-3.2439	0.708	0.845	8306	1
GO:0048477	oogenesis	0.04428	-3.2419	0.707	0.791	9994	1
GO:0035188	hatching	0.00019	-3.2266	0.803	0.194	35188	0
GO:0060446	branching involved in open tracheal system development	0.00666	-3.2255	0.636	0.868	7424	1
GO:0007613	memory	0.00904	-3.218	0.7	0.882	8306	1
GO:0042632	cholesterol homeostasis	0.00076	-3.2174	0.918	0.843	70328	1
GO:0007462	R1/R6 cell fate commitment	0.00014	-3.2174	0.686	0.763	48749	1
GO:0035180	larval wandering behavior	0.00014	-3.194	0.784	0.741	30536	1
GO:0008340	determination of adult lifespan	0.0127	-3.1938	0.709	0.341	8340	0
GO:0007296	vitellogenesis	0.00014	-3.1938	0.791	0.347	7296	0
GO:0045471	response to ethanol	0.0049	-3.1938	0.889	0.905	7431	1
GO:0007298	border follicle cell migration	0.00928	-3.1934	0.607	0.873	16477	1
GO:0007270	neuron-neuron synaptic transmission	0.00076	-3.1874	0.79	0.653	7270	0
GO:0007447	imaginal disc pattern formation	0.00861	-3.187	0.612	0.687	7447	0
GO:0045167	asymmetric protein localization involved in cell fate determination	0.00186	-3.1857	0.74	0.582	45167	0
GO:0045596	negative regulation of cell differentiation	0.01075	-3.1812	0.671	0.644	45596	0
GO:0035309	wing and notum subfield formation	0.00086	-3.1795	0.672	0.567	35309	0
GO:0007350	blastoderm segmentation	0.01475	-3.172	0.613	0.791	7365	1
GO:0045467	R7 cell development	0.00119	-3.1687	0.651	0.672	45467	0
GO:0007474	imaginal disc-derived wing vein specification	0.00404	-3.1674	0.61	0.725	7476	1
GO:0008594	photoreceptor cell morphogenesis	0.00109	-3.1622	0.671	0.7	8594	0
GO:0007503	fat body development	0.00019	-3.1602	0.754	0.218	7503	0
GO:0045924	regulation of female receptivity	0.00143	-3.1475	0.674	0.837	7619	1
GO:0048071	sex-specific pigmentation	0.00014	-3.1223	0.776	0.708	48066	1
GO:0009997	negative regulation of cardioblast cell fate specification	0.00067	-3.1151	0.623	0.886	7507	1
GO:0051259	protein oligomerization	0.00228	-3.1108	0.95	0.523	51259	0
GO:0051960	regulation of nervous system development	0.01855	-3.1088	0.61	0.686	51960	0
GO:0006997	nucleus organization	0.00366	-3.1068	0.882	0.277	6997	0
GO:0035284	brain segmentation	0.00024	-3.0896	0.685	0.591	35284	0
GO:0016545	male courtship behavior, veined wing vibration	0.00062	-3.0859	0.724	0.984	7619	1
GO:0016543	male courtship behavior, orientation prior to leg tapping and wing vibration	0.0001	-3.0859	0.755	0.683	16543	0
GO:0042694	muscle cell fate specification	0.00033	-3.0619	0.752	0.583	42694	0
GO:0008543	fibroblast growth factor receptor signaling pathway	0.00105	-3.0614	0.8	0.588	8543	0
GO:0007450	dorsal/ventral pattern formation, imaginal disc	0.00476	-3.0611	0.624	0.878	9948	1
GO:0007109	cytokinesis, completion of separation	0.0001	-3.0593	0.926	0.039	7109	0
GO:0000281	cytokinesis after mitosis	0.00019	-3.0566	0.91	0.542	281	0
GO:0048804	imaginal disc-derived female genitalia morphogenesis	5e-05	-3.0557	0.693	0.808	8585	1
GO:0071361	cellular response to ethanol	0.00014	-3.0557	0.854	0.509	71361	0
GO:0008039	synaptic target recognition	0.00366	-3.0541	0.679	0.586	8039	0
GO:0007506	gonadal mesoderm development	0.00038	-3.0522	0.67	0.734	8585	1
GO:0007477	notum development	0.00105	-3.0498	0.706	0.578	7477	0
GO:0008065	establishment of blood-nerve barrier	0.00033	-3.0483	0.714	0.455	8065	0
GO:0035215	genital disc development	0.00395	-3.0477	0.677	0.596	35215	0
GO:0051124	synaptic growth at neuromuscular junction	0.00918	-3.0416	0.575	0.88	7416	1
GO:0045475	locomotor rhythm	0.00518	-3.0385	0.823	0.866	45187	1
GO:0048542	lymph gland development	0.00205	-3.0375	0.696	0.782	7431	1
GO:0008362	chitin-based embryonic cuticle biosynthetic process	0.00147	-3.0366	0.75	0.265	8362	0
GO:0007370	ventral furrow formation	0.00095	-3.0274	0.699	0.655	7370	0
GO:0016318	ommatidial rotation	0.00252	-3.0269	0.59	0.724	48749	1
GO:0007269	neurotransmitter secretion	0.00908	-2.9874	0.693	0.846	7268	1
GO:0050767	regulation of neurogenesis	0.01256	-2.9773	0.588	0.783	51960	1
GO:0042059	negative regulation of epidermal growth factor receptor signaling pathway	0.00243	-2.9676	0.789	0.645	42059	0
GO:0006342	chromatin silencing	0.0059	-2.9174	0.802	0.845	60968	1
GO:0008345	larval locomotory behavior	0.00195	-2.9058	0.743	0.89	30536	1
GO:0035556	intracellular signal transduction	0.05365	-2.8932	0.774	0.288	35556	0
GO:0006351	transcription, DNA-dependent	0.08847	-2.8337	0.904	0.895	45893	1
GO:0007354	zygotic determination of anterior/posterior axis, embryo	0.0019	-2.8305	0.665	0.79	9948	1
GO:0007400	neuroblast fate determination	0.00181	-2.8267	0.684	0.681	7400	0
GO:0007527	adult somatic muscle development	0.00095	-2.8239	0.776	0.641	7527	0
GO:0007423	sensory organ development	0.03834	-2.821	0.628	0.568	7423	0
GO:0014019	neuroblast development	0.00086	-2.8188	0.713	0.871	7400	1
GO:0031935	regulation of chromatin silencing	0.00224	-2.8124	0.816	0.907	60968	1
GO:0019991	septate junction assembly	0.00252	-2.811	0.883	0.918	7043	1
GO:0007616	long-term memory	0.00661	-2.8043	0.707	0.886	8306	1
GO:0042051	compound eye photoreceptor development	0.00694	-2.8022	0.603	0.835	45467	1
GO:0040018	positive regulation of multicellular organism growth	0.00214	-2.7831	0.731	0.672	40018	0
GO:0032504	multicellular organism reproduction	0.07824	-2.7782	0.728	0.619	32504	0
GO:0007601	visual perception	0.0039	-2.77	0.794	0.852	1666	1
GO:0006967	positive regulation of antifungal peptide biosynthetic process	0.00081	-2.7628	0.786	0.895	2805	1
GO:0007380	specification of segmental identity, head	0.00076	-2.7551	0.683	0.581	7380	0
GO:0007526	larval somatic muscle development	0.00086	-2.7536	0.706	0.803	7527	1
GO:0035288	anterior head segmentation	0.00043	-2.7494	0.694	0.895	7380	1
GO:0010506	regulation of autophagy	0.00314	-2.7428	0.889	0.446	10506	0
GO:0033554	cellular response to stress	0.04176	-2.7423	0.811	0.537	33554	0
GO:0035310	notum cell fate specification	0.00033	-2.7423	0.66	0.696	35310	0
GO:0002052	positive regulation of neuroblast proliferation	0.00124	-2.7412	0.633	0.84	55057	1
GO:0035094	response to nicotine	0.00043	-2.7402	0.902	0.887	42220	1
GO:0007166	cell surface receptor signaling pathway	0.1085	-2.7402	0.756	0.562	7166	0
GO:0045315	positive regulation of compound eye photoreceptor development	0.0001	-2.7373	0.646	0.494	45315	0
GO:0042993	positive regulation of transcription factor import into nucleus	0.00138	-2.7352	0.832	0.636	42993	0
GO:0007348	regulation of syncytial blastoderm mitotic cell cycle	0.00019	-2.7347	0.686	0.51	7348	0
GO:0009314	response to radiation	0.01099	-2.7339	0.899	0.805	1666	1
GO:0044058	regulation of digestive system process	0.00014	-2.7335	0.79	0.529	44058	0
GO:0007228	positive regulation of hh target transcription factor activity	0.00024	-2.732	0.816	0.376	7228	0
GO:0030709	border follicle cell delamination	0.00119	-2.7302	0.635	0.711	7155	1
GO:0030730	sequestering of triglyceride	0.00109	-2.7302	0.899	0.811	45185	1
GO:0007043	cell-cell junction assembly	0.00566	-2.73	0.875	0.572	7043	0
GO:0009798	axis specification	0.01612	-2.7299	0.663	0.746	1700	1
GO:0007603	phototransduction, visible light	0.00133	-2.7279	0.801	0.899	1666	1
GO:0046777	protein autophosphorylation	0.00105	-2.7276	0.957	0.28	46777	0
GO:0055088	lipid homeostasis	0.00309	-2.7271	0.911	0.703	70328	1
GO:0007100	mitotic centrosome separation	0.00038	-2.7246	0.885	0.732	7098	1
GO:0008335	female germline ring canal stabilization	0.00109	-2.7218	0.742	0.423	8335	0
GO:0051294	establishment of spindle orientation	0.00147	-2.7213	0.839	0.646	51294	0
GO:0016337	cell-cell adhesion	0.00932	-2.7184	0.897	0.883	7155	1
GO:0008064	regulation of actin polymerization or depolymerization	0.00319	-2.7172	0.808	0.594	8064	0
GO:0035080	heat shock-mediated polytene chromosome puffing	0.00033	-2.7102	0.827	0.749	1666	1
GO:0001736	establishment of planar polarity	0.00994	-2.6988	0.68	0.862	48749	1
GO:0010629	negative regulation of gene expression	0.02897	-2.6985	0.864	0.776	122	1
GO:0007156	homophilic cell adhesion	0.00319	-2.6775	0.905	0.784	7155	1
GO:0008587	imaginal disc-derived wing margin morphogenesis	0.00476	-2.6752	0.645	0.738	7476	1
GO:0045747	positive regulation of Notch signaling pathway	0.00243	-2.6587	0.793	0.533	45747	0
GO:0008344	adult locomotory behavior	0.00404	-2.6583	0.73	0.839	7431	1
GO:0040008	regulation of growth	0.0196	-2.658	0.895	0.687	40008	0
GO:0006629	lipid metabolic process	0.02825	-2.6578	0.965	0.112	6629	0
GO:0008586	imaginal disc-derived wing vein morphogenesis	0.00504	-2.6489	0.643	0.743	7476	1
GO:0001738	morphogenesis of a polarized epithelium	0.01118	-2.6458	0.679	0.605	1738	0
GO:0007413	axonal fasciculation	0.00385	-2.6428	0.649	0.777	8039	1
GO:0007391	dorsal closure	0.00851	-2.6417	0.623	0.923	1700	1
GO:0007602	phototransduction	0.00352	-2.6315	0.786	0.864	1666	1
GO:0006497	protein lipidation	0.00414	-2.6097	0.937	0.367	6497	0
GO:0042026	protein refolding	0.00033	-2.5763	0.961	0.255	42026	0
GO:0009725	response to hormone stimulus	0.0069	-2.5398	0.889	0.704	8543	1
GO:0008610	lipid biosynthetic process	0.01094	-2.5344	0.941	0.702	16042	1
GO:0034440	lipid oxidation	0.00095	-2.5344	0.952	0.563	34440	0
GO:0008364	pupal chitin-based cuticle development	5e-05	-2.5344	0.779	0.677	8364	0
GO:0035071	salivary gland cell autophagic cell death	0.00637	-2.5293	0.615	0.907	7431	1
GO:0018993	somatic sex determination	0.00105	-2.5247	0.727	0.482	18993	0
GO:0042438	melanin biosynthetic process	0.00109	-2.5247	0.935	0.562	42438	0
GO:0006583	melanin biosynthetic process from tyrosine	0.00038	-2.5164	0.938	0.784	42438	1
GO:0019953	sexual reproduction	0.06069	-2.5164	0.894	0.802	32504	1
GO:0007464	R3/R4 cell fate commitment	0.00133	-2.5138	0.605	0.902	48749	1
GO:0048065	male courtship behavior, veined wing extension	0.00067	-2.5127	0.723	0.787	7619	1
GO:0035211	spermathecum morphogenesis	0.00067	-2.5127	0.712	0.473	35211	0
GO:0006719	juvenile hormone catabolic process	0.00021	-2.5127	0.898	0.714	7553	1
GO:0046662	regulation of oviposition	0.00095	-2.5127	0.663	0.833	45187	1
GO:0001507	acetylcholine catabolic process in synaptic cleft	0.0001	-2.5127	0.771	0.548	1507	0
GO:0006581	acetylcholine catabolic process	0.0001	-2.5127	0.771	0.956	1507	1
GO:0042426	choline catabolic process	5e-05	-2.5127	0.947	0.548	42426	0
GO:0046681	response to carbamate	0.00017	-2.5127	0.909	0.637	46681	0
GO:0046008	regulation of female receptivity, post-mating	0.00109	-2.5092	0.68	0.947	7619	1
GO:0046692	sperm competition	0.00109	-2.5092	0.764	0.923	7619	1
GO:0035626	juvenile hormone mediated signaling pathway	0.00014	-2.5029	0.826	0.652	35626	0
GO:0008643	carbohydrate transport	0.00119	-2.5001	0.916	0.246	8643	0
GO:0015749	monosaccharide transport	0.00014	-2.5001	0.924	0.378	15749	0
GO:0060074	synapse maturation	0.00019	-2.5001	0.745	0.618	60074	0
GO:0015771	trehalose transport	0.0001	-2.4974	0.926	0.743	15749	1
GO:0016358	dendrite development	0.01451	-2.4974	0.627	0.746	7409	1
GO:0048057	R3/R4 development	5e-05	-2.4974	0.714	0.514	48057	0
GO:0007382	specification of segmental identity, maxillary segment	0.0001	-2.4974	0.721	0.813	7380	1
GO:0045572	positive regulation of imaginal disc growth	0.00095	-2.4902	0.627	0.813	46620	1
GO:0035321	maintenance of imaginal disc-derived wing hair orientation	0.00033	-2.486	0.632	0.86	7476	1
GO:0060322	head development	0.00138	-2.4804	0.78	0.263	60322	0
GO:0007381	specification of segmental identity, labial segment	0.00014	-2.4804	0.714	0.834	7380	1
GO:0048728	proboscis development	0.00062	-2.4772	0.718	0.493	48728	0
GO:0035001	dorsal trunk growth, open tracheal system	0.00128	-2.4728	0.694	0.724	7424	1
GO:0007383	specification of segmental identity, antennal segment	0.0001	-2.4714	0.72	0.911	7380	1
GO:0042305	specification of segmental identity, mandibular segment	0.0001	-2.4714	0.721	0.813	7380	1
GO:0008052	sensory organ boundary specification	0.00171	-2.4714	0.639	0.585	8052	0
GO:0042811	pheromone biosynthetic process	0.00029	-2.4677	0.89	0.769	42438	1
GO:0016055	Wnt receptor signaling pathway	0.00999	-2.46	0.803	0.412	16055	0

## Sheet: Enriched GOs in Nurses
term_ID	description	frequency	log10 p-value	uniqueness	dispensability	representative	Main Function (0) , Sub (or redundant) Function (1)
GO:0006367	transcription initiation from RNA polymerase II promoter	0.00466	-4.6289	0.776	0	6367	0
GO:0008152	metabolic process	0.58405	-4.4157	0.984	0	8152	0
GO:0051383	kinetochore organization	0.00033	-4.3655	0.821	0.015	51383	0
GO:0030473	nuclear migration along microtubule	5e-05	-3.8226	0.746	0.039	30473	0
GO:0048135	female germ-line cyst formation	0.00166	-3.8166	0.824	0.048	48135	0
GO:0050790	regulation of catalytic activity	0.03401	-3.7911	0.861	0.051	50790	0
GO:0060253	negative regulation of glial cell proliferation	0.00038	-3.7786	0.827	0.51	60253	0
GO:0030716	oocyte fate determination	0.00466	-3.7613	0.864	0.248	30716	0
GO:0007312	oocyte nucleus migration involved in oocyte dorsal/ventral axis specification	0.00043	-3.7316	0.715	0.69	7312	0
GO:0008054	cyclin catabolic process	0.00057	-3.7241	0.812	0.135	8054	0
GO:0051568	histone H3-K4 methylation	0.00124	-3.7007	0.716	0.445	51568	0
GO:0006635	fatty acid beta-oxidation	0.00086	-3.6276	0.725	0.337	6635	0
GO:0007018	microtubule-based movement	0.01165	-3.2554	0.837	0.447	7018	0
GO:0048194	Golgi vesicle budding	0.00311	-3.1754	0.644	0.427	48194	0
GO:0006890	retrograde vesicle-mediated transport, Golgi to ER	0.00038	-3.1337	0.752	0.813	48194	1
GO:0006486	protein glycosylation	0.00614	-3.1306	0.743	0.329	6486	0
GO:0016573	histone acetylation	0.00342	-3.1223	0.699	0.745	51568	1
GO:0007096	regulation of exit from mitosis	0.0009	-3.1198	0.807	0.141	7096	0
GO:0016567	protein ubiquitination	0.0107	-2.9487	0.803	0.427	16567	0
GO:0010883	regulation of lipid storage	0.00133	-2.7957	0.837	0.158	10883	0
GO:0008380	RNA splicing	0.01912	-2.7588	0.788	0.383	8380	0
GO:0006552	leucine catabolic process	5e-05	-2.7437	0.762	0.677	6552	0
GO:0006412	translation	0.02792	-2.6792	0.752	0.415	6412	0
GO:0006090	pyruvate metabolic process	0.00029	-2.5164	0.774	0.683	6090	0
GO:0007202	activation of phospholipase C activity	0.0001	-2.4924	0.89	0.501	7202	0
GO:0006289	nucleotide-excision repair	0.00247	-2.4902	0.779	0.268	6289	0
GO:0051013	microtubule severing	0.00062	-2.451	0.861	0.498	51013	0
GO:0016226	iron-sulfur cluster assembly	0.00052	-2.2795	0.829	0.217	16226	0
GO:0006900	membrane budding	0.00166	-2.0537	0.729	0.919	48194	1
GO:0051445	regulation of meiotic cell cycle	0.00052	-2.0209	0.793	0.533	51445	0
GO:0045478	fusome organization	0.00086	-2.0038	0.826	0.26	45478	0
GO:0046948	hydroxylysine catabolic process	0.00015	-1.9958	0.738	0.725	6635	1
GO:0006554	lysine catabolic process	0.00015	-1.9958	0.738	1.048	6635	1
GO:0006044	N-acetylglucosamine metabolic process	0.00043	-1.9354	0.899	0.362	6044	0
GO:0007184	SMAD protein import into nucleus	0.00319	-1.8894	0.693	0.583	7184	0
GO:0046949	fatty-acyl-CoA biosynthetic process	0.0001	-1.8752	0.829	0.197	46949	0
GO:0030206	chondroitin sulfate biosynthetic process	0.00052	-1.8594	0.692	0.784	6486	1
GO:0031536	positive regulation of exit from mitosis	0.00043	-1.8577	0.805	0.929	7096	1
GO:0007626	locomotory behavior	0.01341	-1.8508	0.944	0	7626	0
GO:0006783	heme biosynthetic process	0.00043	-1.8463	0.767	0.598	6783	0
GO:0006633	fatty acid biosynthetic process	0.00214	-1.8427	0.717	0.831	6635	1
GO:0048515	spermatid differentiation	0.00961	-1.8419	0.823	0.526	48515	0
GO:0007094	mitotic spindle assembly checkpoint	0.00114	-1.8404	0.738	0.657	7094	0
GO:0007031	peroxisome organization	0.00152	-1.8335	0.821	0.29	7031	0
GO:0051533	positive regulation of NFAT protein import into nucleus	0.00114	-1.8248	0.712	0.794	7184	1
GO:0016056	rhodopsin mediated signaling pathway	0.00124	-1.76	0.85	0.158	16056	0
GO:0006888	ER to Golgi vesicle-mediated transport	0.00124	-1.6228	0.729	0.89	48194	1
GO:0051647	nucleus localization	0.00499	-1.4763	0.753	0.587	51647	0
GO:0008088	axon cargo transport	0.00162	-1.4558	0.722	0.709	30473	1
GO:0050877	neurological system process	0.08895	-1.3318	0.892	0.171	50877	0
GO:0009107	lipoate biosynthetic process	0.0001	-1.3318	0.707	0.672	9107	0
GO:0006390	transcription from mitochondrial promoter	0.00029	-1.3108	0.726	0.327	6390	0
GO:0034227	tRNA thio-modification	0.00024	-1.3108	0.809	0.529	34227	0

## Sheet: Enriched GOs in Foragers (Bonf)
term_ID	description	frequency	log10 p-value	uniqueness	dispensability	representative	Main Function (0) , Sub (or redundant) Function (1)
GO:0001666	response to hypoxia	0.00366	-2.0831	0.846	0	1666	0
GO:0009790	embryo development	0.04471	-6.8447	0.632	0	9790	0
GO:0045893	positive regulation of transcription, DNA-dependent	0.02036	-5.719	0.814	0	45893	0
GO:0045944	positive regulation of transcription from RNA polymerase II promoter	0.01479	-2.9944	0.802	0.935	45893	1
GO:0006355	regulation of transcription, DNA-dependent	0.08143	-5.6271	0.82	0.72	45893	1
GO:0006928	cellular component movement	0.03544	-1.8353	0.882	0.074	6928	0
GO:0016477	cell migration	0.02064	-1.3691	0.827	0.097	16477	0
GO:0016044	cellular membrane organization	0.02274	-1.527	0.85	0.098	16044	0
GO:0006914	autophagy	0.00552	-1.8757	0.941	0.113	6914	0
GO:0030845	phospholipase C-inhibiting G-protein coupled receptor signaling pathway	0.0001	-1.8422	0.848	0.125	30845	0
GO:0070328	triglyceride homeostasis	0.00152	-1.484	0.927	0.128	70328	0
GO:0042220	response to cocaine	0.00067	-1.7339	0.877	0.134	42220	0
GO:0040034	regulation of development, heterochronic	0.00067	-1.9285	0.772	0.187	40034	0
GO:0046620	regulation of organ growth	0.00485	-1.8055	0.751	0.2	46620	0
GO:0006457	protein folding	0.00885	-4.1355	0.925	0.2	6457	0
GO:0007591	molting cycle, chitin-based cuticle	0.00585	-1.9115	0.773	0.205	7591	0
GO:0018990	ecdysis, chitin-based cuticle	0.00076	-1.3499	0.802	0.83	7591	1
GO:0007548	sex differentiation	0.00728	-5.0128	0.714	0.243	7548	0
GO:0007498	mesoderm development	0.0088	-5.5331	0.719	0.283	7498	0
GO:0009948	anterior/posterior axis specification	0.01108	-4.6517	0.635	0.298	9948	0
GO:0007362	terminal region determination	0.00157	-3.6628	0.645	0.776	9948	1
GO:0009953	dorsal/ventral pattern formation	0.0126	-1.7189	0.641	0.716	9948	1
GO:0008595	anterior/posterior axis specification, embryo	0.0107	-2.431	0.591	0.941	9948	1
GO:0045165	cell fate commitment	0.03967	-5.2314	0.682	0.308	45165	0
GO:0007507	heart development	0.00694	-6.3036	0.635	0.315	7507	0
GO:0010002	cardioblast differentiation	0.00162	-1.8422	0.659	0.86	7507	1
GO:0007417	central nervous system development	0.02202	-5.5114	0.63	0.327	7417	0
GO:0001700	embryonic development via the syncytial blastoderm	0.01398	-5.6459	0.624	0.345	1700	0
GO:0007390	germ-band shortening	0.00157	-1.4693	0.659	0.778	1700	1
GO:0007424	open tracheal system development	0.01955	-4.3382	0.632	0.348	7424	0
GO:0007428	primary branching, open tracheal system	0.00143	-1.8507	0.656	0.731	7424	1
GO:0007427	epithelial cell migration, open tracheal system	0.00309	-3.2018	0.637	0.79	7424	1
GO:0001709	cell fate determination	0.01289	-1.4478	0.714	0.385	1709	0
GO:0007010	cytoskeleton organization	0.0546	-1.7958	0.837	0.389	7010	0
GO:0007492	endoderm development	0.00043	-1.7406	0.774	0.42	7492	0
GO:0007416	synapse assembly	0.01199	-1.3819	0.631	0.438	7416	0
GO:0007476	imaginal disc-derived wing morphogenesis	0.0352	-6.2041	0.554	0.451	7476	0
GO:0007480	imaginal disc-derived leg morphogenesis	0.0069	-2.7463	0.605	0.746	7476	1
GO:0007479	leg disc proximal/distal pattern formation	0.00128	-2.4402	0.63	0.8	7476	1
GO:0007619	courtship behavior	0.00404	-4.1129	0.801	0.458	7619	0
GO:0060179	male mating behavior	0.0039	-3.8057	0.689	0.913	7619	1
GO:0046693	sperm storage	0.00043	-1.916	0.765	0.742	7619	1
GO:0008585	female gonad development	0.00062	-3.6877	0.668	0.461	8585	0
GO:0035297	regulation of Malpighian tubule diameter	0.00033	-1.4004	0.627	0.484	35297	0
GO:0007431	salivary gland development	0.01356	-5.9586	0.606	0.491	7431	0
GO:0043065	positive regulation of apoptotic process	0.00243	-1.733	0.829	0.843	7431	1
GO:0035075	response to ecdysone	0.00219	-1.8865	0.864	0.914	7431	1
GO:0035072	ecdysone-mediated induction of salivary gland cell autophagic cell death	0.00071	-3.8478	0.533	0.735	7431	1
GO:0007435	salivary gland morphogenesis	0.0108	-4.0926	0.601	0.961	7431	1
GO:0007420	brain development	0.01375	-1.7969	0.601	0.491	7420	0
GO:0007409	axonogenesis	0.03039	-3.8903	0.547	0.493	7409	0
GO:0007411	axon guidance	0.02393	-1.8962	0.473	0.853	7409	1
GO:0048666	neuron development	0.05879	-3.4144	0.554	0.813	7409	1
GO:0048813	dendrite morphogenesis	0.01446	-1.5346	0.577	0.798	7409	1
GO:0008045	motor neuron axon guidance	0.00504	-1.7049	0.535	0.702	7409	1
GO:0045187	regulation of circadian sleep/wake cycle, sleep	0.002	-2.2915	0.681	0.495	45187	0
GO:0007530	sex determination	0.00152	-1.7406	0.745	0.498	7530	0
GO:0007552	metamorphosis	0.0537	-1.6202	0.623	0.53	7552	0
GO:0007517	muscle organ development	0.02626	-4.9508	0.603	0.537	7517	0
GO:0000122	negative regulation of transcription from RNA polymerase II promoter	0.00989	-5.5391	0.846	0.541	122	0
GO:0006357	regulation of transcription from RNA polymerase II promoter	0.03158	-2.6084	0.818	0.797	122	1
GO:0045892	negative regulation of transcription, DNA-dependent	0.02012	-3.7169	0.831	0.891	122	1
GO:0035290	trunk segmentation	0.00081	-1.4141	0.666	0.547	35290	0
GO:0008407	chaeta morphogenesis	0.00314	-4.5719	0.643	0.554	8407	0
GO:0008306	associative learning	0.00585	-1.9753	0.719	0.577	8306	0
GO:0050832	defense response to fungus	0.00342	-2.8274	0.849	0.581	50832	0
GO:0042331	phototaxis	0.00105	-1.9485	0.815	0.593	42331	0
GO:0009416	response to light stimulus	0.00928	-1.716	0.845	0.773	42331	1
GO:0035193	larval central nervous system remodeling	0.00033	-1.3585	0.697	0.607	35193	0
GO:0048800	antennal morphogenesis	0.00133	-2.5159	0.657	0.616	48800	0
GO:0008293	torso signaling pathway	0.00219	-3.6198	0.755	0.623	8293	0
GO:0007365	periodic partitioning	0.00252	-1.3926	0.639	0.634	7365	0
GO:0050962	detection of light stimulus involved in sensory perception	0.00062	-1.8413	0.72	0.651	50962	0
GO:0050830	defense response to Gram-positive bacterium	0.003	-2.2749	0.85	0.66	50830	0
GO:0009408	response to heat	0.00395	-1.412	0.845	0.664	9408	0
GO:0048749	compound eye development	0.02626	-2.1279	0.597	0.667	48749	0

## Sheet: Enriched GOs in Foragers (FDR)
term_ID	description	frequency	log10 p-value	uniqueness	dispensability	representative	Main Function (0) , Sub (or redundant) Function (1)	FDR Adjusted p-Value
GO:0009790	embryo development	0.04471	-6.8447	0.672	0	9790	0	1.42988e-07
GO:0007476	imaginal disc-derived wing morphogenesis	0.0352	-6.6819	0.579	0.395	7476	0	2.08018e-07
GO:0007507	heart development	0.00694	-6.6038	0.669	0.451	7507	0	2.49e-07
GO:0007431	salivary gland development	0.01356	-6.5622	0.651	0.491	7431	0	2.74031e-07
GO:0007417	central nervous system development	0.02202	-6.5114	0.671	0.327	7417	0	3.08035e-07
GO:0007498	mesoderm development	0.0088	-6.4868	0.752	0.283	7498	0	3.25987e-07
GO:0006355	regulation of transcription, DNA-dependent	0.08143	-6.4711	0.841	0.72	45893	1	3.37987e-07
GO:0000122	negative regulation of transcription from RNA polymerase II promoter	0.00989	-6.4425	0.851	0	122	0	3.60994e-07
GO:0001700	embryonic development via the syncytial blastoderm	0.01398	-6.4237	0.659	0.345	1700	0	3.76964e-07
GO:0045893	positive regulation of transcription, DNA-dependent	0.02036	-6.4191	0.835	0.541	45893	0	3.80978e-07
GO:0045165	cell fate commitment	0.03967	-6.2733	0.716	0.308	45165	0	5.32967e-07
GO:0007548	sex differentiation	0.00728	-6.0921	0.737	0.243	7548	0	8.0891e-07
GO:0007517	muscle organ development	0.02626	-6.0655	0.632	0.537	7517	0	8.60003e-07
GO:0009948	anterior/posterior axis specification	0.01108	-5.7959	0.663	0.298	9948	0	1.59993e-06
GO:0008407	chaeta morphogenesis	0.00314	-5.7471	0.671	0.554	8407	0	1.79019e-06
GO:0007424	open tracheal system development	0.01955	-5.5421	0.67	0.348	7424	0	2.87012e-06
GO:0007435	salivary gland morphogenesis	0.0108	-5.3716	0.647	0.961	7431	1	4.25011e-06
GO:0007619	courtship behavior	0.00404	-5.3686	0.793	0.458	7619	0	4.27957e-06
GO:0006457	protein folding	0.00885	-5.3655	0.952	0.185	6457	0	4.31023e-06
GO:0007409	axonogenesis	0.03039	-5.1911	0.584	0.493	7409	0	6.44021e-06
GO:0035072	ecdysone-mediated induction of salivary gland cell autophagic cell death	0.00071	-5.1701	0.586	0.735	7431	1	6.75927e-06
GO:0060179	male mating behavior	0.0039	-5.1481	0.688	0.913	7619	1	7.1105e-06
GO:0045892	negative regulation of transcription, DNA-dependent	0.02012	-5.0788	0.84	0.891	122	1	8.34065e-06
GO:0008585	female gonad development	0.00062	-5.068	0.68	0.461	8585	0	8.55067e-06
GO:0007362	terminal region determination	0.00157	-5.0605	0.67	0.776	9948	1	8.69961e-06
GO:0008293	torso signaling pathway	0.00219	-5.0348	0.783	0.623	8293	0	9.22996e-06
GO:0048666	neuron development	0.05879	-4.8447	0.592	0.813	7409	1	1.42988e-05
GO:0007427	epithelial cell migration, open tracheal system	0.00309	-4.6498	0.687	0.79	7424	1	2.23975e-05
GO:0045944	positive regulation of transcription from RNA polymerase II promoter	0.01479	-4.4572	0.837	0.935	45893	1	3.4898e-05
GO:0050832	defense response to fungus	0.00342	-4.3045	0.878	0.581	50832	0	4.96021e-05
GO:0007480	imaginal disc-derived leg morphogenesis	0.0069	-4.2373	0.634	0.746	7476	1	5.79029e-05
GO:0006357	regulation of transcription from RNA polymerase II promoter	0.03158	-4.1135	0.852	0.797	122	1	7.70016e-05
GO:0048800	antennal morphogenesis	0.00133	-4.0472	0.675	0.616	48800	0	8.97016e-05
GO:0008595	anterior/posterior axis specification, embryo	0.0107	-3.9873	0.618	0.941	9948	1	0.000102967
GO:0007479	leg disc proximal/distal pattern formation	0.00128	-3.9843	0.657	0.8	7476	1	0.000103681
GO:0045187	regulation of circadian sleep/wake cycle, sleep	0.002	-3.8597	0.654	0.495	45187	0	0.000138134
GO:0050830	defense response to Gram-positive bacterium	0.003	-3.8547	0.88	0.66	50830	0	0.000139733
GO:0048749	compound eye development	0.02626	-3.719	0.623	0.667	48749	0	0.000190985
GO:0001666	response to hypoxia	0.00366	-3.6851	0.897	0	1666	0	0.00020649
GO:0008306	associative learning	0.00585	-3.5881	0.71	0.577	8306	0	0.000258167
GO:0042331	phototaxis	0.00105	-3.5718	0.892	0.773	1666	1	0.00026804
GO:0006928	cellular component movement	0.03544	-3.5677	0.895	0.074	6928	0	0.000270583
GO:0006914	autophagy	0.00552	-3.5659	0.955	0.105	6914	0	0.000271706
GO:0050962	detection of light stimulus involved in sensory perception	0.00062	-3.5655	0.758	0.739	1666	1	0.000271957
GO:0007591	molting cycle, chitin-based cuticle	0.00585	-3.5647	0.798	0.205	7591	0	0.000272458
GO:0040034	regulation of development, heterochronic	0.00067	-3.562	0.784	0.187	40034	0	0.000274157
GO:0046693	sperm storage	0.00043	-3.5595	0.779	0.742	7619	1	0.00027574
GO:0007411	axon guidance	0.02393	-3.559	0.526	0.853	7409	1	0.000276058
GO:0035075	response to ecdysone	0.00219	-3.5586	0.891	0.914	7431	1	0.000276312
GO:0030845	phospholipase C-inhibiting G-protein coupled receptor signaling pathway	0.0001	-3.5582	0.858	0.119	30845	0	0.000276567
GO:0007010	cytoskeleton organization	0.0546	-3.5517	0.849	0.461	7010	0	0.000280737
GO:0007428	primary branching, open tracheal system	0.00143	-3.5497	0.676	0.731	7424	1	0.000282033
GO:0010002	cardioblast differentiation	0.00162	-3.5497	0.689	0.86	7507	1	0.000282033
GO:0046620	regulation of organ growth	0.00485	-3.5458	0.728	0.2	46620	0	0.000284577
GO:0007420	brain development	0.01375	-3.5451	0.64	0.491	7420	0	0.000285036
GO:0043065	positive regulation of apoptotic process	0.00243	-3.5183	0.841	0.843	7431	1	0.00030318
GO:0009416	response to light stimulus	0.00928	-3.5153	0.896	0.719	1666	1	0.000305281
GO:0042220	response to cocaine	0.00067	-3.512	0.898	0.134	42220	0	0.00030761
GO:0007530	sex determination	0.00152	-3.5115	0.767	0.498	7530	0	0.000307964
GO:0009953	dorsal/ventral pattern formation	0.0126	-3.5113	0.667	0.716	9948	1	0.000308106
GO:0008045	motor neuron axon guidance	0.00504	-3.5111	0.583	0.702	7409	1	0.000308248
GO:0007492	endoderm development	0.00043	-3.504	0.803	0.42	7492	0	0.000313329
GO:0007552	metamorphosis	0.0537	-3.4331	0.67	0.53	7552	0	0.000368893
GO:0048813	dendrite morphogenesis	0.01446	-3.3541	0.61	0.798	7409	1	0.000442486
GO:0016044	cellular membrane organization	0.02274	-3.353	0.864	0.098	16044	0	0.000443609
GO:0070328	triglyceride homeostasis	0.00152	-3.3165	0.914	0.12	70328	0	0.000482503
GO:0007390	germ-band shortening	0.00157	-3.3081	0.691	0.778	1700	1	0.000491926
GO:0001709	cell fate determination	0.01289	-3.2929	0.72	0.385	1709	0	0.000509448
GO:0009408	response to heat	0.00395	-3.2693	0.895	0.724	1666	1	0.000537898
GO:0035290	trunk segmentation	0.00081	-3.2654	0.689	0.547	35290	0	0.00054275
GO:0035297	regulation of Malpighian tubule diameter	0.00033	-3.2637	0.63	0.484	35297	0	0.000544879
GO:0007365	periodic partitioning	0.00252	-3.2618	0.663	0.634	7365	0	0.000547268
GO:0007416	synapse assembly	0.01199	-3.257	0.66	0.438	7416	0	0.00055335
GO:0016477	cell migration	0.02064	-3.2499	0.865	0.097	16477	0	0.000562471
GO:0035193	larval central nervous system remodeling	0.00033	-3.245	0.728	0.607	35193	0	0.000568853
GO:0018990	ecdysis, chitin-based cuticle	0.00076	-3.242	0.826	0.83	7591	1	0.000572796
GO:0016042	lipid catabolic process	0.00471	-3.1922	0.956	0.427	16042	0	0.000642392
GO:0008258	head involution	0.00276	-3.1589	0.678	0.821	1700	1	0.000693585
GO:0035225	determination of genital disc primordium	0.00052	-3.1264	0.689	0.521	35225	0	0.000747481
GO:0007469	antennal development	0.00285	-3.1235	0.669	0.839	48800	1	0.000752489
GO:0046626	regulation of insulin receptor signaling pathway	0.00128	-3.1232	0.78	0.948	42220	1	0.000753009
GO:0008286	insulin receptor signaling pathway	0.00224	-3.118	0.782	0.761	42220	1	0.000762079
GO:0007448	anterior/posterior pattern specification, imaginal disc	0.0019	-3.1019	0.646	0.79	9948	1	0.000790861
GO:0016062	adaptation of rhodopsin mediated signaling	0.00019	-3.0979	0.81	0.522	16062	0	0.000798178
GO:0042048	olfactory behavior	0.00875	-3.0824	0.857	0.663	42048	0	0.00082718
GO:0008544	epidermis development	0.0068	-3.0203	0.662	0.539	8544	0	0.000954333
GO:0008360	regulation of cell shape	0.01099	-3.005	0.606	0.637	8360	0	0.000988553
GO:0008049	male courtship behavior	0.00319	-3.0019	0.691	0.896	7619	1	0.000995635
GO:0001752	compound eye photoreceptor fate commitment	0.00347	-3.001	0.611	0.749	48749	1	0.0009977
GO:0007369	gastrulation	0.00647	-2.9889	0.658	0.638	7369	0	0.00102589
GO:0007398	ectoderm development	0.00176	-2.97	0.782	0.473	7398	0	0.00107152
GO:0001748	optic lobe placode development	0.00071	-2.9466	0.79	0.246	1748	0	0.00113084
GO:0007419	ventral cord development	0.00247	-2.8871	0.687	0.725	7420	1	0.00129688
GO:0007442	hindgut morphogenesis	0.0049	-2.8709	0.692	0.966	7494	1	0.00134617
GO:0006917	induction of apoptosis	0.00143	-2.8693	0.846	0.889	7431	1	0.00135114
GO:0016319	mushroom body development	0.01042	-2.8659	0.648	0.843	7420	1	0.00136176
GO:0035053	dorsal vessel heart proper cell fate commitment	0.0001	-2.7857	0.662	0.689	35053	0	0.00163795
GO:0048526	imaginal disc-derived wing expansion	0.00057	-2.7845	0.679	0.593	48526	0	0.00164248
GO:0048738	cardiac muscle tissue development	0.00024	-2.7828	0.72	0.736	7507	1	0.00164892
GO:0035002	liquid clearance, open tracheal system	0.00062	-2.7826	0.736	0.677	35002	0	0.00164968
GO:0055057	neuroblast division	0.00357	-2.7646	0.68	0.544	55057	0	0.00171949
GO:0008406	gonad development	0.00361	-2.764	0.638	0.808	8585	1	0.00172187
GO:0007510	cardioblast cell fate determination	0.00029	-2.7483	0.705	0.751	35053	1	0.00178525
GO:0048047	mating behavior, sex discrimination	0.00071	-2.7443	0.818	0.791	7619	1	0.00180177
GO:0001706	endoderm formation	0.00024	-2.734	0.709	0.471	1706	0	0.00184502
GO:0007617	mating behavior	0.00623	-2.7319	0.787	0.93	7619	1	0.00185396
GO:0007620	copulation	0.00152	-2.7305	0.873	0.82	7619	1	0.00185994
GO:0008219	cell death	0.02259	-2.7278	0.885	0.098	8219	0	0.00187154
GO:0031987	locomotion involved in locomotory behavior	0.00147	-2.7084	0.874	0.553	31987	0	0.00195704
GO:0001964	startle response	0.00109	-2.7067	0.771	0.17	1964	0	0.00196472
GO:0045570	regulation of imaginal disc growth	0.00271	-2.7001	0.614	0.889	46620	1	0.0019948
GO:0019722	calcium-mediated signaling	0.00057	-2.698	0.838	0.173	19722	0	0.00200447
GO:0019933	cAMP-mediated signaling	0.00081	-2.6965	0.834	0.888	19722	1	0.00201141
GO:0007218	neuropeptide signaling pathway	0.00671	-2.6954	0.808	0.393	7218	0	0.00201651
GO:0007268	synaptic transmission	0.02573	-2.6954	0.721	0.421	7268	0	0.00201651
GO:0032880	regulation of protein localization	0.00414	-2.6909	0.906	0.279	32880	0	0.00203751
GO:0007458	progression of morphogenetic furrow involved in compound eye morphogenesis	0.00043	-2.6901	0.71	0.455	7458	0	0.00204127
GO:0007494	midgut development	0.00224	-2.6894	0.727	0.694	7494	0	0.00204456
GO:0040009	regulation of growth rate	0.00024	-2.6887	0.921	0.564	40009	0	0.00204786
GO:0007443	Malpighian tubule morphogenesis	0.00423	-2.6871	0.605	0.846	7494	1	0.00205542
GO:0002805	regulation of antimicrobial peptide biosynthetic process	0.00304	-2.6861	0.793	0.66	2805	0	0.00206016
GO:0032006	regulation of TOR signaling cascade	0.00133	-2.6852	0.82	0.393	32006	0	0.00206443
GO:0007399	nervous system development	0.12686	-2.6128	0.628	0.499	7399	0	0.00243893
GO:0007561	imaginal disc eversion	0.00067	-2.6105	0.695	0.555	7561	0	0.00245188
GO:0022008	neurogenesis	0.10869	-2.6048	0.594	0.631	22008	0	0.00248428
GO:0048854	brain morphogenesis	0.00128	-2.5985	0.682	0.682	48854	0	0.00252058
GO:0061331	epithelial cell proliferation involved in Malpighian tubule morphogenesis	0.00062	-2.597	0.65	0.847	7494	1	0.0025293
GO:0048598	embryonic morphogenesis	0.01979	-2.5939	0.632	0.725	1700	1	0.00254742
GO:0007276	gamete generation	0.06003	-2.5932	0.701	0.888	9994	1	0.00255153
GO:0009994	oocyte differentiation	0.01241	-2.5911	0.659	0.61	9994	0	0.00256389
GO:0009880	embryonic pattern specification	0.01655	-2.5833	0.623	0.74	1700	1	0.00261036
GO:0007525	somatic muscle development	0.00352	-2.5719	0.754	0.731	7517	1	0.00267979
GO:0007444	imaginal disc development	0.05984	-2.571	0.611	0.617	7444	0	0.00268534
GO:0016321	female meiosis chromosome segregation	0.00247	-2.5082	0.831	0.393	16321	0	0.00310313
GO:0007367	segment polarity determination	0.0019	-2.5067	0.669	0.678	7367	0	0.00311387
GO:0009950	dorsal/ventral axis specification	0.00628	-2.4174	0.679	0.848	9948	1	0.00382472
GO:0006911	phagocytosis, engulfment	0.0156	-2.4078	0.851	0.931	16044	1	0.00391021
GO:0007468	regulation of rhodopsin gene expression	5e-05	-2.3885	0.715	0.278	7468	0	0.0040879
GO:0048149	behavioral response to ethanol	0.00404	-2.3828	0.697	0.768	7431	1	0.0041419
GO:0007553	regulation of ecdysteroid metabolic process	0.00014	-2.3696	0.685	0.488	7553	0	0.00426973
GO:0035151	regulation of tube size, open tracheal system	0.00419	-2.3556	0.662	0.815	7424	1	0.00440961
GO:0007379	segment specification	0.00228	-2.3464	0.7	0.659	7379	0	0.00450402
GO:0043401	steroid hormone mediated signaling pathway	0.00219	-2.3307	0.79	0.814	7431	1	0.00466982
GO:0048190	wing disc dorsal/ventral pattern formation	0.00457	-2.3185	0.624	0.809	9948	1	0.00480286
GO:0030536	larval feeding behavior	0.00114	-2.3182	0.755	0.504	30536	0	0.00480618
GO:0006006	glucose metabolic process	0.00533	-2.3176	0.98	0.085	6006	0	0.00481282
GO:0035218	leg disc development	0.00913	-2.3165	0.655	0.658	35218	0	0.00482503
GO:0007455	eye-antennal disc morphogenesis	0.0029	-2.3138	0.657	0.895	48800	1	0.00485512
GO:0046845	branched duct epithelial cell fate determination, open tracheal system	0.00071	-2.2937	0.708	0.686	46845	0	0.00508511
GO:0007604	phototransduction, UV	0.0001	-2.2937	0.832	0.688	7604	0	0.00508511
GO:0035329	hippo signaling cascade	0.00176	-2.292	0.827	0.427	35329	0	0.00510505
GO:0045927	positive regulation of growth	0.00637	-2.291	0.88	0.743	46620	1	0.00511682
GO:0007485	imaginal disc-derived male genitalia development	0.00157	-2.2894	0.642	0.855	8585	1	0.0051357
GO:0007488	histoblast morphogenesis	0.001	-2.289	0.686	0.577	7488	0	0.00514044
GO:0045185	maintenance of protein location	0.00533	-2.2877	0.886	0.559	45185	0	0.00515585
GO:0007098	centrosome cycle	0.00675	-2.2876	0.859	0.513	7098	0	0.00515703
GO:0006936	muscle contraction	0.00114	-2.2855	0.816	0.318	6936	0	0.00518203
GO:0090176	microtubule cytoskeleton organization involved in establishment of planar polarity	0.001	-2.2847	0.706	0.554	90176	0	0.00519159
GO:0007549	dosage compensation	0.00076	-2.2765	0.908	0.343	7549	0	0.00529054
GO:0035271	ring gland development	0.00024	-2.2747	0.742	0.649	35271	0	0.00531251
GO:0031936	negative regulation of chromatin silencing	0.00038	-2.2744	0.819	0.644	31936	0	0.00531618
GO:0007501	mesodermal cell fate specification	0.0009	-2.273	0.643	0.773	1706	1	0.00533335
GO:0060968	regulation of gene silencing	0.00457	-2.2729	0.821	0.687	60968	0	0.00533458
GO:0045196	establishment or maintenance of neuroblast polarity	0.00152	-2.2725	0.673	0.898	55057	1	0.00533949
GO:0007418	ventral midline development	0.00043	-2.2725	0.75	0.62	7418	0	0.00533949
GO:0030728	ovulation	0.00033	-2.2719	0.803	0.37	30728	0	0.00534687
GO:0030154	cell differentiation	0.1718	-2.2713	0.669	0.712	22008	1	0.00535427
GO:0007465	R7 cell fate commitment	0.00133	-2.2709	0.636	0.902	48749	1	0.0053592
GO:0001708	cell fate specification	0.00747	-2.2682	0.733	0.67	1708	0	0.00539262
GO:0007155	cell adhesion	0.02121	-2.2619	0.889	0.097	7155	0	0.00547142
GO:0045197	establishment or maintenance of epithelial cell apical/basal polarity	0.00342	-2.26	0.899	0.077	45197	0	0.00549541
GO:0007422	peripheral nervous system development	0.01018	-2.2556	0.693	0.429	7422	0	0.00555137
GO:0050770	regulation of axonogenesis	0.00476	-2.2537	0.587	0.823	8360	1	0.00557571
GO:0045433	male courtship behavior, veined wing generated song production	0.00057	-2.2521	0.725	0.778	7619	1	0.00559629
GO:0007430	terminal branching, open tracheal system	0.00157	-2.2502	0.674	0.765	7424	1	0.00562082
GO:0007256	activation of JNKK activity	0.00014	-2.2496	0.798	0.546	7256	0	0.00562859
GO:0050773	regulation of dendrite development	0.00228	-2.2487	0.622	0.874	8360	1	0.00564027
GO:0003015	heart process	0.00166	-2.2486	0.81	0.429	3015	0	0.00564157
GO:0009952	anterior/posterior pattern specification	0.01341	-2.2485	0.665	0.732	9948	1	0.00564287
GO:0046622	positive regulation of organ growth	0.00152	-2.2476	0.736	0.845	46620	1	0.00565458
GO:0060292	long term synaptic depression	5e-05	-2.2471	0.754	0.52	60292	0	0.00566109
GO:0007482	haltere development	0.00124	-2.2463	0.701	0.607	7482	0	0.00567153
GO:0001710	mesodermal cell fate commitment	0.00119	-2.2455	0.641	0.979	1706	1	0.00568198
GO:0007306	eggshell chorion assembly	0.00447	-2.2414	0.616	0.552	7306	0	0.00573588
GO:0048082	regulation of adult chitin-containing cuticle pigmentation	0.00109	-2.1757	0.684	0.855	7591	1	0.00667268
GO:0035277	spiracle morphogenesis, open tracheal system	0.00152	-2.1412	0.71	0.736	7424	1	0.00722437
GO:0046580	negative regulation of Ras protein signal transduction	0.00233	-2.0292	0.794	0.469	46580	0	0.00934975
GO:0000278	mitotic cell cycle	0.03762	-2.0227	0.878	0.632	278	0	0.00949074
GO:0007426	tracheal outgrowth, open tracheal system	0.00205	-2.0198	0.693	0.771	7424	1	0.00955432
GO:0042742	defense response to bacterium	0.01175	-1.9538	0.867	0.844	50830	1	0.0111224
GO:0007366	periodic partitioning by pair rule gene	0.00057	-1.946	0.693	0.869	7367	1	0.011324
GO:0048066	developmental pigmentation	0.0068	-1.9219	0.786	0.241	48066	0	0.0119702
GO:0045464	R8 cell fate specification	0.00043	-1.9127	0.659	0.825	48749	1	0.0122264
GO:0048384	retinoic acid receptor signaling pathway	5e-05	-1.897	0.866	0.151	48384	0	0.0126765
GO:0008359	regulation of bicoid mRNA localization	0.0001	-1.8814	0.603	0.638	8359	0	0.0131401
GO:0035239	tube morphogenesis	0.01256	-1.8671	0.669	0.745	7424	1	0.01358
GO:0007050	cell cycle arrest	0.00128	-1.8671	0.848	0.446	7050	0	0.01358
GO:0048477	oogenesis	0.04428	-1.8653	0.707	0.791	9994	1	0.0136364
GO:0007612	learning	0.00633	-1.8652	0.708	0.845	8306	1	0.0136395
GO:0009267	cellular response to starvation	0.0029	-1.865	0.83	0.482	9267	0	0.0136458
GO:0008069	dorsal/ventral axis specification, ovarian follicular epithelium	0.00067	-1.8634	0.599	0.687	8069	0	0.0136962
GO:0060446	branching involved in open tracheal system development	0.00666	-1.855	0.636	0.868	7424	1	0.0139637
GO:0035188	hatching	0.00019	-1.8541	0.803	0.194	35188	0	0.0139927
GO:0007462	R1/R6 cell fate commitment	0.00014	-1.853	0.686	0.763	48749	1	0.0140281
GO:0042632	cholesterol homeostasis	0.00076	-1.851	0.918	0.843	70328	1	0.0140929
GO:0007613	memory	0.00904	-1.8496	0.7	0.882	8306	1	0.0141384
GO:0045167	asymmetric protein localization involved in cell fate determination	0.00186	-1.839	0.74	0.582	45167	0	0.0144877
GO:0007298	border follicle cell migration	0.00928	-1.8389	0.607	0.873	16477	1	0.0144911
GO:0007447	imaginal disc pattern formation	0.00861	-1.8383	0.612	0.687	7447	0	0.0145111
GO:0008340	determination of adult lifespan	0.0127	-1.8373	0.709	0.341	8340	0	0.0145445
GO:0007270	neuron-neuron synaptic transmission	0.00076	-1.8368	0.79	0.653	7270	0	0.0145613
GO:0035309	wing and notum subfield formation	0.00086	-1.8366	0.672	0.567	35309	0	0.014568
GO:0045596	negative regulation of cell differentiation	0.01075	-1.8364	0.671	0.644	45596	0	0.0145747
GO:0007296	vitellogenesis	0.00014	-1.8353	0.791	0.347	7296	0	0.0146117
GO:0045471	response to ethanol	0.0049	-1.8334	0.889	0.905	7431	1	0.0146757
GO:0007474	imaginal disc-derived wing vein specification	0.00404	-1.8321	0.61	0.725	7476	1	0.0147197
GO:0035180	larval wandering behavior	0.00014	-1.8316	0.784	0.741	30536	1	0.0147367
GO:0007350	blastoderm segmentation	0.01475	-1.8311	0.613	0.791	7365	1	0.0147537
GO:0045467	R7 cell development	0.00119	-1.8297	0.651	0.672	45467	0	0.0148013
GO:0008594	photoreceptor cell morphogenesis	0.00109	-1.8288	0.671	0.7	8594	0	0.014832
GO:0007503	fat body development	0.00019	-1.8287	0.754	0.218	7503	0	0.0148354
GO:0045924	regulation of female receptivity	0.00143	-1.8179	0.674	0.837	7619	1	0.015209
GO:0048071	sex-specific pigmentation	0.00014	-1.7945	0.776	0.708	48066	1	0.0160509
GO:0009997	negative regulation of cardioblast cell fate specification	0.00067	-1.7892	0.623	0.886	7507	1	0.016248
GO:0051259	protein oligomerization	0.00228	-1.7867	0.95	0.523	51259	0	0.0163418
GO:0051960	regulation of nervous system development	0.01855	-1.7865	0.61	0.686	51960	0	0.0163493
GO:0006997	nucleus organization	0.00366	-1.7864	0.882	0.277	6997	0	0.0163531
GO:0016545	male courtship behavior, veined wing vibration	0.00062	-1.7709	0.724	0.984	7619	1	0.0169473
GO:0035284	brain segmentation	0.00024	-1.7709	0.685	0.591	35284	0	0.0169473
GO:0016543	male courtship behavior, orientation prior to leg tapping and wing vibration	0.0001	-1.7691	0.755	0.683	16543	0	0.0170177
GO:0035215	genital disc development	0.00395	-1.7554	0.677	0.596	35215	0	0.0175631
GO:0008065	establishment of blood-nerve barrier	0.00033	-1.7542	0.714	0.412	8065	0	0.0176116
GO:0007477	notum development	0.00105	-1.7541	0.706	0.578	7477	0	0.0176157
GO:0008039	synaptic target recognition	0.00366	-1.7531	0.679	0.586	8039	0	0.0176563
GO:0048804	imaginal disc-derived female genitalia morphogenesis	5e-05	-1.753	0.693	0.808	8585	1	0.0176604
GO:0007506	gonadal mesoderm development	0.00038	-1.753	0.67	0.734	8585	1	0.0176604
GO:0007109	cytokinesis, completion of separation	0.0001	-1.7514	0.926	0.039	7109	0	0.0177256
GO:0007450	dorsal/ventral pattern formation, imaginal disc	0.00476	-1.7513	0.624	0.878	9948	1	0.0177296
GO:0071361	cellular response to ethanol	0.00014	-1.7513	0.854	0.509	71361	0	0.0177296
GO:0008362	chitin-based embryonic cuticle biosynthetic process	0.00147	-1.751	0.75	0.265	8362	0	0.0177419
GO:0051124	synaptic growth at neuromuscular junction	0.00918	-1.7509	0.575	0.88	7416	1	0.017746
GO:0000281	cytokinesis after mitosis	0.00019	-1.7504	0.91	0.542	281	0	0.0177664
GO:0048542	lymph gland development	0.00205	-1.7503	0.696	0.782	7431	1	0.0177705
GO:0008543	fibroblast growth factor receptor signaling pathway	0.00105	-1.7499	0.8	0.588	8543	0	0.0177869
GO:0045475	locomotor rhythm	0.00518	-1.7495	0.823	0.866	45187	1	0.0178033
GO:0042694	muscle cell fate specification	0.00033	-1.7487	0.752	0.583	42694	0	0.0178361
GO:0016318	ommatidial rotation	0.00252	-1.7446	0.59	0.724	48749	1	0.0180053
GO:0007370	ventral furrow formation	0.00095	-1.7434	0.699	0.655	7370	0	0.0180551
GO:0007269	neurotransmitter secretion	0.00908	-1.7068	0.693	0.846	7268	1	0.0196426
GO:0050767	regulation of neurogenesis	0.01256	-1.6983	0.588	0.783	51960	1	0.0200309
GO:0042059	negative regulation of epidermal growth factor receptor signaling pathway	0.00243	-1.6903	0.789	0.645	42059	0	0.0204033
GO:0006342	chromatin silencing	0.0059	-1.6417	0.802	0.845	60968	1	0.0228192
GO:0008345	larval locomotory behavior	0.00195	-1.6318	0.743	0.89	30536	1	0.0233453
GO:0035556	intracellular signal transduction	0.05365	-1.6209	0.774	0.278	35556	0	0.0239387
GO:0006351	transcription, DNA-dependent	0.08847	-1.563	0.904	0.895	45893	1	0.0273527
GO:0007354	zygotic determination of anterior/posterior axis, embryo	0.0019	-1.5614	0.665	0.79	9948	1	0.0274536
GO:0007400	neuroblast fate determination	0.00181	-1.5592	0.684	0.681	7400	0	0.0275931
GO:0007527	adult somatic muscle development	0.00095	-1.5579	0.776	0.641	7527	0	0.0276758
GO:0007423	sensory organ development	0.03834	-1.5567	0.628	0.568	7423	0	0.0277524
GO:0014019	neuroblast development	0.00086	-1.5561	0.713	0.871	7400	1	0.0277907
GO:0019991	septate junction assembly	0.00252	-1.5515	0.883	0.918	7043	1	0.0280867
GO:0031935	regulation of chromatin silencing	0.00224	-1.5513	0.816	0.907	60968	1	0.0280996
GO:0007616	long-term memory	0.00661	-1.5463	0.707	0.886	8306	1	0.028425
GO:0042051	compound eye photoreceptor development	0.00694	-1.5457	0.603	0.835	45467	1	0.0284643
GO:0040018	positive regulation of multicellular organism growth	0.00214	-1.5283	0.731	0.672	40018	0	0.0296278
GO:0032504	multicellular organism reproduction	0.07824	-1.5249	0.728	0.619	32504	0	0.0298607
GO:0007601	visual perception	0.0039	-1.5182	0.794	0.852	1666	1	0.0303249
GO:0006967	positive regulation of antifungal peptide biosynthetic process	0.00081	-1.5126	0.786	0.895	2805	1	0.0307185
GO:0055088	lipid homeostasis	0.00309	-1.511	0.911	0.703	70328	1	0.0308319
GO:0046777	protein autophosphorylation	0.00105	-1.5101	0.957	0.28	46777	0	0.0308958
GO:0007100	mitotic centrosome separation	0.00038	-1.5101	0.885	0.732	7098	1	0.0308958
GO:0051294	establishment of spindle orientation	0.00147	-1.5096	0.839	0.646	51294	0	0.0309314
GO:0009798	axis specification	0.01612	-1.5095	0.663	0.746	1700	1	0.0309386
GO:0007603	phototransduction, visible light	0.00133	-1.509	0.801	0.899	1666	1	0.0309742
GO:0008335	female germline ring canal stabilization	0.00109	-1.5086	0.742	0.423	8335	0	0.0310027
GO:0008064	regulation of actin polymerization or depolymerization	0.00319	-1.5083	0.808	0.594	8064	0	0.0310242
GO:0007043	cell-cell junction assembly	0.00566	-1.5082	0.875	0.572	7043	0	0.0310313
GO:0016337	cell-cell adhesion	0.00932	-1.5081	0.897	0.883	7155	1	0.0310384
GO:0007380	specification of segmental identity, head	0.00076	-1.508	0.683	0.581	7380	0	0.0310456
GO:0007526	larval somatic muscle development	0.00086	-1.508	0.706	0.803	7527	1	0.0310456
GO:0030730	sequestering of triglyceride	0.00109	-1.507	0.899	0.811	45185	1	0.0311172
GO:0007228	positive regulation of hh target transcription factor activity	0.00024	-1.5059	0.816	0.356	7228	0	0.0311961
GO:0044058	regulation of digestive system process	0.00014	-1.5059	0.79	0.529	44058	0	0.0311961
GO:0030709	border follicle cell delamination	0.00119	-1.5055	0.635	0.711	7155	1	0.0312248
GO:0035288	anterior head segmentation	0.00043	-1.5053	0.694	0.895	7380	1	0.0312392
GO:0035094	response to nicotine	0.00043	-1.5052	0.902	0.887	42220	1	0.0312464
GO:0009314	response to radiation	0.01099	-1.5049	0.899	0.805	1666	1	0.031268
GO:0007348	regulation of syncytial blastoderm mitotic cell cycle	0.00019	-1.5042	0.686	0.51	7348	0	0.0313184
GO:0045315	positive regulation of compound eye photoreceptor development	0.0001	-1.5038	0.646	0.494	45315	0	0.0313473
GO:0007166	cell surface receptor signaling pathway	0.1085	-1.5037	0.756	0.562	7166	0	0.0313545
GO:0002052	positive regulation of neuroblast proliferation	0.00124	-1.5032	0.633	0.84	55057	1	0.0313906
GO:0042993	positive regulation of transcription factor import into nucleus	0.00138	-1.5031	0.832	0.636	42993	0	0.0313979
GO:0033554	cellular response to stress	0.04176	-1.5028	0.811	0.537	33554	0	0.0314196
GO:0035080	heat shock-mediated polytene chromosome puffing	0.00033	-1.5027	0.827	0.749	1666	1	0.0314268
GO:0035310	notum cell fate specification	0.00033	-1.5012	0.66	0.696	35310	0	0.0315355
GO:0010506	regulation of autophagy	0.00314	-1.5003	0.889	0.446	10506	0	0.0316009
GO:0010629	negative regulation of gene expression	0.02897	-1.4938	0.864	0.776	122	1	0.0320775
GO:0001736	establishment of planar polarity	0.00994	-1.4926	0.68	0.862	48749	1	0.0321662
GO:0007156	homophilic cell adhesion	0.00319	-1.4742	0.905	0.784	7155	1	0.0335583
GO:0008587	imaginal disc-derived wing margin morphogenesis	0.00476	-1.4732	0.645	0.738	7476	1	0.0336357
GO:0006629	lipid metabolic process	0.02825	-1.4613	0.965	0.102	6629	0	0.03457
GO:0040008	regulation of growth	0.0196	-1.4602	0.895	0.687	40008	0	0.0346577
GO:0008344	adult locomotory behavior	0.00404	-1.4591	0.73	0.839	7431	1	0.0347456
GO:0045747	positive regulation of Notch signaling pathway	0.00243	-1.4582	0.793	0.446	45747	0	0.0348177
GO:0008586	imaginal disc-derived wing vein morphogenesis	0.00504	-1.4538	0.643	0.743	7476	1	0.0351722
GO:0001738	morphogenesis of a polarized epithelium	0.01118	-1.452	0.679	0.605	1738	0	0.0353183
GO:0007391	dorsal closure	0.00851	-1.4507	0.623	0.923	1700	1	0.0354242
GO:0007413	axonal fasciculation	0.00385	-1.4504	0.649	0.777	8039	1	0.0354487
GO:0007602	phototransduction	0.00352	-1.4418	0.786	0.864	1666	1	0.0361576
GO:0006497	protein lipidation	0.00414	-1.4227	0.937	0.341	6497	0	0.0377833
GO:0042026	protein refolding	0.00033	-1.3906	0.961	0.255	42026	0	0.0406818
GO:0009725	response to hormone stimulus	0.0069	-1.3555	0.889	0.704	8543	1	0.0441062
GO:0008364	pupal chitin-based cuticle development	5e-05	-1.354	0.779	0.677	8364	0	0.0442588
GO:0034440	lipid oxidation	0.00095	-1.3527	0.952	0.563	34440	0	0.0443915
GO:0046681	response to carbamate	0.00017	-1.3516	0.909	0.637	46681	0	0.0445041
GO:0008610	lipid biosynthetic process	0.01094	-1.3514	0.941	0.702	16042	1	0.0445246
GO:0046692	sperm competition	0.00109	-1.3507	0.764	0.923	7619	1	0.0445964
GO:0001507	acetylcholine catabolic process in synaptic cleft	0.0001	-1.3504	0.771	0.548	1507	0	0.0446272
GO:0035071	salivary gland cell autophagic cell death	0.00637	-1.3502	0.615	0.907	7431	1	0.0446478
GO:0007382	specification of segmental identity, maxillary segment	0.0001	-1.3499	0.721	0.813	7380	1	0.0446786
GO:0046008	regulation of female receptivity, post-mating	0.00109	-1.3494	0.68	0.947	7619	1	0.0447301
GO:0042426	choline catabolic process	5e-05	-1.3491	0.947	0.548	42426	0	0.044761
GO:0015771	trehalose transport	0.0001	-1.3487	0.926	0.369	15771	0	0.0448023
GO:0018993	somatic sex determination	0.00105	-1.3483	0.727	0.482	18993	0	0.0448436
GO:0006719	juvenile hormone catabolic process	0.00021	-1.3478	0.898	0.714	7553	1	0.0448952
GO:0008643	carbohydrate transport	0.00119	-1.3477	0.916	0.246	8643	0	0.0449055
GO:0048057	R3/R4 development	5e-05	-1.3475	0.714	0.514	48057	0	0.0449262
GO:0042438	melanin biosynthetic process	0.00109	-1.347	0.935	0.562	42438	0	0.044978
GO:0035626	juvenile hormone mediated signaling pathway	0.00014	-1.3469	0.826	0.652	35626	0	0.0449883
GO:0035211	spermathecum morphogenesis	0.00067	-1.3466	0.712	0.473	35211	0	0.0450194
GO:0015749	monosaccharide transport	0.00014	-1.3465	0.924	0.743	15771	1	0.0450298
GO:0016358	dendrite development	0.01451	-1.3463	0.627	0.746	7409	1	0.0450505
GO:0048065	male courtship behavior, veined wing extension	0.00067	-1.3453	0.723	0.787	7619	1	0.0451544
GO:0060074	synapse maturation	0.00019	-1.3452	0.745	0.618	60074	0	0.0451648
GO:0046662	regulation of oviposition	0.00095	-1.344	0.663	0.833	45187	1	0.0452898
GO:0045572	positive regulation of imaginal disc growth	0.00095	-1.3439	0.627	0.813	46620	1	0.0453002
GO:0019953	sexual reproduction	0.06069	-1.3439	0.894	0.802	32504	1	0.0453002
GO:0006581	acetylcholine catabolic process	0.0001	-1.3427	0.771	0.956	1507	1	0.0454255
GO:0006583	melanin biosynthetic process from tyrosine	0.00038	-1.3426	0.938	0.784	42438	1	0.045436
GO:0007464	R3/R4 cell fate commitment	0.00133	-1.3426	0.605	0.902	48749	1	0.045436
GO:0035321	maintenance of imaginal disc-derived wing hair orientation	0.00033	-1.341	0.632	0.86	7476	1	0.0456037
GO:0007381	specification of segmental identity, labial segment	0.00014	-1.3379	0.714	0.834	7380	1	0.0459304
GO:0060322	head development	0.00138	-1.3366	0.78	0.263	60322	0	0.0460681
GO:0048728	proboscis development	0.00062	-1.3358	0.718	0.493	48728	0	0.046153
GO:0042305	specification of segmental identity, mandibular segment	0.0001	-1.3348	0.721	0.813	7380	1	0.0462594
GO:0008052	sensory organ boundary specification	0.00171	-1.3336	0.639	0.585	8052	0	0.0463874
GO:0035001	dorsal trunk growth, open tracheal system	0.00128	-1.3326	0.694	0.724	7424	1	0.0464943
GO:0007383	specification of segmental identity, antennal segment	0.0001	-1.3324	0.72	0.911	7380	1	0.0465157
GO:0042811	pheromone biosynthetic process	0.00029	-1.3323	0.89	0.769	42438	1	0.0465265
GO:0016055	Wnt receptor signaling pathway	0.00999	-1.3258	0.803	0.412	16055	0	0.047228

## Sheet: Sheet1
Interesting Gos (Forager
Development
GO:0009790	embryo development	0.04471	-6.8447	0.672	0	9790	0
GO:0007476	imaginal disc-derived wing morphogenesis	0.0352	-6.6819	0.579	0.395	7476	0
GO:0007507	heart development	0.00694	-6.6038	0.669	0.451	7507	0
GO:0007431	salivary gland development	0.01356	-6.5622	0.651	0.491	7431	0
GO:0007498	mesoderm development	0.0088	-6.4868	0.752	0.283	7498	0
GO:0001700	embryonic development via the syncytial blastoderm	0.01398	-6.4237	0.659	0.345	1700	0
GO:0045165	cell fate commitment	0.03967	-6.2733	0.716	0.308	45165	0
GO:0007517	muscle organ development	0.02626	-6.0655	0.632	0.537	7517	0
GO:0009948	anterior/posterior axis specification	0.01108	-5.7959	0.663	0.298	9948	0
GO:0008407	chaeta morphogenesis	0.00314	-5.7471	0.671	0.554	8407	0
GO:0007424	open tracheal system development	0.01955	-5.5421	0.67	0.348	7424	0
GO:0007435	salivary gland morphogenesis	0.0108	-5.3716	0.647	0.961	7431	1
GO:0008585	female gonad development	0.00062	-5.068	0.68	0.461	8585	0
GO:0007362	terminal region determination	0.00157	-5.0605	0.67	0.776	9948	1
GO:0008293	torso signaling pathway	0.00219	-5.0348	0.783	0.623	8293	0
GO:0007427	epithelial cell migration, open tracheal system	0.00309	-4.6498	0.687	0.79	7424	1
GO:0007480	imaginal disc-derived leg morphogenesis	0.0069	-4.2373	0.634	0.746	7476	1
GO:0048800	antennal morphogenesis	0.00133	-4.0472	0.675	0.616	48800	0
GO:0008595	anterior/posterior axis specification, embryo	0.0107	-3.9873	0.618	0.941	9948	1
GO:0007479	leg disc proximal/distal pattern formation	0.00128	-3.9843	0.657	0.8	7476	1
GO:0048749	compound eye development	0.02626	-3.719	0.623	0.667	48749	0
GO:0007591	molting cycle, chitin-based cuticle	0.00585	-3.5647	0.798	0.205	7591	0
GO:0040034	regulation of development, heterochronic	0.00067	-3.562	0.784	0.187	40034	0
GO:0007428	primary branching, open tracheal system	0.00143	-3.5497	0.676	0.731	7424	1
GO:0010002	cardioblast differentiation	0.00162	-3.5497	0.689	0.86	7507	1
GO:0046620	regulation of organ growth	0.00485	-3.5458	0.728	0.2	46620	0
GO:0007530	sex determination	0.00152	-3.5115	0.767	0.498	7530	0
GO:0009953	dorsal/ventral pattern formation	0.0126	-3.5113	0.667	0.716	9948	1
GO:0007492	endoderm development	0.00043	-3.504	0.803	0.42	7492	0
GO:0007552	metamorphosis	0.0537	-3.4331	0.67	0.53	7552	0
Nervous System
GO:0007417	central nervous system development	0.02202	-6.5114	0.671	0.327	7417	0
GO:0007619	courtship behavior	0.00404	-5.3686	0.793	0.458	7619	0
GO:0007409	axonogenesis	0.03039	-5.1911	0.584	0.493	7409	0
GO:0060179	male mating behavior	0.0039	-5.1481	0.688	0.913	7619	1
GO:0048666	neuron development	0.05879	-4.8447	0.592	0.813	7409	1
GO:0045187	regulation of circadian sleep/wake cycle, sleep	0.002	-3.8597	0.654	0.495	45187	0
GO:0008306	associative learning	0.00585	-3.5881	0.71	0.577	8306	0
GO:0042331	phototaxis	0.00105	-3.5718	0.892	0.773	1666	1
GO:0007411	axon guidance	0.02393	-3.559	0.526	0.853	7409	1
GO:0007420	brain development	0.01375	-3.5451	0.64	0.491	7420	0
GO:0009416	response to light stimulus	0.00928	-3.5153	0.896	0.719	1666	1
GO:0042220	response to cocaine	0.00067	-3.512	0.898	0.134	42220	0
GO:0008045	motor neuron axon guidance	0.00504	-3.5111	0.583	0.702	7409	1
GO:0048813	dendrite morphogenesis	0.01446	-3.3541	0.61	0.798	7409	1
Gene Expression
GO:0006355	regulation of transcription, DNA-dependent	0.08143	-6.4711	0.841	0.72	45893	1
GO:0000122	negative regulation of transcription from RNA polymerase II promoter	0.00989	-6.4425	0.851	0	122	0
GO:0045893	positive regulation of transcription, DNA-dependent	0.02036	-6.4191	0.835	0.541	45893	0
GO:0006457	protein folding	0.00885	-5.3655	0.952	0.185	6457	0
GO:0045892	negative regulation of transcription, DNA-dependent	0.02012	-5.0788	0.84	0.891	122	1
GO:0045944	positive regulation of transcription from RNA polymerase II promoter	0.01479	-4.4572	0.837	0.935	45893	1
GO:0006357	regulation of transcription from RNA polymerase II promoter	0.03158	-4.1135	0.852	0.797	122	1
GO:0050962	detection of light stimulus involved in sensory perception	0.00062	-3.5655	0.758	0.739	1666	1
Endocrine Function
GO:0035072	ecdysone-mediated induction of salivary gland cell autophagic cell death	0.00071	-5.1701	0.586	0.735	7431	1
GO:0035075	response to ecdysone	0.00219	-3.5586	0.891	0.914	7431	1
Immune Function
GO:0050832	defense response to fungus	0.00342	-4.3045	0.878	0.581	50832	0
GO:0050830	defense response to Gram-positive bacterium	0.003	-3.8547	0.88	0.66	50830	0
Cell Processes\Signalling
GO:0001666	response to hypoxia	0.00366	-3.6851	0.897	0	1666	0
GO:0006928	cellular component movement	0.03544	-3.5677	0.895	0.074	6928	0
GO:0006914	autophagy	0.00552	-3.5659	0.955	0.105	6914	0
GO:0030845	phospholipase C-inhibiting G-protein coupled receptor signaling pathway	0.0001	-3.5582	0.858	0.119	30845	0
GO:0007010	cytoskeleton organization	0.0546	-3.5517	0.849	0.461	7010	0
GO:0043065	positive regulation of apoptotic process	0.00243	-3.5183	0.841	0.843	7431	1
