# Supplementary material for: Insights into the Transcriptional Architecture of Behavioral Plasticity in the Honey Bee Apis mellifera
Source: Sci Rep. 2015 Jun 15;5:11136. doi: 10.1038/srep11136 (PMC4466890; doi:10.1038/srep11136)
Supplement: Supplementary Dataset 5 [file srep11136-s6.xls]

## Sheet: Forager
HB Gene ID	Uniprot ID (From TRANSFAC)	HOCOMOCO	Flybase Protein ID	Flybase Gene ID	Drosophila Ortholog Symbol	Drosophila Ortholog Name
GB41138		MEF2A_HUMAN,MEF2C_HUMAN,MEF2D_HUMAN	FBpp0087529	FBgn0011656	Mef2	Myocyte enhancer factor 2
GB42472	P15330		FBpp0080558 (dl-PA), FBpp0080559 (dl-PB), FBpp0080560 (dl-PC), FBpp0290597 (dl-PD), FBpp0290598 (dl-PE)	FBgn0260632	dl	dorsal
GB48059		NR1H4_HUMAN	FBpp0085352	FBgn0000546	EcR	Ecdysone receptor
GB51303		HXA1_HUMAN,HXB1_HUMAN	FBpp0081194	FBgn0002522	lab	labial
GB50091		EGR1_HUMAN,EGR2_HUMAN,EGR3_HUMAN	FBpp0082966	FBgn0003499	sr	stripe
GB50342		PAX6_HUMAN	FBpp0099810	FBgn0005558	ey	eyeless
GB53318		JUNB_HUMAN,JUND_HUMAN,JUN_HUMAN	FBpp0087498	FBgn0001291	Jra	Jun-related antigen
GB44204	Q02637		FBpp0072179 (slbo-PA), FBpp0308452 (slbo-PB)	FBgn0005638	slbo	slow border cells
GB42692		RXRA_HUMAN, RXRB_HUMAN, RXRG_HUMAN	FBpp0070332	FBgn0003964	usp	ultraspiracle
GB55596	Q24573		FBpp0071982	FBgn0004795	retn	retained
GB46956	Q24255,Q24256		FBpp0074204	FBgn0011758	B-H1	BarH1
GB44585		XBP1_HUMAN	FBpp0301746	FBgn0021872	Xbp1	X box binding protein-1
GB51299	P07548		FBpp0081138	FBgn0000439	Dfd	Deformed
GB46523		CTCF_HUMAN	FBpp0076588	FBgn0035769	ctcf	CTCF
GB52039		BHE40_HUMAN,BHE41_HUMAN	FBpp0081723	FBgn0259938	cwo	clockwork orange
GB51909	Q9VYL0		FBpp0073489	FBgn0030408	CG11085	CG11085
GB47799	P14003		FBpp0076296	FBgn0001168	h	hairy
GB47224		NR1D1_HUMAN	FBpp0074914	FBgn0000568	Eip75B	Ecdysone-induced protein 75B
GB40906		TAL1_HUMAN	FBpp0070482	FBgn0011276	HLH3B	Helix loop helix protein 3B
GB40074		NR4A2_HUMAN	FBpp0080927	FBgn0014859	Hr38	Hormone receptor-like in 38
GB46492		CREB1_HUMAN	FBpp0074326	FBgn0014467	CrebB-17A	Cyclic-AMP response element binding protein B
GB53401		ATF3_HUMAN	FBpp0070234	FBgn0028550	Atf3	Activating transcription factor 3

## Sheet: Nurse
HB Gene ID	Uniprot ID (From TRANSFAC)	HOCOMOCO	Flybase Protein ID	Flybase Gene ID	Drosophila Ortholog Symbol	Drosophila Ortholog Name
GB40634		USF1_HUMAN,USF2_HUMAN	FBpp0070669	FBgn0029711	usf	usf
GB43820		CXXC1_HUMAN	FBpp0071262	FBgn0030121	cfp1
GB55306		MYOD1_HUMAN	FBpp0083863	FBgn0002922	nau	nautilus
GB54432	Q24477		FBpp0082986	FBgn0011701	repo	reversed polarity
