# Supplementary material for: Insights into the Transcriptional Architecture of Behavioral Plasticity in the Honey Bee Apis mellifera
Source: Sci Rep. 2015 Jun 15;5:11136. doi: 10.1038/srep11136 (PMC4466890; doi:10.1038/srep11136)
Supplement: Supplementary Dataset 6 [file srep11136-s7.xls]

## Sheet: GC_All_DEG
Gene ID	GC content (%)
GB48905	0.17
GB51909	0.49
GB51897	0.35
GB51889	0.24
GB51504	0.21
GB49117	0.21
GB49135	0.27
GB49091	0.53
GB46956	0.48
GB46865	0.34
GB55805	0.28
GB55860	0.38
GB55769	0.4
GB55751	0.33
GB53747	0.34
GB53755	0.29
GB53647	0.22
GB53644	0.48
GB42143	0.23
GB47717	0.36
GB47718	0.31
GB47731	0.22
GB47699	0.39
GB47668	0.19
GB50357	0.22
GB50342	0.37
GB48034	0.39
GB48022	0.24
GB48020	0.33
GB54867	0.31
GB54844	0.18
GB40950	0.28
GB40953	0.42
GB40956	0.37
GB40962	0.44
GB40944	0.31
GB42549	0.22
GB42563	0.29
GB42539	0.31
GB44253	0.34
GB44269	0.34
GB46277	0.3
GB49705	0.32
GB49688	0.46
GB49682	0.24
GB40264	0.3
GB41992	0.3
GB41995	0.36
GB42000	0.33
GB52842	0.29
GB48059	0.36
GB54806	0.23
GB48175	0.22
GB48140	0.36
GB48110	0.38
GB42469	0.25
GB42472	0.3
GB42473	0.22
GB42492	0.34
GB42424	0.43
GB40976	0.21
GB46638	0.43
GB46655	0.23
GB42803	0.35
GB42692	0.35
GB42608	0.27
GB42595	0.48
GB42579	0.44
GB51446	0.29
GB44580	0.24
GB44583	0.41
GB44585	0.29
GB44632	0.32
GB44634	0.44
GB44549	0.38
GB44548	0.45
GB44536	0.21
GB44526	0.27
GB44503	0.42
GB44500	0.3
GB44481	0.38
GB44479	0.42
GB44468	0.22
GB44455	0.33
GB44442	0.47
GB48623	0.2
GB42049	0.39
GB42079	0.26
GB41339	0.25
GB41372	0.41
GB41376	0.39
GB41284	0.21
GB41283	0.24
GB51727	0.15
GB47974	0.16
GB47949	0.29
GB43314	0.4
GB43292	0.27
GB43284	0.22
GB53784	0.44
GB53788	0.33
GB53797	0.44
GB53780	0.38
GB53771	0.27
GB49232	0.41
GB45654	0.25
GB45652	0.42
GB45650	0.21
GB40794	0.32
GB40866	0.21
GB40713	0.21
GB43004	0.43
GB51815	0.27
GB51810	0.32
GB51809	0.42
GB51808	0.19
GB48972	0.34
GB46133	0.37
GB46128	0.48
GB53835	0.42
GB53815	0.37
GB49184	0.33
GB49146	0.23
GB47037	0.47
GB47049	0.43
GB47026	0.22
GB45135	0.3
GB45142	0.4
GB45159	0.27
GB45173	0.33
GB45178	0.35
GB45192	0.34
GB45198	0.29
GB45250	0.19
GB45263	0.19
GB45290	0.35
GB45081	0.26
GB45079	0.22
GB45075	0.4
GB45040	0.3
GB45027	0.37
GB45005	0.53
GB44999	0.26
GB44988	0.41
GB44986	0.25
GB44970	0.26
GB44965	0.3
GB44948	0.4
GB44941	0.35
GB44876	0.38
GB54053	0.21
GB47286	0.28
GB47224	0.6
GB47223	0.53
GB47220	0.49
GB43510	0.23
GB43509	0.16
GB53503	0.34
GB53500	0.32
GB52212	0.2
GB40283	0.36
GB47799	0.5
GB49861	0.39
GB49854	0.32
GB54472	0.4
GB54474	0.28
GB54467	0.37
GB47928	0.33
GB50545	0.41
GB50572	0.43
GB50583	0.48
GB50598	0.21
GB50608	0.21
GB50609	0.26
GB49473	0.3
GB49456	0.16
GB49455	0.18
GB50118	0.4
GB50142	0.37
GB50174	0.41
GB50179	0.45
GB50180	0.45
GB50225	0.45
GB50226	0.4
GB50280	0.17
GB50115	0.31
GB50111	0.31
GB50099	0.5
GB50091	0.6
GB50050	0.3
GB50041	0.43
GB50002	0.44
GB49963	0.41
GB49942	0.18
GB43337	0.4
GB50482	0.31
GB50425	0.4
GB50423	0.47
GB43805	0.23
GB49650	0.3
GB53138	0.18
GB53145	0.28
GB53084	0.25
GB53068	0.18
GB54893	0.39
GB55930	0.4
GB55935	0.14
GB49563	0.43
GB49543	0.25
GB49541	0.22
GB49532	0.31
GB55273	0.24
GB46491	0.2
GB46492	0.25
GB46522	0.22
GB46523	0.15
GB46524	0.35
GB46449	0.23
GB46415	0.33
GB44773	0.24
GB45851	0.25
GB47475	0.19
GB47484	0.27
GB47503	0.33
GB47435	0.24
GB53401	0.39
GB53407	0.49
GB53457	0.51
GB53372	0.34
GB53362	0.45
GB53357	0.32
GB53336	0.28
GB53319	0.36
GB53318	0.3
GB53304	0.46
GB43247	0.23
GB43248	0.3
GB55326	0.41
GB40014	0.27
GB42199	0.45
GB45499	0.28
GB45488	0.28
GB48934	0.33
GB48931	0.32
GB48201	0.19
GB47096	0.23
GB54986	0.27
GB55004	0.2
GB55016	0.25
GB54933	0.2
GB49276	0.5
GB42325	0.38
GB42334	0.41
GB42311	0.29
GB53937	0.2
GB53933	0.21
GB53931	0.55
GB53927	0.46
GB53908	0.43
GB43206	0.35
GB43207	0.49
GB43225	0.41
GB43138	0.52
GB43093	0.5
GB54447	0.26
GB54436	0.2
GB54426	0.22
GB47079	0.28
GB53860	0.36
GB54777	0.33
GB54778	0.48
GB54788	0.38
GB54735	0.37
GB54716	0.4
GB54714	0.41
GB48000	0.24
GB40128	0.45
GB40140	0.35
GB40157	0.35
GB40168	0.27
GB40074	0.5
GB40073	0.2
GB48269	0.31
GB48247	0.45
GB48242	0.33
GB50685	0.49
GB50690	0.26
GB50651	0.32
GB52889	0.15
GB41145	0.29
GB41138	0.26
GB41129	0.21
GB41123	0.21
GB51410	0.25
GB54524	0.42
GB40514	0.26
GB40521	0.4
GB40534	0.4
GB40547	0.23
GB40411	0.22
GB40381	0.26
GB40375	0.41
GB40370	0.33
GB40369	0.37
GB41845	0.3
GB41861	0.39
GB41867	0.19
GB41872	0.25
GB41889	0.29
GB41893	0.45
GB41917	0.26
GB41820	0.33
GB41815	0.22
GB41808	0.29
GB41803	0.22
GB41776	0.21
GB41773	0.44
GB41763	0.36
GB41761	0.23
GB41760	0.27
GB43920	0.49
GB43827	0.23
GB43823	0.14
GB41560	0.4
GB45910	0.22
GB45906	0.21
GB48711	0.41
GB48712	0.41
GB45758	0.21
GB51223	0.24
GB51227	0.26
GB51195	0.44
GB51193	0.51
GB41197	0.26
GB43326	0.47
GB43325	0.46
GB55704	0.21
GB53553	0.37
GB53563	0.29
GB53571	0.4
GB53576	0.29
GB53579	0.22
GB53544	0.27
GB53533	0.29
GB53517	0.37
GB45400	0.28
GB45427	0.3
GB45453	0.34
GB45467	0.27
GB45468	0.24
GB45365	0.25
GB45362	0.3
GB52554	0.43
GB40929	0.19
GB40906	0.34
GB46774	0.22
GB46794	0.32
GB46697	0.26
GB46682	0.23
GB46675	0.32
GB51391	0.31
GB51389	0.35
GB51385	0.32
GB51384	0.43
GB52292	0.33
GB52288	0.29
GB52281	0.24
GB44841	0.27
GB47148	0.25
GB47136	0.26
GB41408	0.33
GB54001	0.39
GB41700	0.38
GB41704	0.55
GB41719	0.32
GB41653	0.26
GB41602	0.22
GB55874	0.25
GB46371	0.34
GB52038	0.36
GB52039	0.42
GB52047	0.45
GB52056	0.46
GB49376	0.21
GB49397	0.38
GB49325	0.26
GB40665	0.29
GB40677	0.39
GB43367	0.36
GB43728	0.29
GB54170	0.32
GB54218	0.21
GB54219	0.28
GB54131	0.24
GB54123	0.31
GB54121	0.42
GB52756	0.32
GB52757	0.52
GB52770	0.38
GB52808	0.29
GB52726	0.23
GB52710	0.35
GB52702	0.27
GB40996	0.46
GB42985	0.22
GB44117	0.53
GB44202	0.4
GB44204	0.45
GB44092	0.51
GB44078	0.48
GB44056	0.22
GB53008	0.5
GB53012	0.47
GB53016	0.58
GB52992	0.41
GB52955	0.43
GB52958	0.44
GB41490	0.18
GB41428	0.19
GB46327	0.22
GB47614	0.33
GB47623	0.27
GB51316	0.34
GB51303	0.53
GB51299	0.45
GB51279	0.21
GB51257	0.2
GB53875	0.25
GB47326	0.19
GB47318	0.33
GB54611	0.24
GB48362	0.46
GB54263	0.23
GB54273	0.51
GB54224	0.26
GB52643	0.19
GB52623	0.34
GB52622	0.32
GB52614	0.21
GB51125	0.23
GB51011	0.42
GB50985	0.24
GB50909	0.45
GB50897	0.21
GB50889	0.42
GB48815	0.4
GB48758	0.39
GB48751	0.32
GB48748	0.47
GB49419	0.16
GB51242	0.17
GB43969	0.39
GB43945	0.21
GB49666	0.24
GB55205	0.2
GB55207	0.21
GB55208	0.22
GB55209	0.37
GB55212	0.22
GB55225	0.23
GB55228	0.37
GB55239	0.39
GB55190	0.41
GB55154	0.3
GB48569	0.36
GB48592	0.38
GB48604	0.25
GB48533	0.17
GB46072	0.33
GB46076	0.28
GB46010	0.26
GB55515	0.39
GB55526	0.52
GB55555	0.34
GB55556	0.46
GB55591	0.46
GB55596	0.42
GB55603	0.45
GB55638	0.21
GB55650	0.45
GB55668	0.36
GB55499	0.41
GB55483	0.43
GB55481	0.39
GB55423	0.38
GB55400	0.51
GB55396	0.41
GB55364	0.51
GB49810	0.39
GB49783	0.39
GB50789	0.33
GB50805	0.21
GB50822	0.41
GB50829	0.36
GB50831	0.19
GB50832	0.27
GB50837	0.49
GB50757	0.17
GB50755	0.35
GB50747	0.23
GB50738	0.24
GB50730	0.26
GB50721	0.43
GB52465	0.33
GB52469	0.18
GB52442	0.47
GB52428	0.22
GB52427	0.28
GB52345	0.24
GB53286	0.21
GB51611	0.51
GB51615	0.45
GB51630	0.2
GB51583	0.37
GB51558	0.38
GB54372	0.2
GB54316	0.26
GB45957	0.39
GB45973	0.37
GB45974	0.31
GB48462	0.22
GB43788	0.41
GB43572	0.27
GB43571	0.24
GB43546	0.43
GB42261	0.2
GB55095	0.32
GB51783	0.22
GB51775	0.18
GB51774	0.58
GB50871	0.3
GB53270	0.16
GB52577	0.15
GB52578	0.2
GB51913	0.2
GB51885	0.24
GB56016	0.21
GB55994	0.2
GB49110	0.25
GB49089	0.25
GB46912	0.2
GB46917	0.13
GB46946	0.25
GB46900	0.21
GB46882	0.16
GB55790	0.3
GB55787	0.24
GB55756	0.29
GB55753	0.23
GB53717	0.14
GB53723	0.16
GB53742	0.27
GB53669	0.21
GB42173	0.21
GB42141	0.2
GB47696	0.31
GB47693	0.38
GB47689	0.16
GB47688	0.17
GB47675	0.27
GB50371	0.37
GB50345	0.17
GB50343	0.19
GB48038	0.25
GB53225	0.46
GB53231	0.17
GB53197	0.22
GB53195	0.26
GB53192	0.21
GB53188	0.16
GB40949	0.19
GB42540	0.19
GB44250	0.22
GB46259	0.33
GB46241	0.29
GB40267	0.22
GB48048	0.2
GB48144	0.27
GB48176	0.2
GB42465	0.2
GB42480	0.2
GB42494	0.25
GB42499	0.24
GB42500	0.25
GB42451	0.2
GB44332	0.35
GB44355	0.17
GB44298	0.23
GB43687	0.2
GB40888	0.18
GB40891	0.16
GB46639	0.24
GB46657	0.19
GB46619	0.18
GB46602	0.36
GB42772	0.25
GB42797	0.28
GB42835	0.28
GB42841	0.2
GB42858	0.41
GB42871	0.21
GB42723	0.22
GB42697	0.23
GB42686	0.36
GB42660	0.22
GB42651	0.19
GB44576	0.22
GB44600	0.21
GB44631	0.33
GB44671	0.13
GB44692	0.18
GB44705	0.17
GB44531	0.32
GB44516	0.24
GB44457	0.25
GB44440	0.18
GB44438	0.3
GB44436	0.16
GB44430	0.24
GB44414	0.21
GB44412	0.35
GB47843	0.17
GB47821	0.18
GB48683	0.21
GB48641	0.2
GB48621	0.2
GB42084	0.25
GB42036	0.2
GB41360	0.17
GB41364	0.17
GB41301	0.22
GB41292	0.21
GB41291	0.16
GB50867	0.22
GB51714	0.25
GB51719	0.19
GB51698	0.39
GB51691	0.17
GB51686	0.25
GB51685	0.14
GB43302	0.27
GB43288	0.17
GB53777	0.18
GB49241	0.22
GB49235	0.18
GB49225	0.16
GB45726	0.25
GB45662	0.25
GB45633	0.26
GB45628	0.2
GB45623	0.32
GB40807	0.15
GB40811	0.26
GB40818	0.33
GB40823	0.27
GB40843	0.22
GB40778	0.16
GB40723	0.25
GB41066	0.22
GB41079	0.22
GB41039	0.2
GB46536	0.2
GB46143	0.19
GB53823	0.2
GB53819	0.23
GB47046	0.36
GB47017	0.44
GB41252	0.17
GB41269	0.33
GB45123	0.31
GB45125	0.23
GB45167	0.26
GB45230	0.28
GB45249	0.24
GB45252	0.15
GB45056	0.43
GB45041	0.17
GB45037	0.18
GB44991	0.26
GB44978	0.27
GB44931	0.17
GB44894	0.15
GB44881	0.24
GB54050	0.16
GB55054	0.19
GB47268	0.2
GB43523	0.14
GB52164	0.14
GB40289	0.18
GB47808	0.24
GB47767	0.47
GB47766	0.34
GB49902	0.35
GB49885	0.22
GB54469	0.18
GB50553	0.24
GB50519	0.28
GB49477	0.38
GB49478	0.36
GB54688	0.17
GB54659	0.17
GB54654	0.23
GB50128	0.16
GB50131	0.17
GB50181	0.31
GB50200	0.25
GB50216	0.17
GB50270	0.19
GB50282	0.14
GB50284	0.33
GB50036	0.29
GB50024	0.2
GB50018	0.25
GB50016	0.18
GB50011	0.39
GB49994	0.19
GB49992	0.23
GB49948	0.24
GB50475	0.19
GB50477	0.29
GB50480	0.37
GB53151	0.18
GB53170	0.4
GB55931	0.16
GB55906	0.16
GB49584	0.22
GB49598	0.25
GB49545	0.33
GB49524	0.3
GB49521	0.13
GB49520	0.16
GB55306	0.38
GB55268	0.29
GB53886	0.25
GB46478	0.19
GB46502	0.2
GB46450	0.22
GB46427	0.23
GB45878	0.17
GB47450	0.21
GB47481	0.27
GB47482	0.17
GB47506	0.25
GB47436	0.22
GB47415	0.23
GB47393	0.26
GB47390	0.16
GB53405	0.31
GB53406	0.24
GB53424	0.2
GB53375	0.33
GB53335	0.17
GB51937	0.26
GB40029	0.26
GB40032	0.19
GB40022	0.15
GB40002	0.28
GB42232	0.42
GB45492	0.15
GB49928	0.2
GB47094	0.3
GB45563	0.29
GB54967	0.16
GB54972	0.16
GB54978	0.21
GB54999	0.27
GB55017	0.2
GB54960	0.21
GB54918	0.25
GB49285	0.2
GB53968	0.19
GB53939	0.25
GB53915	0.21
GB43165	0.3
GB43194	0.3
GB43204	0.33
GB43104	0.22
GB43086	0.42
GB52513	0.22
GB54440	0.2
GB54449	0.19
GB54433	0.16
GB54432	0.33
GB46210	0.19
GB46213	0.18
GB46220	0.16
GB46226	0.27
GB46182	0.23
GB47073	0.23
GB54755	0.18
GB54764	0.17
GB54717	0.19
GB47991	0.3
GB40141	0.26
GB40164	0.37
GB48250	0.3
GB48255	0.26
GB48266	0.19
GB48268	0.2
GB48224	0.23
GB42922	0.14
GB53496	0.19
GB53497	0.23
GB52674	0.21
GB51366	0.24
GB41163	0.24
GB41173	0.22
GB41176	0.18
GB41142	0.18
GB41139	0.19
GB41131	0.15
GB41130	0.22
GB51424	0.19
GB51425	0.13
GB51427	0.18
GB54530	0.29
GB40483	0.25
GB40485	0.24
GB40493	0.21
GB40424	0.16
GB40417	0.22
GB40410	0.21
GB40398	0.13
GB40339	0.25
GB41841	0.15
GB41883	0.23
GB41896	0.31
GB41825	0.25
GB41810	0.14
GB41793	0.2
GB41771	0.35
GB41758	0.23
GB41756	0.3
GB43897	0.27
GB43922	0.27
GB43861	0.16
GB43837	0.22
GB43820	0.27
GB43483	0.14
GB43442	0.27
GB43420	0.22
GB43417	0.21
GB46309	0.23
GB46301	0.19
GB50700	0.25
GB51197	0.19
GB50622	0.29
GB54572	0.2
GB45806	0.16
GB54697	0.23
GB55716	0.35
GB45390	0.26
GB45397	0.21
GB45399	0.26
GB45432	0.2
GB45444	0.24
GB45376	0.21
GB45375	0.21
GB45354	0.22
GB45342	0.11
GB45332	0.3
GB42367	0.21
GB40591	0.18
GB40574	0.17
GB52560	0.17
GB53609	0.2
GB46737	0.28
GB46714	0.21
GB46688	0.24
GB48875	0.2
GB44398	0.18
GB44397	0.19
GB44396	0.3
GB52324	0.21
GB44834	0.55
GB45546	0.13
GB45558	0.17
GB45535	0.14
GB41744	0.19
GB41649	0.25
GB41630	0.36
GB55875	0.26
GB55872	0.17
GB55870	0.28
GB42944	0.26
GB46366	0.14
GB52072	0.14
GB52023	0.18
GB52009	0.2
GB51991	0.38
GB51978	0.21
GB51970	0.51
GB49366	0.19
GB49371	0.2
GB49384	0.3
GB49389	0.22
GB49408	0.19
GB49308	0.12
GB49304	0.18
GB40674	0.22
GB40687	0.33
GB40634	0.21
GB40608	0.33
GB43365	0.2
GB43361	0.25
GB43722	0.28
GB43738	0.22
GB54192	0.22
GB54109	0.2
GB52752	0.19
GB52755	0.19
GB52728	0.19
GB52696	0.29
GB47185	0.15
GB47186	0.18
GB47188	0.22
GB47194	0.22
GB47177	0.17
GB44115	0.2
GB44116	0.49
GB44123	0.24
GB44150	0.28
GB44154	0.18
GB44167	0.2
GB44208	0.19
GB44218	0.23
GB44077	0.23
GB44058	0.28
GB44044	0.2
GB44032	0.24
GB46568	0.15
GB53046	0.2
GB53047	0.14
GB42973	0.17
GB41499	0.37
GB41451	0.15
GB41442	0.19
GB46334	0.35
GB46337	0.24
GB47649	0.25
GB47591	0.16
GB47587	0.27
GB47567	0.18
GB47565	0.37
GB51346	0.24
GB51358	0.24
GB51261	0.22
GB51259	0.3
GB51254	0.2
GB53874	0.2
GB47333	0.18
GB47330	0.28
GB47324	0.15
GB54584	0.24
GB48400	0.27
GB48419	0.26
GB48432	0.14
GB48436	0.28
GB48385	0.48
GB48351	0.22
GB48337	0.26
GB54264	0.19
GB54258	0.18
GB54253	0.18
GB54234	0.25
GB54223	0.22
GB52652	0.2
GB52630	0.27
GB52619	0.23
GB51031	0.21
GB51056	0.32
GB51071	0.14
GB51088	0.22
GB51116	0.22
GB51117	0.25
GB51122	0.2
GB51001	0.15
GB50996	0.26
GB50972	0.16
GB50971	0.2
GB50970	0.19
GB50938	0.28
GB50936	0.31
GB50925	0.15
GB50891	0.41
GB49428	0.19
GB55192	0.24
GB55220	0.21
GB55231	0.36
GB55186	0.31
GB55163	0.24
GB55161	0.2
GB55156	0.18
GB55150	0.33
GB48560	0.28
GB46051	0.19
GB46012	0.17
GB47863	0.23
GB51644	0.22
GB55512	0.3
GB55533	0.28
GB55545	0.34
GB55559	0.24
GB55570	0.16
GB55575	0.31
GB55581	0.18
GB55601	0.21
GB55669	0.41
GB55479	0.24
GB55465	0.29
GB55432	0.29
GB55419	0.22
GB55374	0.23
GB55371	0.18
GB55365	0.2
GB49756	0.39
GB50776	0.36
GB50796	0.18
GB50808	0.18
GB50817	0.23
GB50751	0.2
GB50746	0.23
GB52457	0.19
GB52505	0.35
GB52359	0.31
GB52346	0.2
GB55968	0.18
GB47160	0.18
GB53287	0.25
GB44233	0.18
GB51597	0.15
GB51600	0.17
GB51601	0.2
GB51626	0.21
GB51628	0.23
GB51635	0.16
GB54369	0.17
GB54370	0.41
GB54391	0.24
GB54336	0.22
GB54326	0.24
GB40306	0.31
GB45955	0.34
GB45968	0.55
GB45943	0.55
GB48482	0.2
GB43564	0.13
GB43544	0.21
GB43534	0.24
GB40238	0.2
GB50872	0.19
GB50870	0.19
GB50869	0.2
Average	0.28

## Sheet: Forager_DEG
Gene ID	GC Content (%)	0.326121	0.098197
GB48905	0.17	1.14797
GB51909	0.49	1.0093
GB51897	0.35	3.9443
GB51889	0.24	2.76561
GB51504	0.21	2.01911
GB49117	0.21	2.01911
GB49135	0.27	3.45053
GB49091	0.53	0.470706
GB46956	0.48	1.19008
GB46865	0.34	4.02229
GB55805	0.28	3.6384
GB55860	0.38	3.49492
GB55769	0.4	3.06123
GB55751	0.33	4.0595
GB53747	0.34	4.02229
GB53755	0.29	3.79691
GB53647	0.22	2.26573
GB53644	0.48	1.19008
GB42143	0.23	2.51623
GB47717	0.36	3.82793
GB47718	0.31	4.00829
GB47731	0.22	2.26573
GB47699	0.39	3.2879
GB47668	0.19	1.55437
GB50357	0.22	2.26573
GB50342	0.37	3.67665
GB48034	0.39	3.2879
GB48022	0.24	2.76561
GB48020	0.33	4.0595
GB54867	0.31	4.00829
GB54844	0.18	1.34275
GB40950	0.28	3.6384
GB40953	0.42	2.57241
GB40956	0.37	3.67665
GB40962	0.44	2.0738
GB40944	0.31	4.00829
GB42549	0.22	2.26573
GB42563	0.29	3.79691
GB42539	0.31	4.00829
GB44253	0.34	4.02229
GB44269	0.34	4.02229
GB46277	0.3	3.92145
GB49705	0.32	4.05479
GB49688	0.46	1.60391
GB49682	0.24	2.76561
GB40264	0.3	3.92145
GB41992	0.3	3.92145
GB41995	0.36	3.82793
GB42000	0.33	4.0595
GB52842	0.29	3.79691
GB48059	0.36	3.82793
GB54806	0.23	2.51623
GB48175	0.22	2.26573
GB48140	0.36	3.82793
GB48110	0.38	3.49492
GB42469	0.25	3.00834
GB42472	0.3	3.92145
GB42473	0.22	2.26573
GB42492	0.34	4.02229
GB42424	0.43	2.3217
GB40976	0.21	2.01911
GB46638	0.43	2.3217
GB46655	0.23	2.51623
GB42803	0.35	3.9443
GB42692	0.35	3.9443
GB42608	0.27	3.45053
GB42595	0.48	1.19008
GB42579	0.44	2.0738
GB51446	0.29	3.79691
GB44580	0.24	2.76561
GB44583	0.41	2.82079
GB44585	0.29	3.79691
GB44632	0.32	4.05479
GB44634	0.44	2.0738
GB44549	0.38	3.49492
GB44548	0.45	1.83327
GB44536	0.21	2.01911
GB44526	0.27	3.45053
GB44503	0.42	2.57241
GB44500	0.3	3.92145
GB44481	0.38	3.49492
GB44479	0.42	2.57241
GB44468	0.22	2.26573
GB44455	0.33	4.0595
GB44442	0.47	1.38877
GB48623	0.2	1.78077
GB42049	0.39	3.2879
GB42079	0.26	3.23861
GB41339	0.25	3.00834
GB41372	0.41	2.82079
GB41376	0.39	3.2879
GB41284	0.21	2.01911
GB41283	0.24	2.76561
GB51727	0.15	0.813381
GB47974	0.16	0.971325
GB47949	0.29	3.79691
GB43314	0.4	3.06123
GB43292	0.27	3.45053
GB43284	0.22	2.26573
GB53784	0.44	2.0738
GB53788	0.33	4.0595
GB53797	0.44	2.0738
GB53780	0.38	3.49492
GB53771	0.27	3.45053
GB49232	0.41	2.82079
GB45654	0.25	3.00834
GB45652	0.42	2.57241
GB45650	0.21	2.01911
GB40794	0.32	4.05479
GB40866	0.21	2.01911
GB40713	0.21	2.01911
GB43004	0.43	2.3217
GB51815	0.27	3.45053
GB51810	0.32	4.05479
GB51809	0.42	2.57241
GB51808	0.19	1.55437
GB48972	0.34	4.02229
GB46133	0.37	3.67665
GB46128	0.48	1.19008
GB53835	0.42	2.57241
GB53815	0.37	3.67665
GB49184	0.33	4.0595
GB49146	0.23	2.51623
GB47037	0.47	1.38877
GB47049	0.43	2.3217
GB47026	0.22	2.26573
GB45135	0.3	3.92145
GB45142	0.4	3.06123
GB45159	0.27	3.45053
GB45173	0.33	4.0595
GB45178	0.35	3.9443
GB45192	0.34	4.02229
GB45198	0.29	3.79691
GB45250	0.19	1.55437
GB45263	0.19	1.55437
GB45290	0.35	3.9443
GB45081	0.26	3.23861
GB45079	0.22	2.26573
GB45075	0.4	3.06123
GB45040	0.3	3.92145
GB45027	0.37	3.67665
GB45005	0.53	0.470706
GB44999	0.26	3.23861
GB44988	0.41	2.82079
GB44986	0.25	3.00834
GB44970	0.26	3.23861
GB44965	0.3	3.92145
GB44948	0.4	3.06123
GB44941	0.35	3.9443
GB44876	0.38	3.49492
GB54053	0.21	2.01911
GB47286	0.28	3.6384
GB47224	0.6	0.0831054
GB47223	0.53	0.470706
GB47220	0.49	1.0093
GB43510	0.23	2.51623
GB43509	0.16	0.971325
GB53503	0.34	4.02229
GB53500	0.32	4.05479
GB52212	0.2	1.78077
GB40283	0.36	3.82793
GB47799	0.5	0.847144
GB49861	0.39	3.2879
GB49854	0.32	4.05479
GB54472	0.4	3.06123
GB54474	0.28	3.6384
GB54467	0.37	3.67665
GB47928	0.33	4.0595
GB50545	0.41	2.82079
GB50572	0.43	2.3217
GB50583	0.48	1.19008
GB50598	0.21	2.01911
GB50608	0.21	2.01911
GB50609	0.26	3.23861
GB49473	0.3	3.92145
GB49456	0.16	0.971325
GB49455	0.18	1.34275
GB50118	0.4	3.06123
GB50142	0.37	3.67665
GB50174	0.41	2.82079
GB50179	0.45	1.83327
GB50180	0.45	1.83327
GB50225	0.45	1.83327
GB50226	0.4	3.06123
GB50280	0.17	1.14797
GB50115	0.31	4.00829
GB50111	0.31	4.00829
GB50099	0.5	0.847144
GB50091	0.6	0.0831054
GB50050	0.3	3.92145
GB50041	0.43	2.3217
GB50002	0.44	2.0738
GB49963	0.41	2.82079
GB49942	0.18	1.34275
GB43337	0.4	3.06123
GB50482	0.31	4.00829
GB50425	0.4	3.06123
GB50423	0.47	1.38877
GB43805	0.23	2.51623
GB49650	0.3	3.92145
GB53138	0.18	1.34275
GB53145	0.28	3.6384
GB53084	0.25	3.00834
GB53068	0.18	1.34275
GB54893	0.39	3.2879
GB55930	0.4	3.06123
GB55935	0.14	0.674092
GB49563	0.43	2.3217
GB49543	0.25	3.00834
GB49541	0.22	2.26573
GB49532	0.31	4.00829
GB55273	0.24	2.76561
GB46491	0.2	1.78077
GB46492	0.25	3.00834
GB46522	0.22	2.26573
GB46523	0.15	0.813381
GB46524	0.35	3.9443
GB46449	0.23	2.51623
GB46415	0.33	4.0595
GB44773	0.24	2.76561
GB45851	0.25	3.00834
GB47475	0.19	1.55437
GB47484	0.27	3.45053
GB47503	0.33	4.0595
GB47435	0.24	2.76561
GB53401	0.39	3.2879
GB53407	0.49	1.0093
GB53457	0.51	0.703707
GB53372	0.34	4.02229
GB53362	0.45	1.83327
GB53357	0.32	4.05479
GB53336	0.28	3.6384
GB53319	0.36	3.82793
GB53318	0.3	3.92145
GB53304	0.46	1.60391
GB43247	0.23	2.51623
GB43248	0.3	3.92145
GB55326	0.41	2.82079
GB40014	0.27	3.45053
GB42199	0.45	1.83327
GB45499	0.28	3.6384
GB45488	0.28	3.6384
GB48934	0.33	4.0595
GB48931	0.32	4.05479
GB48201	0.19	1.55437
GB47096	0.23	2.51623
GB54986	0.27	3.45053
GB55004	0.2	1.78077
GB55016	0.25	3.00834
GB54933	0.2	1.78077
GB49276	0.5	0.847144
GB42325	0.38	3.49492
GB42334	0.41	2.82079
GB42311	0.29	3.79691
GB53937	0.2	1.78077
GB53933	0.21	2.01911
GB53931	0.55	0.302059
GB53927	0.46	1.60391
GB53908	0.43	2.3217
GB43206	0.35	3.9443
GB43207	0.49	1.0093
GB43225	0.41	2.82079
GB43138	0.52	0.578526
GB43093	0.5	0.847144
GB54447	0.26	3.23861
GB54436	0.2	1.78077
GB54426	0.22	2.26573
GB47079	0.28	3.6384
GB53860	0.36	3.82793
GB54777	0.33	4.0595
GB54778	0.48	1.19008
GB54788	0.38	3.49492
GB54735	0.37	3.67665
GB54716	0.4	3.06123
GB54714	0.41	2.82079
GB48000	0.24	2.76561
GB40128	0.45	1.83327
GB40140	0.35	3.9443
GB40157	0.35	3.9443
GB40168	0.27	3.45053
GB40074	0.5	0.847144
GB40073	0.2	1.78077
GB48269	0.31	4.00829
GB48247	0.45	1.83327
GB48242	0.33	4.0595
GB50685	0.49	1.0093
GB50690	0.26	3.23861
GB50651	0.32	4.05479
GB52889	0.15	0.813381
GB41145	0.29	3.79691
GB41138	0.26	3.23861
GB41129	0.21	2.01911
GB41123	0.21	2.01911
GB51410	0.25	3.00834
GB54524	0.42	2.57241
GB40514	0.26	3.23861
GB40521	0.4	3.06123
GB40534	0.4	3.06123
GB40547	0.23	2.51623
GB40411	0.22	2.26573
GB40381	0.26	3.23861
GB40375	0.41	2.82079
GB40370	0.33	4.0595
GB40369	0.37	3.67665
GB41845	0.3	3.92145
GB41861	0.39	3.2879
GB41867	0.19	1.55437
GB41872	0.25	3.00834
GB41889	0.29	3.79691
GB41893	0.45	1.83327
GB41917	0.26	3.23861
GB41820	0.33	4.0595
GB41815	0.22	2.26573
GB41808	0.29	3.79691
GB41803	0.22	2.26573
GB41776	0.21	2.01911
GB41773	0.44	2.0738
GB41763	0.36	3.82793
GB41761	0.23	2.51623
GB41760	0.27	3.45053
GB43920	0.49	1.0093
GB43827	0.23	2.51623
GB43823	0.14	0.674092
GB41560	0.4	3.06123
GB45910	0.22	2.26573
GB45906	0.21	2.01911
GB48711	0.41	2.82079
GB48712	0.41	2.82079
GB45758	0.21	2.01911
GB51223	0.24	2.76561
GB51227	0.26	3.23861
GB51195	0.44	2.0738
GB51193	0.51	0.703707
GB41197	0.26	3.23861
GB43326	0.47	1.38877
GB43325	0.46	1.60391
GB55704	0.21	2.01911
GB53553	0.37	3.67665
GB53563	0.29	3.79691
GB53571	0.4	3.06123
GB53576	0.29	3.79691
GB53579	0.22	2.26573
GB53544	0.27	3.45053
GB53533	0.29	3.79691
GB53517	0.37	3.67665
GB45400	0.28	3.6384
GB45427	0.3	3.92145
GB45453	0.34	4.02229
GB45467	0.27	3.45053
GB45468	0.24	2.76561
GB45365	0.25	3.00834
GB45362	0.3	3.92145
GB52554	0.43	2.3217
GB40929	0.19	1.55437
GB40906	0.34	4.02229
GB46774	0.22	2.26573
GB46794	0.32	4.05479
GB46697	0.26	3.23861
GB46682	0.23	2.51623
GB46675	0.32	4.05479
GB51391	0.31	4.00829
GB51389	0.35	3.9443
GB51385	0.32	4.05479
GB51384	0.43	2.3217
GB52292	0.33	4.0595
GB52288	0.29	3.79691
GB52281	0.24	2.76561
GB44841	0.27	3.45053
GB47148	0.25	3.00834
GB47136	0.26	3.23861
GB41408	0.33	4.0595
GB54001	0.39	3.2879
GB41700	0.38	3.49492
GB41704	0.55	0.302059
GB41719	0.32	4.05479
GB41653	0.26	3.23861
GB41602	0.22	2.26573
GB55874	0.25	3.00834
GB46371	0.34	4.02229
GB52038	0.36	3.82793
GB52039	0.42	2.57241
GB52047	0.45	1.83327
GB52056	0.46	1.60391
GB49376	0.21	2.01911
GB49397	0.38	3.49492
GB49325	0.26	3.23861
GB40665	0.29	3.79691
GB40677	0.39	3.2879
GB43367	0.36	3.82793
GB43728	0.29	3.79691
GB54170	0.32	4.05479
GB54218	0.21	2.01911
GB54219	0.28	3.6384
GB54131	0.24	2.76561
GB54123	0.31	4.00829
GB54121	0.42	2.57241
GB52756	0.32	4.05479
GB52757	0.52	0.578526
GB52770	0.38	3.49492
GB52808	0.29	3.79691
GB52726	0.23	2.51623
GB52710	0.35	3.9443
GB52702	0.27	3.45053
GB40996	0.46	1.60391
GB42985	0.22	2.26573
GB44117	0.53	0.470706
GB44202	0.4	3.06123
GB44204	0.45	1.83327
GB44092	0.51	0.703707
GB44078	0.48	1.19008
GB44056	0.22	2.26573
GB53008	0.5	0.847144
GB53012	0.47	1.38877
GB53016	0.58	0.143657
GB52992	0.41	2.82079
GB52955	0.43	2.3217
GB52958	0.44	2.0738
GB41490	0.18	1.34275
GB41428	0.19	1.55437
GB46327	0.22	2.26573
GB47614	0.33	4.0595
GB47623	0.27	3.45053
GB51316	0.34	4.02229
GB51303	0.53	0.470706
GB51299	0.45	1.83327
GB51279	0.21	2.01911
GB51257	0.2	1.78077
GB53875	0.25	3.00834
GB47326	0.19	1.55437
GB47318	0.33	4.0595
GB54611	0.24	2.76561
GB48362	0.46	1.60391
GB54263	0.23	2.51623
GB54273	0.51	0.703707
GB54224	0.26	3.23861
GB52643	0.19	1.55437
GB52623	0.34	4.02229
GB52622	0.32	4.05479
GB52614	0.21	2.01911
GB51125	0.23	2.51623
GB51011	0.42	2.57241
GB50985	0.24	2.76561
GB50909	0.45	1.83327
GB50897	0.21	2.01911
GB50889	0.42	2.57241
GB48815	0.4	3.06123
GB48758	0.39	3.2879
GB48751	0.32	4.05479
GB48748	0.47	1.38877
GB49419	0.16	0.971325
GB51242	0.17	1.14797
GB43969	0.39	3.2879
GB43945	0.21	2.01911
GB49666	0.24	2.76561
GB55205	0.2	1.78077
GB55207	0.21	2.01911
GB55208	0.22	2.26573
GB55209	0.37	3.67665
GB55212	0.22	2.26573
GB55225	0.23	2.51623
GB55228	0.37	3.67665
GB55239	0.39	3.2879
GB55190	0.41	2.82079
GB55154	0.3	3.92145
GB48569	0.36	3.82793
GB48592	0.38	3.49492
GB48604	0.25	3.00834
GB48533	0.17	1.14797
GB46072	0.33	4.0595
GB46076	0.28	3.6384
GB46010	0.26	3.23861
GB55515	0.39	3.2879
GB55526	0.52	0.578526
GB55555	0.34	4.02229
GB55556	0.46	1.60391
GB55591	0.46	1.60391
GB55596	0.42	2.57241
GB55603	0.45	1.83327
GB55638	0.21	2.01911
GB55650	0.45	1.83327
GB55668	0.36	3.82793
GB55499	0.41	2.82079
GB55483	0.43	2.3217
GB55481	0.39	3.2879
GB55423	0.38	3.49492
GB55400	0.51	0.703707
GB55396	0.41	2.82079
GB55364	0.51	0.703707
GB49810	0.39	3.2879
GB49783	0.39	3.2879
GB50789	0.33	4.0595
GB50805	0.21	2.01911
GB50822	0.41	2.82079
GB50829	0.36	3.82793
GB50831	0.19	1.55437
GB50832	0.27	3.45053
GB50837	0.49	1.0093
GB50757	0.17	1.14797
GB50755	0.35	3.9443
GB50747	0.23	2.51623
GB50738	0.24	2.76561
GB50730	0.26	3.23861
GB50721	0.43	2.3217
GB52465	0.33	4.0595
GB52469	0.18	1.34275
GB52442	0.47	1.38877
GB52428	0.22	2.26573
GB52427	0.28	3.6384
GB52345	0.24	2.76561
GB53286	0.21	2.01911
GB51611	0.51	0.703707
GB51615	0.45	1.83327
GB51630	0.2	1.78077
GB51583	0.37	3.67665
GB51558	0.38	3.49492
GB54372	0.2	1.78077
GB54316	0.26	3.23861
GB45957	0.39	3.2879
GB45973	0.37	3.67665
GB45974	0.31	4.00829
GB48462	0.22	2.26573
GB43788	0.41	2.82079
GB43572	0.27	3.45053
GB43571	0.24	2.76561
GB43546	0.43	2.3217
GB42261	0.2	1.78077
GB55095	0.32	4.05479
GB51783	0.22	2.26573
GB51775	0.18	1.34275
GB51774	0.58	0.143657
GB50871	0.3	3.92145
Average	0.33

## Sheet: Nurse_DEG
Gene ID	GC Conent (%)	0.232835	0.0710249
GB53270	0.16	3.32003
GB52577	0.15	2.84532
GB52578	0.2	5.04765
GB51913	0.2	5.04765
GB51885	0.24	5.58843
GB56016	0.21	5.334
GB55994	0.2	5.04765
GB49110	0.25	5.45528
GB49089	0.25	5.45528
GB46912	0.2	5.04765
GB46917	0.13	1.96917
GB46946	0.25	5.45528
GB46900	0.21	5.334
GB46882	0.16	3.32003
GB55790	0.3	3.59182
GB55787	0.24	5.58843
GB55756	0.29	4.06287
GB55753	0.23	5.61246
GB53717	0.14	2.39063
GB53723	0.16	3.32003
GB53742	0.27	4.89828
GB53669	0.21	5.334
GB42173	0.21	5.334
GB42141	0.2	5.04765
GB47696	0.31	3.11305
GB47693	0.38	0.656496
GB47689	0.16	3.32003
GB47688	0.17	3.79789
GB47675	0.27	4.89828
GB50371	0.37	0.870211
GB50345	0.17	3.79789
GB50343	0.19	4.68291
GB48038	0.25	5.45528
GB53225	0.46	0.0337412
GB53231	0.17	3.79789
GB53197	0.22	5.52596
GB53195	0.26	5.22077
GB53192	0.21	5.334
GB53188	0.16	3.32003
GB40949	0.19	4.68291
GB42540	0.19	4.68291
GB44250	0.22	5.52596
GB46259	0.33	2.20345
GB46241	0.29	4.06287
GB40267	0.22	5.52596
GB48048	0.2	5.04765
GB48144	0.27	4.89828
GB48176	0.2	5.04765
GB42465	0.2	5.04765
GB42480	0.2	5.04765
GB42494	0.25	5.45528
GB42499	0.24	5.58843
GB42500	0.25	5.45528
GB42451	0.2	5.04765
GB44332	0.35	1.44073
GB44355	0.17	3.79789
GB44298	0.23	5.61246
GB43687	0.2	5.04765
GB40888	0.18	4.25926
GB40891	0.16	3.32003
GB46639	0.24	5.58843
GB46657	0.19	4.68291
GB46619	0.18	4.25926
GB46602	0.36	1.13086
GB42772	0.25	5.45528
GB42797	0.28	4.5055
GB42835	0.28	4.5055
GB42841	0.2	5.04765
GB42858	0.41	0.250264
GB42871	0.21	5.334
GB42723	0.22	5.52596
GB42697	0.23	5.61246
GB42686	0.36	1.13086
GB42660	0.22	5.52596
GB42651	0.19	4.68291
GB44576	0.22	5.52596
GB44600	0.21	5.334
GB44631	0.33	2.20345
GB44671	0.13	1.96917
GB44692	0.18	4.25926
GB44705	0.17	3.79789
GB44531	0.32	2.64514
GB44516	0.24	5.58843
GB44457	0.25	5.45528
GB44440	0.18	4.25926
GB44438	0.3	3.59182
GB44436	0.16	3.32003
GB44430	0.24	5.58843
GB44414	0.21	5.334
GB44412	0.35	1.44073
GB47843	0.17	3.79789
GB47821	0.18	4.25926
GB48683	0.21	5.334
GB48641	0.2	5.04765
GB48621	0.2	5.04765
GB42084	0.25	5.45528
GB42036	0.2	5.04765
GB41360	0.17	3.79789
GB41364	0.17	3.79789
GB41301	0.22	5.52596
GB41292	0.21	5.334
GB41291	0.16	3.32003
GB50867	0.22	5.52596
GB51714	0.25	5.45528
GB51719	0.19	4.68291
GB51698	0.39	0.485546
GB51691	0.17	3.79789
GB51686	0.25	5.45528
GB51685	0.14	2.39063
GB43302	0.27	4.89828
GB43288	0.17	3.79789
GB53777	0.18	4.25926
GB49241	0.22	5.52596
GB49235	0.18	4.25926
GB49225	0.16	3.32003
GB45726	0.25	5.45528
GB45662	0.25	5.45528
GB45633	0.26	5.22077
GB45628	0.2	5.04765
GB45623	0.32	2.64514
GB40807	0.15	2.84532
GB40811	0.26	5.22077
GB40818	0.33	2.20345
GB40823	0.27	4.89828
GB40843	0.22	5.52596
GB40778	0.16	3.32003
GB40723	0.25	5.45528
GB41066	0.22	5.52596
GB41079	0.22	5.52596
GB41039	0.2	5.04765
GB46536	0.2	5.04765
GB46143	0.19	4.68291
GB53823	0.2	5.04765
GB53819	0.23	5.61246
GB47046	0.36	1.13086
GB47017	0.44	0.0798148
GB41252	0.17	3.79789
GB41269	0.33	2.20345
GB45123	0.31	3.11305
GB45125	0.23	5.61246
GB45167	0.26	5.22077
GB45230	0.28	4.5055
GB45249	0.24	5.58843
GB45252	0.15	2.84532
GB45056	0.43	0.11916
GB45041	0.17	3.79789
GB45037	0.18	4.25926
GB44991	0.26	5.22077
GB44978	0.27	4.89828
GB44931	0.17	3.79789
GB44894	0.15	2.84532
GB44881	0.24	5.58843
GB54050	0.16	3.32003
GB55054	0.19	4.68291
GB47268	0.2	5.04765
GB43523	0.14	2.39063
GB52164	0.14	2.39063
GB40289	0.18	4.25926
GB47808	0.24	5.58843
GB47767	0.47	0.0212954
GB47766	0.34	1.79948
GB49902	0.35	1.44073
GB49885	0.22	5.52596
GB54469	0.18	4.25926
GB50553	0.24	5.58843
GB50519	0.28	4.5055
GB49477	0.38	0.656496
GB49478	0.36	1.13086
GB54688	0.17	3.79789
GB54659	0.17	3.79789
GB54654	0.23	5.61246
GB50128	0.16	3.32003
GB50131	0.17	3.79789
GB50181	0.31	3.11305
GB50200	0.25	5.45528
GB50216	0.17	3.79789
GB50270	0.19	4.68291
GB50282	0.14	2.39063
GB50284	0.33	2.20345
GB50036	0.29	4.06287
GB50024	0.2	5.04765
GB50018	0.25	5.45528
GB50016	0.18	4.25926
GB50011	0.39	0.485546
GB49994	0.19	4.68291
GB49992	0.23	5.61246
GB49948	0.24	5.58843
GB50475	0.19	4.68291
GB50477	0.29	4.06287
GB50480	0.37	0.870211
GB53151	0.18	4.25926
GB53170	0.4	0.352062
GB55931	0.16	3.32003
GB55906	0.16	3.32003
GB49584	0.22	5.52596
GB49598	0.25	5.45528
GB49545	0.33	2.20345
GB49524	0.3	3.59182
GB49521	0.13	1.96917
GB49520	0.16	3.32003
GB55306	0.38	0.656496
GB55268	0.29	4.06287
GB53886	0.25	5.45528
GB46478	0.19	4.68291
GB46502	0.2	5.04765
GB46450	0.22	5.52596
GB46427	0.23	5.61246
GB45878	0.17	3.79789
GB47450	0.21	5.334
GB47481	0.27	4.89828
GB47482	0.17	3.79789
GB47506	0.25	5.45528
GB47436	0.22	5.52596
GB47415	0.23	5.61246
GB47393	0.26	5.22077
GB47390	0.16	3.32003
GB53405	0.31	3.11305
GB53406	0.24	5.58843
GB53424	0.2	5.04765
GB53375	0.33	2.20345
GB53335	0.17	3.79789
GB51937	0.26	5.22077
GB40029	0.26	5.22077
GB40032	0.19	4.68291
GB40022	0.15	2.84532
GB40002	0.28	4.5055
GB42232	0.42	0.174409
GB45492	0.15	2.84532
GB49928	0.2	5.04765
GB47094	0.3	3.59182
GB45563	0.29	4.06287
GB54967	0.16	3.32003
GB54972	0.16	3.32003
GB54978	0.21	5.334
GB54999	0.27	4.89828
GB55017	0.2	5.04765
GB54960	0.21	5.334
GB54918	0.25	5.45528
GB49285	0.2	5.04765
GB53968	0.19	4.68291
GB53939	0.25	5.45528
GB53915	0.21	5.334
GB43165	0.3	3.59182
GB43194	0.3	3.59182
GB43204	0.33	2.20345
GB43104	0.22	5.52596
GB43086	0.42	0.174409
GB52513	0.22	5.52596
GB54440	0.2	5.04765
GB54449	0.19	4.68291
GB54433	0.16	3.32003
GB54432	0.33	2.20345
GB46210	0.19	4.68291
GB46213	0.18	4.25926
GB46220	0.16	3.32003
GB46226	0.27	4.89828
GB46182	0.23	5.61246
GB47073	0.23	5.61246
GB54755	0.18	4.25926
GB54764	0.17	3.79789
GB54717	0.19	4.68291
GB47991	0.3	3.59182
GB40141	0.26	5.22077
GB40164	0.37	0.870211
GB48250	0.3	3.59182
GB48255	0.26	5.22077
GB48266	0.19	4.68291
GB48268	0.2	5.04765
GB48224	0.23	5.61246
GB42922	0.14	2.39063
GB53496	0.19	4.68291
GB53497	0.23	5.61246
GB52674	0.21	5.334
GB51366	0.24	5.58843
GB41163	0.24	5.58843
GB41173	0.22	5.52596
GB41176	0.18	4.25926
GB41142	0.18	4.25926
GB41139	0.19	4.68291
GB41131	0.15	2.84532
GB41130	0.22	5.52596
GB51424	0.19	4.68291
GB51425	0.13	1.96917
GB51427	0.18	4.25926
GB54530	0.29	4.06287
GB40483	0.25	5.45528
GB40485	0.24	5.58843
GB40493	0.21	5.334
GB40424	0.16	3.32003
GB40417	0.22	5.52596
GB40410	0.21	5.334
GB40398	0.13	1.96917
GB40339	0.25	5.45528
GB41841	0.15	2.84532
GB41883	0.23	5.61246
GB41896	0.31	3.11305
GB41825	0.25	5.45528
GB41810	0.14	2.39063
GB41793	0.2	5.04765
GB41771	0.35	1.44073
GB41758	0.23	5.61246
GB41756	0.3	3.59182
GB43897	0.27	4.89828
GB43922	0.27	4.89828
GB43861	0.16	3.32003
GB43837	0.22	5.52596
GB43820	0.27	4.89828
GB43483	0.14	2.39063
GB43442	0.27	4.89828
GB43420	0.22	5.52596
GB43417	0.21	5.334
GB46309	0.23	5.61246
GB46301	0.19	4.68291
GB50700	0.25	5.45528
GB51197	0.19	4.68291
GB50622	0.29	4.06287
GB54572	0.2	5.04765
GB45806	0.16	3.32003
GB54697	0.23	5.61246
GB55716	0.35	1.44073
GB45390	0.26	5.22077
GB45397	0.21	5.334
GB45399	0.26	5.22077
GB45432	0.2	5.04765
GB45444	0.24	5.58843
GB45376	0.21	5.334
GB45375	0.21	5.334
GB45354	0.22	5.52596
GB45342	0.11	1.25892
GB45332	0.3	3.59182
GB42367	0.21	5.334
GB40591	0.18	4.25926
GB40574	0.17	3.79789
GB52560	0.17	3.79789
GB53609	0.2	5.04765
GB46737	0.28	4.5055
GB46714	0.21	5.334
GB46688	0.24	5.58843
GB48875	0.2	5.04765
GB44398	0.18	4.25926
GB44397	0.19	4.68291
GB44396	0.3	3.59182
GB52324	0.21	5.334
GB44834	0.55	0.000262634
GB45546	0.13	1.96917
GB45558	0.17	3.79789
GB45535	0.14	2.39063
GB41744	0.19	4.68291
GB41649	0.25	5.45528
GB41630	0.36	1.13086
GB55875	0.26	5.22077
GB55872	0.17	3.79789
GB55870	0.28	4.5055
GB42944	0.26	5.22077
GB46366	0.14	2.39063
GB52072	0.14	2.39063
GB52023	0.18	4.25926
GB52009	0.2	5.04765
GB51991	0.38	0.656496
GB51978	0.21	5.334
GB51970	0.51	0.00277135
GB49366	0.19	4.68291
GB49371	0.2	5.04765
GB49384	0.3	3.59182
GB49389	0.22	5.52596
GB49408	0.19	4.68291
GB49308	0.12	1.59018
GB49304	0.18	4.25926
GB40674	0.22	5.52596
GB40687	0.33	2.20345
GB40634	0.21	5.334
GB40608	0.33	2.20345
GB43365	0.2	5.04765
GB43361	0.25	5.45528
GB43722	0.28	4.5055
GB43738	0.22	5.52596
GB54192	0.22	5.52596
GB54109	0.2	5.04765
GB52752	0.19	4.68291
GB52755	0.19	4.68291
GB52728	0.19	4.68291
GB52696	0.29	4.06287
GB47185	0.15	2.84532
GB47186	0.18	4.25926
GB47188	0.22	5.52596
GB47194	0.22	5.52596
GB47177	0.17	3.79789
GB44115	0.2	5.04765
GB44116	0.49	0.00799294
GB44123	0.24	5.58843
GB44150	0.28	4.5055
GB44154	0.18	4.25926
GB44167	0.2	5.04765
GB44208	0.19	4.68291
GB44218	0.23	5.61246
GB44077	0.23	5.61246
GB44058	0.28	4.5055
GB44044	0.2	5.04765
GB44032	0.24	5.58843
GB46568	0.15	2.84532
GB53046	0.2	5.04765
GB53047	0.14	2.39063
GB42973	0.17	3.79789
GB41499	0.37	0.870211
GB41451	0.15	2.84532
GB41442	0.19	4.68291
GB46334	0.35	1.44073
GB46337	0.24	5.58843
GB47649	0.25	5.45528
GB47591	0.16	3.32003
GB47587	0.27	4.89828
GB47567	0.18	4.25926
GB47565	0.37	0.870211
GB51346	0.24	5.58843
GB51358	0.24	5.58843
GB51261	0.22	5.52596
GB51259	0.3	3.59182
GB51254	0.2	5.04765
GB53874	0.2	5.04765
GB47333	0.18	4.25926
GB47330	0.28	4.5055
GB47324	0.15	2.84532
GB54584	0.24	5.58843
GB48400	0.27	4.89828
GB48419	0.26	5.22077
GB48432	0.14	2.39063
GB48436	0.28	4.5055
GB48385	0.48	0.0131765
GB48351	0.22	5.52596
GB48337	0.26	5.22077
GB54264	0.19	4.68291
GB54258	0.18	4.25926
GB54253	0.18	4.25926
GB54234	0.25	5.45528
GB54223	0.22	5.52596
GB52652	0.2	5.04765
GB52630	0.27	4.89828
GB52619	0.23	5.61246
GB51031	0.21	5.334
GB51056	0.32	2.64514
GB51071	0.14	2.39063
GB51088	0.22	5.52596
GB51116	0.22	5.52596
GB51117	0.25	5.45528
GB51122	0.2	5.04765
GB51001	0.15	2.84532
GB50996	0.26	5.22077
GB50972	0.16	3.32003
GB50971	0.2	5.04765
GB50970	0.19	4.68291
GB50938	0.28	4.5055
GB50936	0.31	3.11305
GB50925	0.15	2.84532
GB50891	0.41	0.250264
GB49428	0.19	4.68291
GB55192	0.24	5.58843
GB55220	0.21	5.334
GB55231	0.36	1.13086
GB55186	0.31	3.11305
GB55163	0.24	5.58843
GB55161	0.2	5.04765
GB55156	0.18	4.25926
GB55150	0.33	2.20345
GB48560	0.28	4.5055
GB46051	0.19	4.68291
GB46012	0.17	3.79789
GB47863	0.23	5.61246
GB51644	0.22	5.52596
GB55512	0.3	3.59182
GB55533	0.28	4.5055
GB55545	0.34	1.79948
GB55559	0.24	5.58843
GB55570	0.16	3.32003
GB55575	0.31	3.11305
GB55581	0.18	4.25926
GB55601	0.21	5.334
GB55669	0.41	0.250264
GB55479	0.24	5.58843
GB55465	0.29	4.06287
GB55432	0.29	4.06287
GB55419	0.22	5.52596
GB55374	0.23	5.61246
GB55371	0.18	4.25926
GB55365	0.2	5.04765
GB49756	0.39	0.485546
GB50776	0.36	1.13086
GB50796	0.18	4.25926
GB50808	0.18	4.25926
GB50817	0.23	5.61246
GB50751	0.2	5.04765
GB50746	0.23	5.61246
GB52457	0.19	4.68291
GB52505	0.35	1.44073
GB52359	0.31	3.11305
GB52346	0.2	5.04765
GB55968	0.18	4.25926
GB47160	0.18	4.25926
GB53287	0.25	5.45528
GB44233	0.18	4.25926
GB51597	0.15	2.84532
GB51600	0.17	3.79789
GB51601	0.2	5.04765
GB51626	0.21	5.334
GB51628	0.23	5.61246
GB51635	0.16	3.32003
GB54369	0.17	3.79789
GB54370	0.41	0.250264
GB54391	0.24	5.58843
GB54336	0.22	5.52596
GB54326	0.24	5.58843
GB40306	0.31	3.11305
GB45955	0.34	1.79948
GB45968	0.55	0.000262634
GB45943	0.55	0.000262634
GB48482	0.2	5.04765
GB43564	0.13	1.96917
GB43544	0.21	5.334
GB43534	0.24	5.58843
GB40238	0.2	5.04765
GB50872	0.19	4.68291
GB50870	0.19	4.68291
GB50869	0.2	5.04765
Average	0.23
