# Supplementary material for: Insights into the Transcriptional Architecture of Behavioral Plasticity in the Honey Bee Apis mellifera
Source: Sci Rep. 2015 Jun 15;5:11136. doi: 10.1038/srep11136 (PMC4466890; doi:10.1038/srep11136)
Supplement: Supplementary Dataset 7 [file srep11136-s8.xls]

## Sheet: Forager
Human Ortholog	Fly Ortholog	Bee Gene Identifier	Number of Forager DEG Genes Regulated by TF (out of 534 DEG genes)
NF-kB	dorsal	GB42472	438
Hairy	hairy	GB47799	453
EGR1/EGR2	stripe	GB50091	424
PAX6	eyeless	GB50342	413
BHE40/BHE41	clockwork orange	GB52039	485
