# Supplementary material for: Insights into the Transcriptional Architecture of Behavioral Plasticity in the Honey Bee Apis mellifera
Source: Sci Rep. 2015 Jun 15;5:11136. doi: 10.1038/srep11136 (PMC4466890; doi:10.1038/srep11136)
Supplement: Supplementary Dataset 8 [file srep11136-s9.xls]

## Sheet: TFs
	Distance Between Nurse and Forager TSS (bps)	Fly Ortholog
GB40074	0	Hr38
GB40906	0	HLH3B
GB41138	3	Mef2
GB42472	1897	dl
GB42692	0	usp
GB44204	0	slbo
GB44585	92	Xbp1
GB46492	0	CrebB-17A
GB46523	0	CTCF
GB46956	3	B-H1
GB47224	3	Eip75B
GB47799	0	h
GB48059	23	EcR
GB50091	0	sr
GB50342	0	ey
GB51299	1353	Dfd
GB51303	0	lab
GB51909	11	CG11085
GB52039	4	cwo
GB53318	0	Jra
GB53401	1977	Atf3
GB55596	0	retn

## Sheet: DEGs
	Distance Between Nurse and Forager TSS (bps)	Fly Ortholog
GB40002	1966	#N/A
GB40014	0	emb
GB40022	2	CG31751
GB40029	5	#N/A
GB40032	1	CG17652
GB40073	15	CSN8
GB40074	0	Hr38
GB40128	11	#N/A
GB40140	0	CG8486
GB40141	0	CG4572
GB40157	0	CG10513
GB40164	0	#N/A
GB40168	0	#N/A
GB40238	4	Coprox
GB40264	0	#N/A
GB40267	0	mRpL45
GB40283	0	CG31547
GB40289	1	CG10424
GB40306	0	#N/A
GB40339	696	CG6279
GB40369	0	#N/A
GB40370	0	#N/A
GB40375	0	#N/A
GB40381	1271	Indy
GB40398	0	beta3GalTII
GB40410	2	#N/A
GB40411	2	CG5687
GB40417	0	#N/A
GB40424	0	#N/A
GB40483	1	CG11388
GB40485	11	#N/A
GB40493	296	#N/A
GB40514	8	CG13926
GB40521	0	CG16879
GB40534	0	#N/A
GB40547	0	#N/A
GB40574	3	Spt-I
GB40591	0	CG11077
GB40608	9	#N/A
GB40634	123	#N/A
GB40665	0	#N/A
GB40674	3	CG32344
GB40677	0	#N/A
GB40687	0	#N/A
GB40713	17	#N/A
GB40723	0	Ppcdc
GB40778	1	Csat
GB40794	0	Syt4
GB40807	9	#N/A
GB40811	0	#N/A
GB40818	322	iav
GB40823	0	yl
GB40843	16	#N/A
GB40866	23	Hsc70-4
GB40888	12	ste24a
GB40891	0	CG9941
GB40906	0	HLH3B
GB40929	1	#N/A
GB40944	0	CG9850
GB40949	4	#N/A
GB40950	0	#N/A
GB40953	71	#N/A
GB40956	37	#N/A
GB40962	276	#N/A
GB40976	7	#N/A
GB40996	5	2mit
GB41039	0	RpL17
GB41066	0	Dsor1
GB41079	1	Gbeta5
GB41123	661	#N/A
GB41129	0	CG5807
GB41130	0	#N/A
GB41131	0	mRpL39
GB41138	3	Mef2
GB41139	0	CG3683
GB41142	12	CG4542
GB41145	16	#N/A
GB41163	0	CG30338
GB41173	0	#N/A
GB41176	1	PQBP1
GB41197	1475	#N/A
GB41252	0	Rad17
GB41269	58	#N/A
GB41283	4	#N/A
GB41284	1	CG30197
GB41291	0	#N/A
GB41292	0	CG8889
GB41301	0	AnnIX
GB41339	671	#N/A
GB41360	0	#N/A
GB41364	0	#N/A
GB41372	0	#N/A
GB41376	0	jdp
GB41408	0	CG11836
GB41428	8	#N/A
GB41442	0	HIP-R
GB41451	0	Sas-4
GB41490	2	#N/A
GB41499	21	#N/A
GB41560	2	#N/A
GB41602	0	CG8249
GB41630	0	#N/A
GB41649	7	CG1317
GB41653	0	CG42540
GB41700	0	CG11221
GB41704	1	CG10737
GB41719	7	#N/A
GB41744	0	CG14803
GB41756	1	CG7607
GB41758	0	Gbeta76C
GB41760	0	CG31871
GB41761	3	CG8545
GB41763	0	#N/A
GB41771	0	b6
GB41773	0	#N/A
GB41776	7	#N/A
GB41793	0	Cchl
GB41803	16	Mi-2
GB41808	0	CG31694
GB41810	2	CG5728
GB41815	0	CG14621
GB41820	0	#N/A
GB41825	0	Plap
GB41841	2	CG9996
GB41845	1	Mkp3
GB41861	0	#N/A
GB41867	5	Gp93
GB41872	3	CG9330
GB41883	0	Nup160
GB41889	1	CG6465
GB41893	0	#N/A
GB41896	2	#N/A
GB41917	17	#N/A
GB41992	0	#N/A
GB41995	1134	#N/A
GB42000	1	dnc
GB42036	2	sec13
GB42049	5	#N/A
GB42079	4	Art1
GB42084	14	#N/A
GB42141	39	CG12262
GB42143	9	Pep
GB42173	0	CG6674
GB42199	0	#N/A
GB42232	1306	#N/A
GB42261	0	exu
GB42311	2	CG13636
GB42325	0	#N/A
GB42334	0	ths
GB42367	0	Slimp
GB42424	14	#N/A
GB42451	36	ik2
GB42465	4	CG10050
GB42469	0	#N/A
GB42472	1897	#N/A
GB42473	0	#N/A
GB42480	4	CG7685
GB42492	0	CG17181
GB42494	11	NELF-B
GB42499	0	#N/A
GB42500	12	PGRP-LF
GB42539	36	#N/A
GB42540	0	#N/A
GB42549	10	CG2680
GB42563	15	#N/A
GB42579	0	#N/A
GB42595	23	#N/A
GB42608	20	#N/A
GB42651	0	CG7791
GB42660	0	CG15269
GB42686	0	CG15649
GB42692	0	usp
GB42697	0	CG7785
GB42723	20	mRpS25
GB42772	15	CG14414
GB42797	2	CG14661
GB42803	0	#N/A
GB42835	0	GlyP
GB42841	23	CG7461
GB42858	13	CG32032
GB42871	0	CG5045
GB42922	6	#N/A
GB42944	0	Rab10
GB42973	7	Nle
GB42985	0	#N/A
GB43004	0	Pdk1
GB43086	3	#N/A
GB43093	0	Ir75d
GB43104	21	#N/A
GB43138	9	sdt
GB43165	0	#N/A
GB43194	3	Syx8
GB43204	7	#N/A
GB43206	0	#N/A
GB43207	0	#N/A
GB43225	23	Picot
GB43247	14	#N/A
GB43248	45	Mal-A2
GB43284	41	#N/A
GB43288	3	CG33082
GB43292	0	CG10841
GB43302	3	BM-40-SPARC
GB43314	21	#N/A
GB43325	195	#N/A
GB43326	0	#N/A
GB43337	548	#N/A
GB43361	1	#N/A
GB43365	28	nmdyn-D7
GB43367	41	#N/A
GB43417	0	CG4098
GB43420	2	mrn
GB43442	0	CG18643
GB43483	8	Golgin84
GB43509	0	#N/A
GB43510	0	#N/A
GB43523	7	CG12341
GB43534	0	#N/A
GB43544	1	Rpb5
GB43546	4	Amun
GB43564	0	#N/A
GB43571	0	#N/A
GB43572	0	#N/A
GB43687	1430	#N/A
GB43722	1	Nox
GB43728	0	#N/A
GB43738	190	CG8193
GB43788	0	#N/A
GB43805	0	#N/A
GB43820	0	CG17446
GB43823	46	#N/A
GB43827	0	TBPH
GB43837	0	#N/A
GB43861	12	ste14
GB43897	31	#N/A
GB43920	0	CG3907
GB43922	7	#N/A
GB43945	11	Nup153
GB43969	1	#N/A
GB44032	10	#N/A
GB44044	4	CG8853
GB44056	3	Hop
GB44058	0	CG17323
GB44077	5	CG10681
GB44078	0	nvy
GB44092	0	nompC
GB44115	0	#N/A
GB44116	0	CG12512
GB44117	20	ed
GB44123	0	Patsas
GB44150	15	#N/A
GB44154	1	Ppcs
GB44167	13	#N/A
GB44202	0	#N/A
GB44204	0	#N/A
GB44208	4	CG12333
GB44218	34	Ank
GB44233	1	#N/A
GB44250	1	cag
GB44253	0	pigs
GB44269	68	#N/A
GB44298	5	CG4598
GB44332	0	#N/A
GB44355	1	CG11652
GB44396	0	atl
GB44397	0	#N/A
GB44398	6	Prosalpha5
GB44412	3	CG14372
GB44414	14	alpha-Man-II
GB44430	0	CG5214
GB44436	800	CG2292
GB44438	0	#N/A
GB44440	0	Bili
GB44442	0	dan
GB44455	3	#N/A
GB44457	0	CG11594
GB44468	7	#N/A
GB44479	0	#N/A
GB44481	38	#N/A
GB44500	33	#N/A
GB44503	6	#N/A
GB44516	10	Ext2
GB44526	0	Pax
GB44531	0	CG7950
GB44536	0	CG33958
GB44548	923	#N/A
GB44549	66	#N/A
GB44576	1	CG9119
GB44580	0	Rox8
GB44583	0	Snap25
GB44585	92	Xbp1
GB44600	3	#N/A
GB44631	4	CG1885
GB44632	18	#N/A
GB44634	1	puc
GB44671	3	mtTFB2
GB44692	2	Prp38
GB44705	0	MED6
GB44773	0	WASp
GB44834	2	#N/A
GB44841	6	CG11334
GB44876	28	CG2865
GB44881	136	Nup133
GB44894	0	CG31937
GB44931	173	ECSIT
GB44941	0	Elf
GB44948	0	DCX-EMAP
GB44965	19	#N/A
GB44970	3	CG3703
GB44978	2	CG8460
GB44986	0	#N/A
GB44988	5	#N/A
GB44991	15	caz
GB44999	0	chas
GB45005	12	#N/A
GB45027	0	#N/A
GB45037	0	CG12375
GB45040	46	cbt
GB45041	0	CG8455
GB45056	0	#N/A
GB45075	0	Sox21b
GB45079	0	#N/A
GB45081	0	#N/A
GB45123	0	CG18635
GB45125	1	l(2)35Bd
GB45135	12	Spt6
GB45142	0	CG1347
GB45159	2	CG10365
GB45167	0	B52
GB45173	1	tay
GB45178	198	#N/A
GB45192	0	#N/A
GB45198	0	#N/A
GB45230	1	RfC3
GB45249	3	#N/A
GB45250	12	CG13868
GB45252	0	CG3893
GB45263	0	CG31221
GB45290	3	#N/A
GB45303	0	CG8778
GB45332	38	#N/A
GB45342	13	Ada1-1
GB45354	13	VhaAC39-1
GB45362	0	#N/A
GB45365	0	mnd
GB45375	0	rho-7
GB45376	0	dod
GB45390	1	#N/A
GB45397	195	#N/A
GB45399	5	inx2
GB45400	0	inx7
GB45427	1	Kr-h1
GB45432	15	#N/A
GB45444	0	CG10053
GB45453	0	#N/A
GB45467	0	#N/A
GB45468	0	#N/A
GB45488	247	#N/A
GB45492	176	mst
GB45499	835	#N/A
GB45535	409	CG2246
GB45546	1	CG4558
GB45558	309	Rac1
GB45563	42	#N/A
GB45584	68	#N/A
GB45623	1	fliI
GB45628	4	CG10189
GB45633	15	CG7201
GB45650	4	#N/A
GB45652	0	#N/A
GB45654	2	Ggt-1
GB45662	2034	CG7456
GB45726	5	CG8116
GB45758	0	Tps1
GB45793	0	#N/A
GB45806	0	CG18549
GB45851	347	wus
GB45878	34	CG3645
GB45906	6	#N/A
GB45910	3	#N/A
GB45943	15	vkg
GB45955	37	Ect3
GB45957	0	resilin
GB45968	0	Cg25C
GB45973	3	Ddc
GB45974	0	#N/A
GB46010	273	#N/A
GB46012	8	Grip84
GB46051	819	CG9288
GB46072	0	#N/A
GB46076	11	CG32647
GB46128	1383	#N/A
GB46133	13	#N/A
GB46143	3	CG15438
GB46182	0	#N/A
GB46210	0	Spt3
GB46213	5	Slbp
GB46220	447	#N/A
GB46226	10	#N/A
GB46241	0	CG7742
GB46259	0	pex10
GB46277	1095	CG3009
GB46301	20	#N/A
GB46309	15	AQP
GB46327	0	mam
GB46334	0	mRpL50
GB46337	2	CG6907
GB46366	0	#N/A
GB46371	0	#N/A
GB46415	71	#N/A
GB46427	13	#N/A
GB46449	6	CG12909
GB46450	273	CG2938
GB46478	4	CG32226
GB46491	11	#N/A
GB46492	0	CrebB-17A
GB46502	4	CG8600
GB46522	0	#N/A
GB46523	0	CTCF
GB46524	0	#N/A
GB46536	0	torp4a
GB46568	14	#N/A
GB46602	3	#N/A
GB46619	2	Chrac-14
GB46638	0	#N/A
GB46639	47	CG3165
GB46655	3	U2af50
GB46657	169	#N/A
GB46675	10	#N/A
GB46682	0	#N/A
GB46688	11	CG17985
GB46697	0	CAH1
GB46714	0	Nup44A
GB46737	0	CG18003
GB46774	0	CG5001
GB46794	0	#N/A
GB46865	211	#N/A
GB46882	4	CG12079
GB46900	3	CG30429
GB46912	4	#N/A
GB46917	32	CG11983
GB46946	356	#N/A
GB46956	3	B-H1
GB47017	0	CG6950
GB47026	0	Pino
GB47037	0	Hr4
GB47046	1355	CG18335
GB47049	0	#N/A
GB47073	0	#N/A
GB47079	37	Hex-A
GB47094	6	#N/A
GB47096	0	#N/A
GB47136	0	CG11791
GB47148	0	CG9259
GB47160	10	P5cr
GB47177	368	#N/A
GB47185	782	gogo
GB47186	0	CG12106
GB47188	16	CG6867
GB47194	0	#N/A
GB47220	0	#N/A
GB47223	47	#N/A
GB47224	3	Eip75B
GB47268	162	CG7834
GB47286	1	#N/A
GB47318	428	#N/A
GB47324	1	Lrr47
GB47326	16	#N/A
GB47330	0	#N/A
GB47333	17	CG4573
GB47390	0	Mob3
GB47393	0	#N/A
GB47415	46	CG3246
GB47435	1	cdc14
GB47436	196	CG10932
GB47450	407	CG2107
GB47475	28	#N/A
GB47481	0	#N/A
GB47482	7	#N/A
GB47484	0	#N/A
GB47503	34	CG7470
GB47506	2	His1:CG33846
GB47565	80	#N/A
GB47567	0	NitFhit
GB47587	0	#N/A
GB47591	0	CG14480
GB47614	0	CG42268
GB47623	2	CG3955
GB47649	3	MED7
GB47668	0	#N/A
GB47675	16	pip
GB47688	4	Lrrk
GB47689	24	nero
GB47693	1	#N/A
GB47696	10	#N/A
GB47699	0	#N/A
GB47717	0	#N/A
GB47718	0	#N/A
GB47731	113	#N/A
GB47766	25	#N/A
GB47767	10	#N/A
GB47799	0	#N/A
GB47808	0	CG12090
GB47821	11	CG18065
GB47843	0	#N/A
GB47863	0	#N/A
GB47928	0	#N/A
GB47949	196	#N/A
GB47974	0	#N/A
GB47991	68	blos1
GB48000	1	#N/A
GB48020	27	#N/A
GB48022	114	Hn
GB48034	4	numb
GB48038	14	#N/A
GB48048	0	CG8607
GB48059	23	EcR
GB48110	336	fd64A
GB48140	0	Shroom
GB48144	5	CG11986
GB48175	351	Cyp305a1
GB48176	1	CG7974
GB48201	1	mRpL53
GB48224	95	#N/A
GB48242	9	#N/A
GB48247	0	CG9005
GB48250	60	CG2811
GB48255	0	CG11333
GB48266	566	#N/A
GB48268	0	or
GB48269	0	#N/A
GB48337	11	crn
GB48351	1	Ssadh
GB48362	1	Pka-C3
GB48385	0	Sulf1
GB48400	4	CG10731
GB48419	0	CG31743
GB48432	5	CG12935
GB48436	2000	#N/A
GB48462	0	wech
GB48482	2	CG3045
GB48533	3	CG8108
GB48560	6	CG10444
GB48569	0	#N/A
GB48592	0	#N/A
GB48604	0	rump
GB48621	0	#N/A
GB48623	69	CG6428
GB48641	0	mRpL9
GB48683	5	#N/A
GB48711	5	#N/A
GB48712	0	#N/A
GB48748	1184	CG8312
GB48751	0	#N/A
GB48758	0	#N/A
GB48815	22	#N/A
GB48875	0	#N/A
GB48905	0	#N/A
GB48931	0	#N/A
GB48934	0	#N/A
GB48972	0	Ten-m
GB49089	10	IntS4
GB49091	0	#N/A
GB49110	6	Sclp
GB49117	0	Hsc70-3
GB49135	0	#N/A
GB49146	0	Rop
GB49184	0	Phlpp
GB49225	0	#N/A
GB49232	7	#N/A
GB49235	12	CG7609
GB49241	562	#N/A
GB49276	40	#N/A
GB49285	5	CG17754
GB49304	0	gammaTub23C
GB49308	14	CG41378
GB49325	0	Iswi
GB49366	6	CG32104
GB49371	1	CG7914
GB49376	0	#N/A
GB49384	0	#N/A
GB49389	0	Lac
GB49397	625	CG14762
GB49408	1	#N/A
GB49419	0	CG9727
GB49428	1	gig
GB49455	1744	#N/A
GB49456	0	CG32549
GB49473	0	#N/A
GB49477	15	#N/A
GB49478	0	boss
GB49520	9	#N/A
GB49521	1	CG2974
GB49524	514	CG12006
GB49532	4	#N/A
GB49541	13	CG34401
GB49543	0	CG8745
GB49545	0	GstS1
GB49563	0	#N/A
GB49584	2	Egm
GB49598	25	Rsf1
GB49650	0	CG30497
GB49666	3	CG10375
GB49682	0	#N/A
GB49688	4	#N/A
GB49705	0	Scp2
GB49756	1	#N/A
GB49783	3	#N/A
GB49810	0	CG7264
GB49854	55	Amyrel
GB49861	0	#N/A
GB49885	0	#N/A
GB49902	1527	SpdS
GB49928	0	elgi
GB49942	27	Dic1
GB49948	1	mRpS7
GB49963	0	#N/A
GB49992	11	ytr
GB49994	0	RpL26
GB50002	18	#N/A
GB50011	14	CG5618
GB50016	2	#N/A
GB50018	9	rtet
GB50024	351	Orc1
GB50036	0	Sld5
GB50041	0	CG11498
GB50050	18	dnd
GB50091	0	sr
GB50099	0	CG33521
GB50111	903	#N/A
GB50115	35	#N/A
GB50118	79	#N/A
GB50128	0	#N/A
GB50131	1	CG12746
GB50142	229	mspo
GB50174	118	#N/A
GB50179	26	#N/A
GB50180	0	CG8420
GB50181	1	CG6678
GB50200	18	#N/A
GB50216	0	#N/A
GB50225	0	#N/A
GB50226	0	Tsf1
GB50270	0	CG9393
GB50280	23	CG13623
GB50282	7	CG7589
GB50284	0	CG11699
GB50342	0	ey
GB50343	9	CG8038
GB50345	7	CG7766
GB50357	0	Chc
GB50371	18	MED21
GB50423	1	#N/A
GB50425	1209	mamo
GB50475	10	#N/A
GB50477	24	#N/A
GB50480	346	CG4942
GB50482	0	Tequila
GB50519	0	eca
GB50545	0	#N/A
GB50553	2	CG6688
GB50572	5	Osi14
GB50583	0	CG18208
GB50598	0	CG6084
GB50608	13	#N/A
GB50609	0	#N/A
GB50622	0	Hk
GB50651	36	CG8216
GB50685	0	#N/A
GB50690	42	#N/A
GB50699	0	Set
GB50700	0	#N/A
GB50721	0	#N/A
GB50730	4	Hsc70Cb
GB50738	0	#N/A
GB50746	0	#N/A
GB50747	1440	CG4953
GB50751	21	CG10092
GB50755	20	#N/A
GB50757	0	qkr54B
GB50776	0	#N/A
GB50789	2	CG5004
GB50796	1	CG32939
GB50805	22	wtrw
GB50808	44	CG5846
GB50817	3	RpL18
GB50822	6	ort
GB50829	2	Ets98B
GB50831	2	sel
GB50832	4	Aly
GB50837	311	RhoGAP102A
GB50867	23	Rcd-1
GB50869	6	CG8417
GB50870	3	mRpL41
GB50871	17	SIK2
GB50872	38	TfIIFbeta
GB50889	10	#N/A
GB50891	9	Oatp58Dc
GB50897	6	Gp150
GB50909	0	Pde11
GB50925	0	Su(P)
GB50936	129	#N/A
GB50938	0	CG4646
GB50970	2	yip2
GB50971	2	su(r)
GB50972	8	CG5543
GB50985	0	yki
GB50996	0	RpII33
GB51001	0	#N/A
GB51011	0	#N/A
GB51031	0	#N/A
GB51056	2	#N/A
GB51071	40	CG8525
GB51088	0	CG6638
GB51116	2	#N/A
GB51117	0	CG17082
GB51122	18	CG12007
GB51125	6	Inos
GB51193	5	#N/A
GB51195	0	chinmo
GB51197	5	CG10646
GB51223	43	#N/A
GB51227	0	#N/A
GB51242	1	RhoGAP15B
GB51254	713	#N/A
GB51257	7	eIF5B
GB51259	124	#N/A
GB51261	0	CG43155
GB51279	3	#N/A
GB51299	1353	Dfd
GB51303	0	lab
GB51316	0	#N/A
GB51346	374	#N/A
GB51358	2	CG9578
GB51366	0	CG17712
GB51384	1	#N/A
GB51385	0	#N/A
GB51389	1	#N/A
GB51391	0	#N/A
GB51410	0	thoc7
GB51424	0	#N/A
GB51425	0	#N/A
GB51427	8	tub
GB51446	53	#N/A
GB51504	2	CG6293
GB51558	0	CG30263
GB51583	13	#N/A
GB51597	0	Xpac
GB51600	0	pr
GB51601	0	wuho
GB51611	0	Cirl
GB51615	0	sim
GB51626	6	CG3773
GB51628	8	CG42303
GB51630	0	fas
GB51635	20	CG17493
GB51644	0	CG8257
GB51685	1	nopo
GB51686	0	#N/A
GB51691	0	CG10075
GB51698	43	#N/A
GB51714	0	CG1667
GB51719	1	JhI-1
GB51727	0	CG1416
GB51774	0	CG18437
GB51775	0	jar
GB51783	3	#N/A
GB51802	2	#N/A
GB51808	25	#N/A
GB51809	0	Mnt
GB51810	0	#N/A
GB51815	0	#N/A
GB51885	1	#N/A
GB51889	36	Sec22
GB51897	0	cac
GB51909	11	CG11085
GB51913	1	CG5757
GB51937	1	hrg
GB51970	0	#N/A
GB51978	0	ave
GB51991	0	RYBP
GB52009	0	CG31229
GB52023	4	Cyp6w1
GB52038	1	#N/A
GB52039	4	cwo
GB52047	1	vfl
GB52056	0	Imp
GB52072	6	CG7560
GB52164	6	Cdk7
GB52212	1	Ubi-p63E
GB52281	0	#N/A
GB52288	1	tara
GB52292	0	#N/A
GB52324	14	PebIII
GB52345	11	Cdc37
GB52346	940	Chd1
GB52359	0	#N/A
GB52427	8	Fim
GB52428	1	CG14567
GB52442	0	#N/A
GB52457	0	sub
GB52465	1	#N/A
GB52469	22	aru
GB52505	30	#N/A
GB52513	0	crl
GB52554	2	#N/A
GB52560	7	pen
GB52577	577	WRNexo
GB52578	0	CG9804
GB52614	1	CoRest
GB52619	0	#N/A
GB52622	0	#N/A
GB52623	0	#N/A
GB52630	13	NijA
GB52643	12	CG2145
GB52652	3	#N/A
GB52674	0	#N/A
GB52696	1	#N/A
GB52702	18	CG4797
GB52710	1	#N/A
GB52726	8	RASSF8
GB52728	0	l(2)03709
GB52752	0	CG9975
GB52755	4	CG8378
GB52756	1339	CG42249
GB52757	0	#N/A
GB52770	1441	#N/A
GB52808	0	#N/A
GB52842	12	Rab3
GB52889	161	Bin1
GB52955	1100	CG31559
GB52958	0	mab-21
GB52992	2	CG32354
GB53008	0	#N/A
GB53012	0	tutl
GB53016	0	#N/A
GB53046	0	#N/A
GB53047	0	RNaseX25
GB53068	5	CHORD
GB53084	8	put
GB53138	10	Nurf-38
GB53145	0	CG7029
GB53151	30	CG6310
GB53170	15	#N/A
GB53188	0	CG2059
GB53192	230	#N/A
GB53195	0	#N/A
GB53197	0	#N/A
GB53225	9	CG15725
GB53231	586	Girdin
GB53270	38	CG16865
GB53286	0	f
GB53287	6	CG3036
GB53304	2	#N/A
GB53318	0	Jra
GB53319	1	#N/A
GB53335	2	CG2211
GB53336	1	Ent3
GB53357	5	sec23
GB53362	0	#N/A
GB53372	0	#N/A
GB53375	0	Rh50
GB53401	1977	Atf3
GB53405	581	#N/A
GB53406	0	lin-52
GB53407	0	#N/A
GB53424	7	CG17271
GB53457	17	#N/A
GB53496	17	#N/A
GB53497	0	#N/A
GB53500	0	#N/A
GB53503	0	#N/A
GB53517	6	mfr
GB53533	0	#N/A
GB53544	1697	#N/A
GB53553	1	#N/A
GB53563	0	#N/A
GB53571	0	#N/A
GB53576	3	#N/A
GB53579	7	#N/A
GB53609	0	#N/A
GB53644	0	Tob
GB53647	5	CG12050
GB53669	2	Rcp
GB53717	2	#N/A
GB53723	0	CG8078
GB53742	2	#N/A
GB53747	0	CG32264
GB53755	0	#N/A
GB53771	0	#N/A
GB53777	3	beta4GalT7
GB53780	4	#N/A
GB53784	1787	#N/A
GB53788	4	l(1)G0232
GB53797	0	#N/A
GB53815	0	Fili
GB53819	4	#N/A
GB53823	0	CG12170
GB53835	0	Glut4EF
GB53860	0	#N/A
GB53874	2	#N/A
GB53875	12	#N/A
GB53886	144	#N/A
GB53908	0	CG43394
GB53915	0	mtTFB1
GB53927	90	CG13282
GB53931	0	#N/A
GB53933	0	CG4288
GB53937	5	lqfR
GB53939	12	Bub3
GB53968	0	#N/A
GB54001	104	#N/A
GB54050	0	CG18012
GB54053	0	Usp7
GB54109	3	Aats-leu
GB54121	0	#N/A
GB54123	2	#N/A
GB54131	18	#N/A
GB54170	0	#N/A
GB54192	1	RpL13
GB54218	0	#N/A
GB54219	24	stv
GB54223	0	#N/A
GB54224	456	#N/A
GB54234	1754	CG4611
GB54253	1	kune
GB54258	23	CG6746
GB54263	12	IntS6
GB54264	0	stau
GB54273	956	#N/A
GB54316	2	CcapR
GB54326	15	#N/A
GB54336	0	CG33932
GB54369	21	Tpi
GB54370	0	#N/A
GB54372	4	Hsp60
GB54391	8	CG6904
GB54426	6	CG32512
GB54432	0	#N/A
GB54433	0	RpL19
GB54436	0	CG5009
GB54440	3	#N/A
GB54447	1	Rap2l
GB54449	3	CG14614
GB54467	12	DopEcR
GB54469	3	CG4447
GB54472	62	#N/A
GB54474	0	MESK2
GB54524	0	#N/A
GB54530	12	CG11376
GB54572	11	#N/A
GB54584	1	#N/A
GB54611	5	Spn5
GB54654	2	#N/A
GB54659	0	Taf8
GB54688	78	#N/A
GB54697	4	#N/A
GB54714	1	CG1354
GB54716	24	elk
GB54717	0	CG18418
GB54735	0	CG15865
GB54755	10	#N/A
GB54764	14	Nc
GB54777	25	r
GB54778	0	#N/A
GB54788	0	#N/A
GB54806	0	CG31100
GB54844	2	CG8958
GB54867	83	VGlut
GB54893	19	#N/A
GB54918	1	CG1732
GB54933	0	#N/A
GB54960	0	CG10214
GB54967	550	Rrp42
GB54972	2	CG5742
GB54978	6	Las
GB54986	0	CG4901
GB54999	1	CG8080
GB55004	8	Eip71CD
GB55016	17	CG1600
GB55017	0	CG5116
GB55054	21	#N/A
GB55095	557	#N/A
GB55150	0	#N/A
GB55154	0	#N/A
GB55156	2	CG15014
GB55161	15	CG31251
GB55163	1	isoQC
GB55186	6	#N/A
GB55190	7	Pkn
GB55192	0	Snx16
GB55205	0	#N/A
GB55207	56	#N/A
GB55208	1	#N/A
GB55209	32	#N/A
GB55212	1	#N/A
GB55220	4	CG7322
GB55225	149	fw
GB55228	36	#N/A
GB55231	0	#N/A
GB55239	0	CG8177
GB55268	0	CG1909
GB55273	0	#N/A
GB55306	21	nau
GB55326	1	#N/A
GB55364	0	Ptp99A
GB55365	6	#N/A
GB55371	9	CG6796
GB55374	0	#N/A
GB55396	0	#N/A
GB55400	311	CG42265
GB55419	0	wol
GB55423	0	#N/A
GB55432	9	CG6453
GB55465	0	Drep-1
GB55479	2	#N/A
GB55481	0	#N/A
GB55483	0	bt
GB55499	0	CG5656
GB55512	1	Fibp
GB55515	10	CG6910
GB55526	32	#N/A
GB55533	23	#N/A
GB55545	0	CG11236
GB55555	264	#N/A
GB55556	1488	#N/A
GB55559	0	CG8888
GB55570	0	l(2)k09913
GB55575	5	Best1
GB55581	0	MSBP
GB55591	0	CG30069
GB55596	0	retn
GB55601	0	CG4645
GB55603	1	#N/A
GB55638	2	v
GB55650	3	Rya-r44F
GB55668	0	CG32137
GB55669	10	#N/A
GB55704	3	mbo
GB55716	1	#N/A
GB55751	6	rdgB
GB55753	2	CG7601
GB55756	0	#N/A
GB55769	0	CG9422
GB55787	5	mus101
GB55790	10	#N/A
GB55805	22	CG30118
GB55860	35	#N/A
GB55870	0	rumi
GB55872	8	XRCC1
GB55874	358	#N/A
GB55875	1	CG7568
GB55906	13	Nup58
GB55930	0	CG6225
GB55931	12	vtd
GB55935	0	#N/A
GB55968	11	#N/A
GB55994	11	MKP-4
GB56016	6	mRpL30
