# Supplementary material for: Insights into the Transcriptional Architecture of Behavioral Plasticity in the Honey Bee Apis mellifera
Source: Sci Rep. 2015 Jun 15;5:11136. doi: 10.1038/srep11136 (PMC4466890; doi:10.1038/srep11136)
Supplement: Supplementary Dataset 9 [file srep11136-s10.xls]

## Sheet: t2t_32B3D0A1208B1408270663944
Annotation Cluster 1	Enrichment Score: 3.3017848767738958
Category	Term	Count	%	PValue	Genes	List Total	Pop Hits	Pop Total	Fold Enrichment	Bonferroni	Benjamini	FDR
PUBMED_ID	12537569	73	23.3974	3.09348e-07	FBGN0033367, FBGN0037683, FBGN0000376, FBGN0000611, FBGN0034455, FBGN0039111, FBGN0000100, FBGN0050463, FBGN0024491, FBGN0027093, FBGN0039066, FBGN0022772, FBGN0000559, FBGN0033610, FBGN0029704, FBGN0259113, FBGN0010282, FBGN0023506, FBGN0014930, FBGN0012051, FBGN0037061, FBGN0031392, FBGN0020496, FBGN0002921, FBGN0035064, FBGN0003525, FBGN0037708, FBGN0026324, FBGN0010333, FBGN0003326, FBGN00402…	312	1803	14049	1.82313	0.00133642	0.00133642	0.000579688
UP_TISSUE	Embryo	81	25.9615	0.000731616	FBGN0003888, FBGN0033367, FBGN0002183, FBGN0000376, FBGN0000611, FBGN0034455, FBGN0039111, FBGN0000100, FBGN0050463, FBGN0024491, FBGN0004862, FBGN0027093, FBGN0039066, FBGN0022772, FBGN0000559, FBGN0015625, FBGN0259113, FBGN0010282, FBGN0023506, FBGN0014930, FBGN0012051, FBGN0037061, FBGN0030766, FBGN0031392, FBGN0039348, FBGN0020496, FBGN0002921, FBGN0003137, FBGN0035064, FBGN0003525, FBGN00377…	96	1725	2475	1.2106	0.0101941	0.0101941	0.495928
SP_COMMENT_TYPE	subcellular location	86	27.5641	0.00633039	FBGN0041604, FBGN0033367, FBGN0002183, FBGN0000376, FBGN0000611, FBGN0034455, FBGN0039111, FBGN0000100, FBGN0038295, FBGN0050463, FBGN0024491, FBGN0004862, FBGN0027093, FBGN0039066, FBGN0022772, FBGN0000559, FBGN0015625, FBGN0259113, FBGN0010282, FBGN0023506, FBGN0014930, FBGN0012051, FBGN0042083, FBGN0030766, FBGN0031392, FBGN0040323, FBGN0020496, FBGN0004895, FBGN0015582, FBGN0002921, FBGN00031…	177	2183	5610	1.24863	0.124851	0.0327905	4.78518
SP_COMMENT_TYPE	function	84	26.9231	0.0433211	FBGN0041604, FBGN0003888, FBGN0033367, FBGN0002183, FBGN0000376, FBGN0000611, FBGN0039111, FBGN0000100, FBGN0038295, FBGN0050463, FBGN0024491, FBGN0004862, FBGN0039066, FBGN0022772, FBGN0000559, FBGN0015625, FBGN0259113, FBGN0010282, FBGN0014930, FBGN0012051, FBGN0042083, FBGN0031392, FBGN0040323, FBGN0039348, FBGN0020496, FBGN0004895, FBGN0015582, FBGN0002921, FBGN0003137, FBGN0035064, FBGN00035…	177	2278	5610	1.16873	0.605461	0.124414	28.9623
Annotation Cluster 2	Enrichment Score: 2.8866560899353546
Category	Term	Count	%	PValue	Genes	List Total	Pop Hits	Pop Total	Fold Enrichment	Bonferroni	Benjamini	FDR
SP_PIR_KEYWORDS	alternative splicing	32	10.2564	3.8481e-05	FBGN0036816, FBGN0037713, FBGN0002183, FBGN0039111, FBGN0038295, FBGN0003495, FBGN0050463, FBGN0039066, FBGN0000578, FBGN0000559, FBGN0020385, FBGN0000579, FBGN0024230, FBGN0035464, FBGN0002121, FBGN0012051, FBGN0031392, FBGN0039348, FBGN0020496, FBGN0000210, FBGN0022382, FBGN0002921, FBGN0003137, FBGN0005632, FBGN0040281, FBGN0003328, FBGN0011230, FBGN0017397, FBGN0259168, FBGN0005674, FBGN00415…	301	616	12980	2.24015	0.0089643	0.00449224	0.0494587
SP_COMMENT_TYPE	alternative products	32	10.2564	0.00304039	FBGN0036816, FBGN0037713, FBGN0002183, FBGN0039111, FBGN0038295, FBGN0003495, FBGN0050463, FBGN0039066, FBGN0000578, FBGN0000559, FBGN0020385, FBGN0000579, FBGN0024230, FBGN0035464, FBGN0002121, FBGN0012051, FBGN0031392, FBGN0039348, FBGN0020496, FBGN0000210, FBGN0022382, FBGN0002921, FBGN0003137, FBGN0005632, FBGN0040281, FBGN0003328, FBGN0011230, FBGN0017397, FBGN0259168, FBGN0005674, FBGN00415…	177	597	5610	1.69889	0.0619437	0.0210896	2.32374
UP_SEQ_FEATURE	splice variant	32	10.2564	0.0187007	FBGN0036816, FBGN0037713, FBGN0002183, FBGN0039111, FBGN0038295, FBGN0003495, FBGN0050463, FBGN0039066, FBGN0000578, FBGN0000559, FBGN0020385, FBGN0000579, FBGN0024230, FBGN0035464, FBGN0002121, FBGN0012051, FBGN0031392, FBGN0039348, FBGN0020496, FBGN0000210, FBGN0022382, FBGN0002921, FBGN0003137, FBGN0005632, FBGN0040281, FBGN0003328, FBGN0011230, FBGN0017397, FBGN0259168, FBGN0005674, FBGN00415…	108	604	2975	1.45941	0.999718	0.983211	23.3824
Annotation Cluster 3	Enrichment Score: 2.850618630500753
Category	Term	Count	%	PValue	Genes	List Total	Pop Hits	Pop Total	Fold Enrichment	Bonferroni	Benjamini	FDR
GOTERM_BP_ALL	GO:0007009~plasma membrane organization	4	1.28205	0.00137071	FBGN0052056, FBGN0027579, FBGN0250789, FBGN0250788	228	9	8566	16.6979	0.879046	0.123678	2.26036
GOTERM_BP_3	GO:0007009~plasma membrane organization	4	1.28205	0.00142209	FBGN0052056, FBGN0027579, FBGN0250789, FBGN0250788	215	9	7971	16.4775	0.453826	0.0827751	1.98254
GOTERM_BP_FAT	GO:0007009~plasma membrane organization	4	1.28205	0.0014397	FBGN0052056, FBGN0027579, FBGN0250789, FBGN0250788	215	9	7937	16.4072	0.869231	0.20231	2.34832
Annotation Cluster 4	Enrichment Score: 2.6718005670704796
Category	Term	Count	%	PValue	Genes	List Total	Pop Hits	Pop Total	Fold Enrichment	Bonferroni	Benjamini	FDR
SP_PIR_KEYWORDS	transferase	36	11.5385	0.00100178	FBGN0000063, FBGN0035904, FBGN0027579, FBGN0028360, FBGN0030891, FBGN0261403, FBGN0051849, FBGN0086448, FBGN0035383, FBGN0050463, FBGN0035644, FBGN0038306, FBGN0024230, FBGN0010282, FBGN0259113, FBGN0035464, FBGN0014930, FBGN0039790, FBGN0000150, FBGN0033479, FBGN0034270, FBGN0036942, FBGN0022382, FBGN0037723, FBGN0031117, FBGN0003483, FBGN0037708, FBGN0039687, FBGN0036691, FBGN0038074, FBGN02591…	301	873	12980	1.77826	0.209061	0.038335	1.28024
GOTERM_MF_2	GO:0016740~transferase activity	43	13.7821	0.00294482	FBGN0000063, FBGN0035904, FBGN0027579, FBGN0028360, FBGN0038588, FBGN0030891, FBGN0261403, FBGN0035039, FBGN0051849, FBGN0086448, FBGN0035383, FBGN0050463, FBGN0035644, FBGN0003390, FBGN0038306, FBGN0032168, FBGN0024230, FBGN0010282, FBGN0259113, FBGN0035464, FBGN0250785, FBGN0014930, FBGN0039790, FBGN0000150, FBGN0033479, FBGN0034270, FBGN0036942, FBGN0022382, FBGN0037723, FBGN0031117, FBGN00034…	259	1043	9851	1.56807	0.142176	0.142176	2.82464
GOTERM_MF_ALL	GO:0016740~transferase activity	43	13.7821	0.00327165	FBGN0000063, FBGN0035904, FBGN0027579, FBGN0028360, FBGN0038588, FBGN0030891, FBGN0261403, FBGN0035039, FBGN0051849, FBGN0086448, FBGN0035383, FBGN0050463, FBGN0035644, FBGN0003390, FBGN0038306, FBGN0032168, FBGN0024230, FBGN0010282, FBGN0259113, FBGN0035464, FBGN0250785, FBGN0014930, FBGN0039790, FBGN0000150, FBGN0033479, FBGN0034270, FBGN0036942, FBGN0022382, FBGN0037723, FBGN0031117, FBGN00034…	266	1043	10068	1.56044	0.82507	0.581754	4.64866
Annotation Cluster 5	Enrichment Score: 2.6708256308094844
Category	Term	Count	%	PValue	Genes	List Total	Pop Hits	Pop Total	Fold Enrichment	Bonferroni	Benjamini	FDR
GOTERM_BP_4	GO:0007399~nervous system development	37	11.859	6.09192e-05	FBGN0041604, FBGN0003888, FBGN0250876, FBGN0052227, FBGN0000611, FBGN0033916, FBGN0000578, FBGN0015391, FBGN0250789, FBGN0002121, FBGN0023506, FBGN0014127, FBGN0250788, FBGN0030330, FBGN0040324, FBGN0015754, FBGN0000210, FBGN0022382, FBGN0028550, FBGN0001104, FBGN0003525, FBGN0011592, FBGN0010333, FBGN0020379, FBGN0000439, FBGN0004636, FBGN0013983, FBGN0003326, FBGN0003328, FBGN0004859, FBGN00112…	201	699	7589	1.99854	0.0431483	0.0431483	0.0922447
GOTERM_BP_ALL	GO:0007275~multicellular organismal development	80	25.641	6.2335e-05	FBGN0041604, FBGN0036191, FBGN0003888, FBGN0250876, FBGN0052227, FBGN0000376, FBGN0000611, FBGN0024491, FBGN0004862, FBGN0003612, FBGN0039066, FBGN0015391, FBGN0015625, FBGN0023506, FBGN0014127, FBGN0030330, FBGN0040324, FBGN0030766, FBGN0053556, FBGN0020496, FBGN0028550, FBGN0004895, FBGN0015582, FBGN0002921, FBGN0003137, FBGN0003525, FBGN0010333, FBGN0000439, FBGN0003326, FBGN0040281, FBGN00337…	228	2012	8566	1.49384	0.0915349	0.0468657	0.103851
GOTERM_BP_ALL	GO:0007399~nervous system development	37	11.859	7.6756e-05	FBGN0041604, FBGN0003888, FBGN0250876, FBGN0052227, FBGN0000611, FBGN0033916, FBGN0000578, FBGN0015391, FBGN0250789, FBGN0002121, FBGN0023506, FBGN0014127, FBGN0250788, FBGN0030330, FBGN0040324, FBGN0015754, FBGN0000210, FBGN0022382, FBGN0028550, FBGN0001104, FBGN0003525, FBGN0011592, FBGN0010333, FBGN0020379, FBGN0000439, FBGN0004636, FBGN0013983, FBGN0003326, FBGN0003328, FBGN0004859, FBGN00112…	228	699	8566	1.98869	0.11149	0.0291198	0.127862
GOTERM_BP_4	GO:0000904~cell morphogenesis involved in differentiation	21	6.73077	0.000133595	FBGN0041604, FBGN0015754, FBGN0003888, FBGN0250876, FBGN0022382, FBGN0052227, FBGN0011592, FBGN0010333, FBGN0020379, FBGN0004636, FBGN0000497, FBGN0003328, FBGN0000578, FBGN0004859, FBGN0250789, FBGN0030800, FBGN0250788, FBGN0003892, FBGN0030330, FBGN0040324, FBGN0035357	201	303	7589	2.61677	0.0921981	0.0472136	0.202187
GOTERM_BP_ALL	GO:0000904~cell morphogenesis involved in differentiation	21	6.73077	0.000150411	FBGN0041604, FBGN0015754, FBGN0003888, FBGN0250876, FBGN0022382, FBGN0052227, FBGN0011592, FBGN0010333, FBGN0020379, FBGN0004636, FBGN0000497, FBGN0003328, FBGN0000578, FBGN0004859, FBGN0250789, FBGN0030800, FBGN0250788, FBGN0003892, FBGN0030330, FBGN0040324, FBGN0035357	228	303	8566	2.60387	0.206777	0.0452734	0.250414
GOTERM_BP_5	GO:0000904~cell morphogenesis involved in differentiation	21	6.73077	0.000153667	FBGN0041604, FBGN0015754, FBGN0003888, FBGN0250876, FBGN0022382, FBGN0052227, FBGN0011592, FBGN0010333, FBGN0020379, FBGN0004636, FBGN0000497, FBGN0003328, FBGN0000578, FBGN0004859, FBGN0250789, FBGN0030800, FBGN0250788, FBGN0003892, FBGN0030330, FBGN0040324, FBGN0035357	194	303	7239	2.58615	0.117994	0.117994	0.23627
GOTERM_BP_2	GO:0007275~multicellular organismal development	80	25.641	0.000158121	FBGN0041604, FBGN0036191, FBGN0003888, FBGN0250876, FBGN0052227, FBGN0000376, FBGN0000611, FBGN0024491, FBGN0004862, FBGN0003612, FBGN0039066, FBGN0015391, FBGN0015625, FBGN0023506, FBGN0014127, FBGN0030330, FBGN0040324, FBGN0030766, FBGN0053556, FBGN0020496, FBGN0028550, FBGN0004895, FBGN0015582, FBGN0002921, FBGN0003137, FBGN0003525, FBGN0010333, FBGN0000439, FBGN0003326, FBGN0040281, FBGN00337…	227	2012	8303	1.45436	0.0220501	0.0220501	0.18664
GOTERM_BP_ALL	GO:0048731~system development	60	19.2308	0.000165903	FBGN0041604, FBGN0003888, FBGN0250876, FBGN0052227, FBGN0000611, FBGN0003612, FBGN0004862, FBGN0015391, FBGN0023506, FBGN0014127, FBGN0030330, FBGN0040324, FBGN0053556, FBGN0028550, FBGN0002921, FBGN0003525, FBGN0010333, FBGN0000439, FBGN0003326, FBGN0003328, FBGN0004859, FBGN0011230, FBGN0017397, FBGN0029944, FBGN0003892, FBGN0035357, FBGN0028360, FBGN0025469, FBGN0000497, FBGN0033916, FBGN00399…	228	1417	8566	1.59083	0.22548	0.0416914	0.276173
GOTERM_BP_FAT	GO:0000904~cell morphogenesis involved in differentiation	21	6.73077	0.000185954	FBGN0041604, FBGN0015754, FBGN0003888, FBGN0250876, FBGN0022382, FBGN0052227, FBGN0011592, FBGN0010333, FBGN0020379, FBGN0004636, FBGN0000497, FBGN0003328, FBGN0000578, FBGN0004859, FBGN0250789, FBGN0030800, FBGN0250788, FBGN0003892, FBGN0030330, FBGN0040324, FBGN0035357	215	303	7937	2.55855	0.230944	0.230944	0.306268
GOTERM_BP_3	GO:0048731~system development	60	19.2308	0.000215471	FBGN0041604, FBGN0003888, FBGN0250876, FBGN0052227, FBGN0000611, FBGN0003612, FBGN0004862, FBGN0015391, FBGN0023506, FBGN0014127, FBGN0030330, FBGN0040324, FBGN0053556, FBGN0028550, FBGN0002921, FBGN0003525, FBGN0010333, FBGN0000439, FBGN0003326, FBGN0003328, FBGN0004859, FBGN0011230, FBGN0017397, FBGN0029944, FBGN0003892, FBGN0035357, FBGN0028360, FBGN0025469, FBGN0000497, FBGN0033916, FBGN00399…	215	1417	7971	1.56984	0.0875164	0.0447599	0.302764
GOTERM_BP_4	GO:0007411~axon guidance	13	4.16667	0.000233462	FBGN0041604, FBGN0003888, FBGN0250876, FBGN0022382, FBGN0052227, FBGN0011592, FBGN0010333, FBGN0003328, FBGN0000578, FBGN0250789, FBGN0250788, FBGN0003892, FBGN0040324	201	136	7589	3.60905	0.15553	0.0547906	0.35308
GOTERM_BP_ALL	GO:0007411~axon guidance	13	4.16667	0.000250726	FBGN0041604, FBGN0003888, FBGN0250876, FBGN0022382, FBGN0052227, FBGN0011592, FBGN0010333, FBGN0003328, FBGN0000578, FBGN0250789, FBGN0250788, FBGN0003892, FBGN0040324	228	136	8566	3.59127	0.320342	0.0536725	0.417096
GOTERM_BP_3	GO:0007411~axon guidance	13	4.16667	0.000279511	FBGN0041604, FBGN0003888, FBGN0250876, FBGN0022382, FBGN0052227, FBGN0011592, FBGN0010333, FBGN0003328, FBGN0000578, FBGN0250789, FBGN0250788, FBGN0003892, FBGN0040324	215	136	7971	3.54388	0.112022	0.038829	0.392584
GOTERM_BP_FAT	GO:0007411~axon guidance	13	4.16667	0.000290531	FBGN0041604, FBGN0003888, FBGN0250876, FBGN0022382, FBGN0052227, FBGN0011592, FBGN0010333, FBGN0003328, FBGN0000578, FBGN0250789, FBGN0250788, FBGN0003892, FBGN0040324	215	136	7937	3.52876	0.336542	0.185471	0.478121
GOTERM_BP_4	GO:0048812~neuron projection morphogenesis	19	6.08974	0.000519678	FBGN0041604, FBGN0015754, FBGN0003888, FBGN0250876, FBGN0022382, FBGN0052227, FBGN0011592, FBGN0010333, FBGN0020379, FBGN0003328, FBGN0000578, FBGN0004859, FBGN0250789, FBGN0030800, FBGN0250788, FBGN0003892, FBGN0030330, FBGN0040324, FBGN0035357	201	286	7589	2.50828	0.313634	0.0897957	0.784355
GOTERM_BP_4	GO:0000902~cell morphogenesis	25	8.01282	0.000555752	FBGN0041604, FBGN0003888, FBGN0250876, FBGN0052227, FBGN0000497, FBGN0000578, FBGN0250789, FBGN0002121, FBGN0250788, FBGN0030330, FBGN0040324, FBGN0015754, FBGN0022382, FBGN0001104, FBGN0011592, FBGN0010333, FBGN0020379, FBGN0004636, FBGN0003326, FBGN0003328, FBGN0004859, FBGN0030800, FBGN0029944, FBGN0003892, FBGN0035357	201	442	7589	2.13553	0.331338	0.0773407	0.838587
GOTERM_BP_ALL	GO:0048812~neuron projection morphogenesis	19	6.08974	0.000581177	FBGN0041604, FBGN0015754, FBGN0003888, FBGN0250876, FBGN0022382, FBGN0052227, FBGN0011592, FBGN0010333, FBGN0020379, FBGN0003328, FBGN0000578, FBGN0004859, FBGN0250789, FBGN0030800, FBGN0250788, FBGN0003892, FBGN0030330, FBGN0040324, FBGN0035357	228	286	8566	2.49592	0.591504	0.105874	0.964322
GOTERM_BP_ALL	GO:0032502~developmental process	83	26.6026	0.000582245	FBGN0041604, FBGN0036191, FBGN0003888, FBGN0250876, FBGN0052227, FBGN0000376, FBGN0000611, FBGN0024491, FBGN0004862, FBGN0003612, FBGN0039066, FBGN0015391, FBGN0015625, FBGN0023506, FBGN0014127, FBGN0030330, FBGN0040324, FBGN0030766, FBGN0053556, FBGN0020496, FBGN0028550, FBGN0004895, FBGN0015582, FBGN0002921, FBGN0003137, FBGN0003525, FBGN0010333, FBGN0000439, FBGN0003326, FBGN0040281, FBGN00337…	228	2250	8566	1.38592	0.592175	0.0948527	0.966086
GOTERM_BP_5	GO:0048812~neuron projection morphogenesis	19	6.08974	0.000588681	FBGN0041604, FBGN0015754, FBGN0003888, FBGN0250876, FBGN0022382, FBGN0052227, FBGN0011592, FBGN0010333, FBGN0020379, FBGN0003328, FBGN0000578, FBGN0004859, FBGN0250789, FBGN0030800, FBGN0250788, FBGN0003892, FBGN0030330, FBGN0040324, FBGN0035357	194	286	7239	2.47893	0.381893	0.213802	0.902294
GOTERM_BP_ALL	GO:0031175~neuron projection development	19	6.08974	0.000600036	FBGN0041604, FBGN0015754, FBGN0003888, FBGN0250876, FBGN0022382, FBGN0052227, FBGN0011592, FBGN0010333, FBGN0020379, FBGN0003328, FBGN0000578, FBGN0004859, FBGN0250789, FBGN0030800, FBGN0250788, FBGN0003892, FBGN0030330, FBGN0040324, FBGN0035357	228	287	8566	2.48722	0.603204	0.08829	0.995468
GOTERM_BP_5	GO:0031175~neuron projection development	19	6.08974	0.000613512	FBGN0041604, FBGN0015754, FBGN0003888, FBGN0250876, FBGN0022382, FBGN0052227, FBGN0011592, FBGN0010333, FBGN0020379, FBGN0003328, FBGN0000578, FBGN0004859, FBGN0250789, FBGN0030800, FBGN0250788, FBGN0003892, FBGN0030330, FBGN0040324, FBGN0035357	194	287	7239	2.47029	0.394314	0.153911	0.940187
GOTERM_BP_ALL	GO:0048667~cell morphogenesis involved in neuron differentiation	19	6.08974	0.000622655	FBGN0041604, FBGN0015754, FBGN0003888, FBGN0250876, FBGN0022382, FBGN0052227, FBGN0011592, FBGN0010333, FBGN0020379, FBGN0003328, FBGN0000578, FBGN0004859, FBGN0250789, FBGN0030800, FBGN0250788, FBGN0003892, FBGN0030330, FBGN0040324, FBGN0035357	228	288	8566	2.47859	0.616796	0.0835052	1.03281
GOTERM_BP_ALL	GO:0000902~cell morphogenesis	25	8.01282	0.000635442	FBGN0041604, FBGN0003888, FBGN0250876, FBGN0052227, FBGN0000497, FBGN0000578, FBGN0250789, FBGN0002121, FBGN0250788, FBGN0030330, FBGN0040324, FBGN0015754, FBGN0022382, FBGN0001104, FBGN0011592, FBGN0010333, FBGN0020379, FBGN0004636, FBGN0003326, FBGN0003328, FBGN0004859, FBGN0030800, FBGN0029944, FBGN0003892, FBGN0035357	228	442	8566	2.12501	0.624273	0.0725342	1.05391
GOTERM_BP_5	GO:0048667~cell morphogenesis involved in neuron differentiation	19	6.08974	0.000639243	FBGN0041604, FBGN0015754, FBGN0003888, FBGN0250876, FBGN0022382, FBGN0052227, FBGN0011592, FBGN0010333, FBGN0020379, FBGN0003328, FBGN0000578, FBGN0004859, FBGN0250789, FBGN0030800, FBGN0250788, FBGN0003892, FBGN0030330, FBGN0040324, FBGN0035357	194	288	7239	2.46172	0.406922	0.122438	0.979438
GOTERM_BP_5	GO:0000902~cell morphogenesis	25	8.01282	0.0006442	FBGN0041604, FBGN0003888, FBGN0250876, FBGN0052227, FBGN0000497, FBGN0000578, FBGN0250789, FBGN0002121, FBGN0250788, FBGN0030330, FBGN0040324, FBGN0015754, FBGN0022382, FBGN0001104, FBGN0011592, FBGN0010333, FBGN0020379, FBGN0004636, FBGN0003326, FBGN0003328, FBGN0004859, FBGN0030800, FBGN0029944, FBGN0003892, FBGN0035357	194	442	7239	2.11054	0.40932	0.0999421	0.986997
GOTERM_BP_ALL	GO:0030030~cell projection organization	22	7.05128	0.000666404	FBGN0041604, FBGN0015754, FBGN0003888, FBGN0250876, FBGN0022382, FBGN0000317, FBGN0052227, FBGN0011592, FBGN0010333, FBGN0020379, FBGN0004636, FBGN0000497, FBGN0003328, FBGN0000578, FBGN0004859, FBGN0250789, FBGN0030800, FBGN0250788, FBGN0003892, FBGN0030330, FBGN0040324, FBGN0035357	228	365	8566	2.2645	0.641779	0.0707048	1.105
GOTERM_BP_1	GO:0032502~developmental process	83	26.6026	0.000679207	FBGN0041604, FBGN0036191, FBGN0003888, FBGN0250876, FBGN0052227, FBGN0000376, FBGN0000611, FBGN0024491, FBGN0004862, FBGN0003612, FBGN0039066, FBGN0015391, FBGN0015625, FBGN0023506, FBGN0014127, FBGN0030330, FBGN0040324, FBGN0030766, FBGN0053556, FBGN0020496, FBGN0028550, FBGN0004895, FBGN0015582, FBGN0002921, FBGN0003137, FBGN0003525, FBGN0010333, FBGN0000439, FBGN0003326, FBGN0040281, FBGN00337…	228	2250	8526	1.37945	0.0141669	0.00710871	0.523245
GOTERM_BP_3	GO:0031175~neuron projection development	19	6.08974	0.000683827	FBGN0041604, FBGN0015754, FBGN0003888, FBGN0250876, FBGN0022382, FBGN0052227, FBGN0011592, FBGN0010333, FBGN0020379, FBGN0003328, FBGN0000578, FBGN0004859, FBGN0250789, FBGN0030800, FBGN0250788, FBGN0003892, FBGN0030330, FBGN0040324, FBGN0035357	215	287	7971	2.4544	0.252279	0.070103	0.957929
GOTERM_BP_FAT	GO:0048812~neuron projection morphogenesis	19	6.08974	0.000688825	FBGN0041604, FBGN0015754, FBGN0003888, FBGN0250876, FBGN0022382, FBGN0052227, FBGN0011592, FBGN0010333, FBGN0020379, FBGN0003328, FBGN0000578, FBGN0004859, FBGN0250789, FBGN0030800, FBGN0250788, FBGN0003892, FBGN0030330, FBGN0040324, FBGN0035357	215	286	7937	2.45248	0.622036	0.27698	1.13009
GOTERM_BP_FAT	GO:0031175~neuron projection development	19	6.08974	0.000719466	FBGN0041604, FBGN0015754, FBGN0003888, FBGN0250876, FBGN0022382, FBGN0052227, FBGN0011592, FBGN0010333, FBGN0020379, FBGN0003328, FBGN0000578, FBGN0004859, FBGN0250789, FBGN0030800, FBGN0250788, FBGN0003892, FBGN0030330, FBGN0040324, FBGN0035357	215	287	7937	2.44393	0.638051	0.224357	1.18008
GOTERM_BP_3	GO:0000902~cell morphogenesis	25	8.01282	0.000742312	FBGN0041604, FBGN0003888, FBGN0250876, FBGN0052227, FBGN0000497, FBGN0000578, FBGN0250789, FBGN0002121, FBGN0250788, FBGN0030330, FBGN0040324, FBGN0015754, FBGN0022382, FBGN0001104, FBGN0011592, FBGN0010333, FBGN0020379, FBGN0004636, FBGN0003326, FBGN0003328, FBGN0004859, FBGN0030800, FBGN0029944, FBGN0003892, FBGN0035357	215	442	7971	2.09697	0.270649	0.0611691	1.03946
GOTERM_BP_FAT	GO:0048667~cell morphogenesis involved in neuron differentiation	19	6.08974	0.000749483	FBGN0041604, FBGN0015754, FBGN0003888, FBGN0250876, FBGN0022382, FBGN0052227, FBGN0011592, FBGN0010333, FBGN0020379, FBGN0003328, FBGN0000578, FBGN0004859, FBGN0250789, FBGN0030800, FBGN0250788, FBGN0003892, FBGN0030330, FBGN0040324, FBGN0035357	215	288	7937	2.43545	0.653082	0.19082	1.22903
GOTERM_BP_FAT	GO:0000902~cell morphogenesis	25	8.01282	0.000787807	FBGN0041604, FBGN0003888, FBGN0250876, FBGN0052227, FBGN0000497, FBGN0000578, FBGN0250789, FBGN0002121, FBGN0250788, FBGN0030330, FBGN0040324, FBGN0015754, FBGN0022382, FBGN0001104, FBGN0011592, FBGN0010333, FBGN0020379, FBGN0004636, FBGN0003326, FBGN0003328, FBGN0004859, FBGN0030800, FBGN0029944, FBGN0003892, FBGN0035357	215	442	7937	2.08802	0.67137	0.169287	1.2915
GOTERM_BP_FAT	GO:0030030~cell projection organization	22	7.05128	0.000813449	FBGN0041604, FBGN0015754, FBGN0003888, FBGN0250876, FBGN0022382, FBGN0000317, FBGN0052227, FBGN0011592, FBGN0010333, FBGN0020379, FBGN0004636, FBGN0000497, FBGN0003328, FBGN0000578, FBGN0004859, FBGN0250789, FBGN0030800, FBGN0250788, FBGN0003892, FBGN0030330, FBGN0040324, FBGN0035357	215	365	7937	2.22509	0.683065	0.151386	1.33327
GOTERM_BP_2	GO:0030030~cell projection organization	22	7.05128	0.000932938	FBGN0041604, FBGN0015754, FBGN0003888, FBGN0250876, FBGN0022382, FBGN0000317, FBGN0052227, FBGN0011592, FBGN0010333, FBGN0020379, FBGN0004636, FBGN0000497, FBGN0003328, FBGN0000578, FBGN0004859, FBGN0250789, FBGN0030800, FBGN0250788, FBGN0003892, FBGN0030330, FBGN0040324, FBGN0035357	227	365	8303	2.20465	0.123313	0.0636845	1.09661
GOTERM_BP_4	GO:0022008~neurogenesis	26	8.33333	0.00136082	FBGN0041604, FBGN0003888, FBGN0250876, FBGN0052227, FBGN0000578, FBGN0250789, FBGN0002121, FBGN0250788, FBGN0030330, FBGN0040324, FBGN0015754, FBGN0000210, FBGN0022382, FBGN0001104, FBGN0011592, FBGN0010333, FBGN0020379, FBGN0004636, FBGN0003326, FBGN0003328, FBGN0004859, FBGN0011230, FBGN0030800, FBGN0003892, FBGN0085447, FBGN0035357	201	499	7589	1.96726	0.6269	0.103758	2.04174
GOTERM_BP_ALL	GO:0022008~neurogenesis	26	8.33333	0.0015427	FBGN0041604, FBGN0003888, FBGN0250876, FBGN0052227, FBGN0000578, FBGN0250789, FBGN0002121, FBGN0250788, FBGN0030330, FBGN0040324, FBGN0015754, FBGN0000210, FBGN0022382, FBGN0001104, FBGN0011592, FBGN0010333, FBGN0020379, FBGN0004636, FBGN0003326, FBGN0003328, FBGN0004859, FBGN0011230, FBGN0030800, FBGN0003892, FBGN0085447, FBGN0035357	228	499	8566	1.95756	0.907227	0.123737	2.54057
GOTERM_BP_5	GO:0022008~neurogenesis	26	8.33333	0.00157288	FBGN0041604, FBGN0003888, FBGN0250876, FBGN0052227, FBGN0000578, FBGN0250789, FBGN0002121, FBGN0250788, FBGN0030330, FBGN0040324, FBGN0015754, FBGN0000210, FBGN0022382, FBGN0001104, FBGN0011592, FBGN0010333, FBGN0020379, FBGN0004636, FBGN0003326, FBGN0003328, FBGN0004859, FBGN0011230, FBGN0030800, FBGN0003892, FBGN0085447, FBGN0035357	194	499	7239	1.94424	0.723642	0.148501	2.39384
GOTERM_BP_ALL	GO:0048699~generation of neurons	25	8.01282	0.0018106	FBGN0041604, FBGN0003888, FBGN0250876, FBGN0052227, FBGN0000578, FBGN0250789, FBGN0002121, FBGN0250788, FBGN0030330, FBGN0040324, FBGN0015754, FBGN0000210, FBGN0022382, FBGN0001104, FBGN0011592, FBGN0010333, FBGN0020379, FBGN0004636, FBGN0003326, FBGN0003328, FBGN0004859, FBGN0030800, FBGN0003892, FBGN0085447, FBGN0035357	228	477	8566	1.96909	0.938631	0.136608	2.97552
GOTERM_BP_5	GO:0048699~generation of neurons	25	8.01282	0.00184958	FBGN0041604, FBGN0003888, FBGN0250876, FBGN0052227, FBGN0000578, FBGN0250789, FBGN0002121, FBGN0250788, FBGN0030330, FBGN0040324, FBGN0015754, FBGN0000210, FBGN0022382, FBGN0001104, FBGN0011592, FBGN0010333, FBGN0020379, FBGN0004636, FBGN0003326, FBGN0003328, FBGN0004859, FBGN0030800, FBGN0003892, FBGN0085447, FBGN0035357	194	477	7239	1.95568	0.779644	0.154694	2.80938
GOTERM_BP_4	GO:0048858~cell projection morphogenesis	19	6.08974	0.00189071	FBGN0041604, FBGN0015754, FBGN0003888, FBGN0250876, FBGN0022382, FBGN0052227, FBGN0011592, FBGN0010333, FBGN0020379, FBGN0003328, FBGN0000578, FBGN0004859, FBGN0250789, FBGN0030800, FBGN0250788, FBGN0003892, FBGN0030330, FBGN0040324, FBGN0035357	201	320	7589	2.24178	0.745935	0.128044	2.82617
GOTERM_BP_ALL	GO:0048858~cell projection morphogenesis	19	6.08974	0.00208216	FBGN0041604, FBGN0015754, FBGN0003888, FBGN0250876, FBGN0022382, FBGN0052227, FBGN0011592, FBGN0010333, FBGN0020379, FBGN0003328, FBGN0000578, FBGN0004859, FBGN0250789, FBGN0030800, FBGN0250788, FBGN0003892, FBGN0030330, FBGN0040324, FBGN0035357	228	320	8566	2.23073	0.959638	0.141743	3.41456
GOTERM_BP_5	GO:0048858~cell projection morphogenesis	19	6.08974	0.0021253	FBGN0041604, FBGN0015754, FBGN0003888, FBGN0250876, FBGN0022382, FBGN0052227, FBGN0011592, FBGN0010333, FBGN0020379, FBGN0003328, FBGN0000578, FBGN0004859, FBGN0250789, FBGN0030800, FBGN0250788, FBGN0003892, FBGN0030330, FBGN0040324, FBGN0035357	194	320	7239	2.21554	0.824166	0.159553	3.22179
GOTERM_BP_4	GO:0032989~cellular component morphogenesis	26	8.33333	0.0022772	FBGN0041604, FBGN0003888, FBGN0250876, FBGN0052227, FBGN0000497, FBGN0000578, FBGN0250789, FBGN0002121, FBGN0250788, FBGN0030330, FBGN0040324, FBGN0015754, FBGN0022382, FBGN0001104, FBGN0011592, FBGN0003483, FBGN0010333, FBGN0020379, FBGN0004636, FBGN0003326, FBGN0003328, FBGN0004859, FBGN0030800, FBGN0029944, FBGN0003892, FBGN0035357	201	518	7589	1.8951	0.80806	0.119237	3.39463
GOTERM_BP_3	GO:0048858~cell projection morphogenesis	19	6.08974	0.00234844	FBGN0041604, FBGN0015754, FBGN0003888, FBGN0250876, FBGN0022382, FBGN0052227, FBGN0011592, FBGN0010333, FBGN0020379, FBGN0003328, FBGN0000578, FBGN0004859, FBGN0250789, FBGN0030800, FBGN0250788, FBGN0003892, FBGN0030330, FBGN0040324, FBGN0035357	215	320	7971	2.20129	0.631849	0.105087	3.25427
GOTERM_BP_FAT	GO:0048858~cell projection morphogenesis	19	6.08974	0.00246007	FBGN0041604, FBGN0015754, FBGN0003888, FBGN0250876, FBGN0022382, FBGN0052227, FBGN0011592, FBGN0010333, FBGN0020379, FBGN0003328, FBGN0000578, FBGN0004859, FBGN0250789, FBGN0030800, FBGN0250788, FBGN0003892, FBGN0030330, FBGN0040324, FBGN0035357	215	320	7937	2.1919	0.969128	0.271067	3.98119
GOTERM_BP_4	GO:0030182~neuron differentiation	22	7.05128	0.00248116	FBGN0041604, FBGN0015754, FBGN0003888, FBGN0000210, FBGN0250876, FBGN0022382, FBGN0052227, FBGN0011592, FBGN0010333, FBGN0020379, FBGN0004636, FBGN0003326, FBGN0003328, FBGN0000578, FBGN0004859, FBGN0250789, FBGN0030800, FBGN0250788, FBGN0003892, FBGN0030330, FBGN0040324, FBGN0035357	201	409	7589	2.0309	0.834469	0.112996	3.69337
GOTERM_BP_ALL	GO:0032989~cellular component morphogenesis	26	8.33333	0.00256532	FBGN0041604, FBGN0003888, FBGN0250876, FBGN0052227, FBGN0000497, FBGN0000578, FBGN0250789, FBGN0002121, FBGN0250788, FBGN0030330, FBGN0040324, FBGN0015754, FBGN0022382, FBGN0001104, FBGN0011592, FBGN0003483, FBGN0010333, FBGN0020379, FBGN0004636, FBGN0003326, FBGN0003328, FBGN0004859, FBGN0030800, FBGN0029944, FBGN0003892, FBGN0035357	228	518	8566	1.88576	0.980854	0.141133	4.19107
GOTERM_BP_4	GO:0032990~cell part morphogenesis	19	6.08974	0.00273581	FBGN0041604, FBGN0015754, FBGN0003888, FBGN0250876, FBGN0022382, FBGN0052227, FBGN0011592, FBGN0010333, FBGN0020379, FBGN0003328, FBGN0000578, FBGN0004859, FBGN0250789, FBGN0030800, FBGN0250788, FBGN0003892, FBGN0030330, FBGN0040324, FBGN0035357	201	331	7589	2.16728	0.862405	0.116589	4.06513
GOTERM_BP_ALL	GO:0030182~neuron differentiation	22	7.05128	0.00274876	FBGN0041604, FBGN0015754, FBGN0003888, FBGN0000210, FBGN0250876, FBGN0022382, FBGN0052227, FBGN0011592, FBGN0010333, FBGN0020379, FBGN0004636, FBGN0003326, FBGN0003328, FBGN0000578, FBGN0004859, FBGN0250789, FBGN0030800, FBGN0250788, FBGN0003892, FBGN0030330, FBGN0040324, FBGN0035357	228	409	8566	2.02089	0.985577	0.145293	4.48435
GOTERM_BP_ALL	GO:0032990~cell part morphogenesis	19	6.08974	0.00298224	FBGN0041604, FBGN0015754, FBGN0003888, FBGN0250876, FBGN0022382, FBGN0052227, FBGN0011592, FBGN0010333, FBGN0020379, FBGN0003328, FBGN0000578, FBGN0004859, FBGN0250789, FBGN0030800, FBGN0250788, FBGN0003892, FBGN0030330, FBGN0040324, FBGN0035357	228	331	8566	2.1566	0.989943	0.151485	4.85641
GOTERM_BP_3	GO:0032989~cellular component morphogenesis	26	8.33333	0.0029852	FBGN0041604, FBGN0003888, FBGN0250876, FBGN0052227, FBGN0000497, FBGN0000578, FBGN0250789, FBGN0002121, FBGN0250788, FBGN0030330, FBGN0040324, FBGN0015754, FBGN0022382, FBGN0001104, FBGN0011592, FBGN0003483, FBGN0010333, FBGN0020379, FBGN0004636, FBGN0003326, FBGN0003328, FBGN0004859, FBGN0030800, FBGN0029944, FBGN0003892, FBGN0035357	215	518	7971	1.86088	0.719339	0.109088	4.11952
GOTERM_BP_ALL	GO:0006928~cell motion	18	5.76923	0.00300816	FBGN0041604, FBGN0003888, FBGN0250876, FBGN0022382, FBGN0052227, FBGN0005632, FBGN0011592, FBGN0010333, FBGN0004636, FBGN0003328, FBGN0000578, FBGN0250789, FBGN0017397, FBGN0250788, FBGN0000182, FBGN0003892, FBGN0040324, FBGN0000150	228	305	8566	2.21726	0.990338	0.147843	4.89764
GOTERM_BP_5	GO:0032990~cell part morphogenesis	19	6.08974	0.00306766	FBGN0041604, FBGN0015754, FBGN0003888, FBGN0250876, FBGN0022382, FBGN0052227, FBGN0011592, FBGN0010333, FBGN0020379, FBGN0003328, FBGN0000578, FBGN0004859, FBGN0250789, FBGN0030800, FBGN0250788, FBGN0003892, FBGN0030330, FBGN0040324, FBGN0035357	194	331	7239	2.14192	0.918742	0.164141	4.61906
GOTERM_BP_FAT	GO:0032989~cellular component morphogenesis	26	8.33333	0.00315703	FBGN0041604, FBGN0003888, FBGN0250876, FBGN0052227, FBGN0000497, FBGN0000578, FBGN0250789, FBGN0002121, FBGN0250788, FBGN0030330, FBGN0040324, FBGN0015754, FBGN0022382, FBGN0001104, FBGN0011592, FBGN0003483, FBGN0010333, FBGN0020379, FBGN0004636, FBGN0003326, FBGN0003328, FBGN0004859, FBGN0030800, FBGN0029944, FBGN0003892, FBGN0035357	215	518	7937	1.85294	0.988493	0.290677	5.08172
GOTERM_BP_FAT	GO:0030182~neuron differentiation	22	7.05128	0.00330704	FBGN0041604, FBGN0015754, FBGN0003888, FBGN0000210, FBGN0250876, FBGN0022382, FBGN0052227, FBGN0011592, FBGN0010333, FBGN0020379, FBGN0004636, FBGN0003326, FBGN0003328, FBGN0000578, FBGN0004859, FBGN0250789, FBGN0030800, FBGN0250788, FBGN0003892, FBGN0030330, FBGN0040324, FBGN0035357	215	409	7937	1.98572	0.990696	0.284012	5.31704
GOTERM_BP_3	GO:0032990~cell part morphogenesis	19	6.08974	0.00336534	FBGN0041604, FBGN0015754, FBGN0003888, FBGN0250876, FBGN0022382, FBGN0052227, FBGN0011592, FBGN0010333, FBGN0020379, FBGN0003328, FBGN0000578, FBGN0004859, FBGN0250789, FBGN0030800, FBGN0250788, FBGN0003892, FBGN0030330, FBGN0040324, FBGN0035357	215	331	7971	2.12814	0.761332	0.104351	4.63264
GOTERM_BP_3	GO:0006928~cell motion	18	5.76923	0.00337392	FBGN0041604, FBGN0003888, FBGN0250876, FBGN0022382, FBGN0052227, FBGN0005632, FBGN0011592, FBGN0010333, FBGN0004636, FBGN0003328, FBGN0000578, FBGN0250789, FBGN0017397, FBGN0250788, FBGN0000182, FBGN0003892, FBGN0040324, FBGN0000150	215	305	7971	2.188	0.762203	0.0975082	4.64419
GOTERM_BP_FAT	GO:0006928~cell motion	18	5.76923	0.00353708	FBGN0041604, FBGN0003888, FBGN0250876, FBGN0022382, FBGN0052227, FBGN0005632, FBGN0011592, FBGN0010333, FBGN0004636, FBGN0003328, FBGN0000578, FBGN0250789, FBGN0017397, FBGN0250788, FBGN0000182, FBGN0003892, FBGN0040324, FBGN0000150	215	305	7937	2.17867	0.993284	0.283622	5.67685
GOTERM_BP_ALL	GO:0048856~anatomical structure development	63	20.1923	0.00354094	FBGN0041604, FBGN0003888, FBGN0250876, FBGN0052227, FBGN0000611, FBGN0003612, FBGN0004862, FBGN0015391, FBGN0023506, FBGN0014127, FBGN0030330, FBGN0040324, FBGN0053556, FBGN0028550, FBGN0015582, FBGN0002921, FBGN0003525, FBGN0010333, FBGN0000439, FBGN0003326, FBGN0003328, FBGN0004859, FBGN0011230, FBGN0017397, FBGN0029944, FBGN0003892, FBGN0035357, FBGN0028360, FBGN0025469, FBGN0000497, FBGN00339…	228	1698	8566	1.39395	0.995758	0.152562	5.74121
GOTERM_BP_FAT	GO:0032990~cell part morphogenesis	19	6.08974	0.00356107	FBGN0041604, FBGN0015754, FBGN0003888, FBGN0250876, FBGN0022382, FBGN0052227, FBGN0011592, FBGN0010333, FBGN0020379, FBGN0003328, FBGN0000578, FBGN0004859, FBGN0250789, FBGN0030800, FBGN0250788, FBGN0003892, FBGN0030330, FBGN0040324, FBGN0035357	215	331	7937	2.11906	0.993508	0.270084	5.71429
GOTERM_BP_2	GO:0032989~cellular component morphogenesis	26	8.33333	0.00363478	FBGN0041604, FBGN0003888, FBGN0250876, FBGN0052227, FBGN0000497, FBGN0000578, FBGN0250789, FBGN0002121, FBGN0250788, FBGN0030330, FBGN0040324, FBGN0015754, FBGN0022382, FBGN0001104, FBGN0011592, FBGN0003483, FBGN0010333, FBGN0020379, FBGN0004636, FBGN0003326, FBGN0003328, FBGN0004859, FBGN0030800, FBGN0029944, FBGN0003892, FBGN0035357	227	518	8303	1.83592	0.401565	0.157301	4.21063
GOTERM_BP_2	GO:0006928~cell motion	18	5.76923	0.00399767	FBGN0041604, FBGN0003888, FBGN0250876, FBGN0022382, FBGN0052227, FBGN0005632, FBGN0011592, FBGN0010333, FBGN0004636, FBGN0003328, FBGN0000578, FBGN0250789, FBGN0017397, FBGN0250788, FBGN0000182, FBGN0003892, FBGN0040324, FBGN0000150	227	305	8303	2.15865	0.431527	0.131685	4.62198
GOTERM_BP_4	GO:0048666~neuron development	19	6.08974	0.00451296	FBGN0041604, FBGN0015754, FBGN0003888, FBGN0250876, FBGN0022382, FBGN0052227, FBGN0011592, FBGN0010333, FBGN0020379, FBGN0003328, FBGN0000578, FBGN0004859, FBGN0250789, FBGN0030800, FBGN0250788, FBGN0003892, FBGN0030330, FBGN0040324, FBGN0035357	201	347	7589	2.06734	0.962175	0.158321	6.62252
GOTERM_BP_ALL	GO:0048666~neuron development	19	6.08974	0.0048912	FBGN0041604, FBGN0015754, FBGN0003888, FBGN0250876, FBGN0022382, FBGN0052227, FBGN0011592, FBGN0010333, FBGN0020379, FBGN0003328, FBGN0000578, FBGN0004859, FBGN0250789, FBGN0030800, FBGN0250788, FBGN0003892, FBGN0030330, FBGN0040324, FBGN0035357	228	347	8566	2.05716	0.999474	0.180211	7.84772
GOTERM_BP_5	GO:0048666~neuron development	19	6.08974	0.00504213	FBGN0041604, FBGN0015754, FBGN0003888, FBGN0250876, FBGN0022382, FBGN0052227, FBGN0011592, FBGN0010333, FBGN0020379, FBGN0003328, FBGN0000578, FBGN0004859, FBGN0250789, FBGN0030800, FBGN0250788, FBGN0003892, FBGN0030330, FBGN0040324, FBGN0035357	194	347	7239	2.04315	0.983915	0.205018	7.48571
GOTERM_BP_FAT	GO:0048666~neuron development	19	6.08974	0.00577389	FBGN0041604, FBGN0015754, FBGN0003888, FBGN0250876, FBGN0022382, FBGN0052227, FBGN0011592, FBGN0010333, FBGN0020379, FBGN0003328, FBGN0000578, FBGN0004859, FBGN0250789, FBGN0030800, FBGN0250788, FBGN0003892, FBGN0030330, FBGN0040324, FBGN0035357	215	347	7937	2.02135	0.999719	0.335565	9.10904
GOTERM_BP_ALL	GO:0007409~axonogenesis	13	4.16667	0.00631218	FBGN0041604, FBGN0003888, FBGN0250876, FBGN0022382, FBGN0052227, FBGN0011592, FBGN0010333, FBGN0003328, FBGN0000578, FBGN0250789, FBGN0250788, FBGN0003892, FBGN0040324	228	198	8566	2.46673	0.999942	0.202904	10.0167
GOTERM_BP_5	GO:0007409~axonogenesis	13	4.16667	0.00653573	FBGN0041604, FBGN0003888, FBGN0250876, FBGN0022382, FBGN0052227, FBGN0011592, FBGN0010333, FBGN0003328, FBGN0000578, FBGN0250789, FBGN0250788, FBGN0003892, FBGN0040324	194	198	7239	2.44994	0.995286	0.225165	9.60046
GOTERM_BP_2	GO:0048856~anatomical structure development	63	20.1923	0.0065371	FBGN0041604, FBGN0003888, FBGN0250876, FBGN0052227, FBGN0000611, FBGN0003612, FBGN0004862, FBGN0015391, FBGN0023506, FBGN0014127, FBGN0030330, FBGN0040324, FBGN0053556, FBGN0028550, FBGN0015582, FBGN0002921, FBGN0003525, FBGN0010333, FBGN0000439, FBGN0003326, FBGN0003328, FBGN0004859, FBGN0011230, FBGN0017397, FBGN0029944, FBGN0003892, FBGN0035357, FBGN0028360, FBGN0025469, FBGN0000497, FBGN00339…	227	1698	8303	1.3571	0.603372	0.142836	7.45555
GOTERM_BP_FAT	GO:0007409~axonogenesis	13	4.16667	0.00718551	FBGN0041604, FBGN0003888, FBGN0250876, FBGN0022382, FBGN0052227, FBGN0011592, FBGN0010333, FBGN0003328, FBGN0000578, FBGN0250789, FBGN0250788, FBGN0003892, FBGN0040324	215	198	7937	2.4238	0.999962	0.357713	11.2143
PUBMED_ID	12744843	4	1.28205	0.0106331	FBGN0015754, FBGN0000578, FBGN0010333, FBGN0020379	312	21	14049	8.57692	1	0.722987	18.1532
GOTERM_BP_4	GO:0048813~dendrite morphogenesis	9	2.88462	0.0118991	FBGN0015754, FBGN0000578, FBGN0004859, FBGN0030800, FBGN0011592, FBGN0030330, FBGN0010333, FBGN0020379, FBGN0035357	201	117	7589	2.90432	0.999828	0.292958	16.5846
GOTERM_BP_4	GO:0016358~dendrite development	9	2.88462	0.0118991	FBGN0015754, FBGN0000578, FBGN0004859, FBGN0030800, FBGN0011592, FBGN0030330, FBGN0010333, FBGN0020379, FBGN0035357	201	117	7589	2.90432	0.999828	0.292958	16.5846
GOTERM_BP_ALL	GO:0048813~dendrite morphogenesis	9	2.88462	0.0123523	FBGN0015754, FBGN0000578, FBGN0004859, FBGN0030800, FBGN0011592, FBGN0030330, FBGN0010333, FBGN0020379, FBGN0035357	228	117	8566	2.89001	1	0.298451	18.7122
GOTERM_BP_ALL	GO:0016358~dendrite development	9	2.88462	0.0123523	FBGN0015754, FBGN0000578, FBGN0004859, FBGN0030800, FBGN0011592, FBGN0030330, FBGN0010333, FBGN0020379, FBGN0035357	228	117	8566	2.89001	1	0.298451	18.7122
GOTERM_BP_ALL	GO:0009653~anatomical structure morphogenesis	47	15.0641	0.012587	FBGN0041604, FBGN0003888, FBGN0250876, FBGN0028360, FBGN0052227, FBGN0000611, FBGN0000497, FBGN0004862, FBGN0039907, FBGN0000578, FBGN0250789, FBGN0003975, FBGN0250786, FBGN0250785, FBGN0002121, FBGN0250788, FBGN0014127, FBGN0030330, FBGN0040324, FBGN0053556, FBGN0000210, FBGN0015754, FBGN0004101, FBGN0022382, FBGN0000317, FBGN0015582, FBGN0005632, FBGN0001104, FBGN0001083, FBGN0003483, FBGN00035…	228	1257	8566	1.40477	1	0.29414	19.0335
GOTERM_BP_5	GO:0048813~dendrite morphogenesis	9	2.88462	0.0126633	FBGN0015754, FBGN0000578, FBGN0004859, FBGN0030800, FBGN0011592, FBGN0030330, FBGN0010333, FBGN0020379, FBGN0035357	194	117	7239	2.87034	0.99997	0.310547	17.8122
GOTERM_BP_3	GO:0016358~dendrite development	9	2.88462	0.0132339	FBGN0015754, FBGN0000578, FBGN0004859, FBGN0030800, FBGN0011592, FBGN0030330, FBGN0010333, FBGN0020379, FBGN0035357	215	117	7971	2.85188	0.996524	0.246553	17.0936
GOTERM_BP_ALL	GO:0016043~cellular component organization	62	19.8718	0.0134454	FBGN0041604, FBGN0003888, FBGN0052056, FBGN0027579, FBGN0250876, FBGN0052227, FBGN0038300, FBGN0003612, FBGN0015391, FBGN0000559, FBGN0032195, FBGN0015625, FBGN0010282, FBGN0014127, FBGN0030330, FBGN0012051, FBGN0040324, FBGN0001337, FBGN0053556, FBGN0031392, FBGN0002921, FBGN0003137, FBGN0003525, FBGN0026324, FBGN0010333, FBGN0003326, FBGN0003328, FBGN0037345, FBGN0004859, FBGN0029944, FBGN00038…	228	1768	8566	1.31751	1	0.301918	20.1987
GOTERM_BP_FAT	GO:0048813~dendrite morphogenesis	9	2.88462	0.013549	FBGN0015754, FBGN0000578, FBGN0004859, FBGN0030800, FBGN0011592, FBGN0030330, FBGN0010333, FBGN0020379, FBGN0035357	215	117	7937	2.83971	1	0.473795	20.1485
GOTERM_BP_FAT	GO:0016358~dendrite development	9	2.88462	0.013549	FBGN0015754, FBGN0000578, FBGN0004859, FBGN0030800, FBGN0011592, FBGN0030330, FBGN0010333, FBGN0020379, FBGN0035357	215	117	7937	2.83971	1	0.473795	20.1485
GOTERM_BP_1	GO:0016043~cellular component organization	62	19.8718	0.0147987	FBGN0041604, FBGN0003888, FBGN0052056, FBGN0027579, FBGN0250876, FBGN0052227, FBGN0038300, FBGN0003612, FBGN0015391, FBGN0000559, FBGN0032195, FBGN0015625, FBGN0010282, FBGN0014127, FBGN0030330, FBGN0012051, FBGN0040324, FBGN0001337, FBGN0053556, FBGN0031392, FBGN0002921, FBGN0003137, FBGN0003525, FBGN0026324, FBGN0010333, FBGN0003326, FBGN0003328, FBGN0037345, FBGN0004859, FBGN0029944, FBGN00038…	228	1768	8526	1.31135	0.268819	0.0752887	10.8741
GOTERM_BP_3	GO:0009653~anatomical structure morphogenesis	47	15.0641	0.0152024	FBGN0041604, FBGN0003888, FBGN0250876, FBGN0028360, FBGN0052227, FBGN0000611, FBGN0000497, FBGN0004862, FBGN0039907, FBGN0000578, FBGN0250789, FBGN0003975, FBGN0250786, FBGN0250785, FBGN0002121, FBGN0250788, FBGN0014127, FBGN0030330, FBGN0040324, FBGN0053556, FBGN0000210, FBGN0015754, FBGN0004101, FBGN0022382, FBGN0000317, FBGN0015582, FBGN0005632, FBGN0001104, FBGN0001083, FBGN0003483, FBGN00035…	215	1257	7971	1.38624	0.998512	0.237594	19.3907
GOTERM_BP_2	GO:0009653~anatomical structure morphogenesis	47	15.0641	0.0196353	FBGN0041604, FBGN0003888, FBGN0250876, FBGN0028360, FBGN0052227, FBGN0000611, FBGN0000497, FBGN0004862, FBGN0039907, FBGN0000578, FBGN0250789, FBGN0003975, FBGN0250786, FBGN0250785, FBGN0002121, FBGN0250788, FBGN0014127, FBGN0030330, FBGN0040324, FBGN0053556, FBGN0000210, FBGN0015754, FBGN0004101, FBGN0022382, FBGN0000317, FBGN0015582, FBGN0005632, FBGN0001104, FBGN0001083, FBGN0003483, FBGN00035…	227	1257	8303	1.36764	0.938953	0.207854	20.8855
GOTERM_BP_ALL	GO:0030154~cell differentiation	40	12.8205	0.01997	FBGN0041604, FBGN0003888, FBGN0250876, FBGN0052227, FBGN0000611, FBGN0003495, FBGN0000497, FBGN0004862, FBGN0000578, FBGN0250789, FBGN0002121, FBGN0029161, FBGN0250788, FBGN0030330, FBGN0040324, FBGN0000210, FBGN0015754, FBGN0004101, FBGN0022382, FBGN0000317, FBGN0005632, FBGN0001104, FBGN0003483, FBGN0011592, FBGN0010333, FBGN0020379, FBGN0004636, FBGN0004197, FBGN0041096, FBGN0003326, FBGN00033…	228	1060	8566	1.41774	1	0.346588	28.5543
GOTERM_BP_3	GO:0030154~cell differentiation	40	12.8205	0.0235649	FBGN0041604, FBGN0003888, FBGN0250876, FBGN0052227, FBGN0000611, FBGN0003495, FBGN0000497, FBGN0004862, FBGN0000578, FBGN0250789, FBGN0002121, FBGN0029161, FBGN0250788, FBGN0030330, FBGN0040324, FBGN0000210, FBGN0015754, FBGN0004101, FBGN0022382, FBGN0000317, FBGN0005632, FBGN0001104, FBGN0003483, FBGN0011592, FBGN0010333, FBGN0020379, FBGN0004636, FBGN0004197, FBGN0041096, FBGN0003326, FBGN00033…	215	1060	7971	1.39903	0.99996	0.271464	28.5057
GOTERM_BP_ALL	GO:0048869~cellular developmental process	41	13.141	0.0327193	FBGN0041604, FBGN0003888, FBGN0250876, FBGN0052227, FBGN0000611, FBGN0003495, FBGN0000497, FBGN0004862, FBGN0000578, FBGN0250789, FBGN0002121, FBGN0029161, FBGN0250788, FBGN0030330, FBGN0040324, FBGN0000210, FBGN0015754, FBGN0004101, FBGN0022382, FBGN0000317, FBGN0005632, FBGN0001104, FBGN0003483, FBGN0011592, FBGN0010333, FBGN0020379, FBGN0004636, FBGN0004197, FBGN0041096, FBGN0003326, FBGN00033…	228	1131	8566	1.36196	1	0.426991	42.5638
GOTERM_BP_ALL	GO:0032501~multicellular organismal process	88	28.2051	0.0356704	FBGN0041604, FBGN0052056, FBGN0036191, FBGN0033039, FBGN0003888, FBGN0250876, FBGN0052227, FBGN0000376, FBGN0000611, FBGN0024491, FBGN0004862, FBGN0003612, FBGN0039066, FBGN0015391, FBGN0015625, FBGN0023506, FBGN0014127, FBGN0030330, FBGN0040324, FBGN0030766, FBGN0053556, FBGN0020496, FBGN0028550, FBGN0004895, FBGN0015582, FBGN0002921, FBGN0003137, FBGN0003525, FBGN0010333, FBGN0000439, FBGN00033…	228	2786	8566	1.18671	1	0.441593	45.4158
GOTERM_BP_1	GO:0032501~multicellular organismal process	88	28.2051	0.0398048	FBGN0041604, FBGN0052056, FBGN0036191, FBGN0033039, FBGN0003888, FBGN0250876, FBGN0052227, FBGN0000376, FBGN0000611, FBGN0024491, FBGN0004862, FBGN0003612, FBGN0039066, FBGN0015391, FBGN0015625, FBGN0023506, FBGN0014127, FBGN0030330, FBGN0040324, FBGN0030766, FBGN0053556, FBGN0020496, FBGN0028550, FBGN0004895, FBGN0015582, FBGN0002921, FBGN0003137, FBGN0003525, FBGN0010333, FBGN0000439, FBGN00033…	228	2786	8526	1.18117	0.573862	0.15684	26.9212
GOTERM_BP_4	GO:0048468~cell development	30	9.61538	0.0438122	FBGN0041604, FBGN0003888, FBGN0250876, FBGN0052227, FBGN0000611, FBGN0003495, FBGN0000497, FBGN0000578, FBGN0250789, FBGN0002121, FBGN0250788, FBGN0030330, FBGN0040324, FBGN0015754, FBGN0000210, FBGN0022382, FBGN0001104, FBGN0003483, FBGN0011592, FBGN0010333, FBGN0020379, FBGN0004636, FBGN0004197, FBGN0003328, FBGN0004859, FBGN0011230, FBGN0030800, FBGN0000182, FBGN0003892, FBGN0035357	201	796	7589	1.42297	1	0.464079	49.2711
GOTERM_BP_2	GO:0048869~cellular developmental process	41	13.141	0.0468835	FBGN0041604, FBGN0003888, FBGN0250876, FBGN0052227, FBGN0000611, FBGN0003495, FBGN0000497, FBGN0004862, FBGN0000578, FBGN0250789, FBGN0002121, FBGN0029161, FBGN0250788, FBGN0030330, FBGN0040324, FBGN0000210, FBGN0015754, FBGN0004101, FBGN0022382, FBGN0000317, FBGN0005632, FBGN0001104, FBGN0003483, FBGN0011592, FBGN0010333, FBGN0020379, FBGN0004636, FBGN0004197, FBGN0041096, FBGN0003326, FBGN00033…	227	1131	8303	1.32596	0.998853	0.287181	43.293
GOTERM_BP_ALL	GO:0048468~cell development	30	9.61538	0.0477144	FBGN0041604, FBGN0003888, FBGN0250876, FBGN0052227, FBGN0000611, FBGN0003495, FBGN0000497, FBGN0000578, FBGN0250789, FBGN0002121, FBGN0250788, FBGN0030330, FBGN0040324, FBGN0015754, FBGN0000210, FBGN0022382, FBGN0001104, FBGN0003483, FBGN0011592, FBGN0010333, FBGN0020379, FBGN0004636, FBGN0004197, FBGN0003328, FBGN0004859, FBGN0011230, FBGN0030800, FBGN0000182, FBGN0003892, FBGN0035357	228	796	8566	1.41596	1	0.49252	55.7323
Annotation Cluster 6	Enrichment Score: 2.596369162929328
Category	Term	Count	%	PValue	Genes	List Total	Pop Hits	Pop Total	Fold Enrichment	Bonferroni	Benjamini	FDR
GOTERM_BP_4	GO:0060541~respiratory system development	12	3.84615	0.0023053	FBGN0003328, FBGN0004101, FBGN0004859, FBGN0002921, FBGN0024230, FBGN0250785, FBGN0014127, FBGN0003525, FBGN0010333, FBGN0030805, FBGN0000150, FBGN0053556	201	153	7589	2.96127	0.811934	0.112507	3.43583
GOTERM_BP_ALL	GO:0060541~respiratory system development	12	3.84615	0.00244033	FBGN0003328, FBGN0004101, FBGN0004859, FBGN0002921, FBGN0024230, FBGN0250785, FBGN0014127, FBGN0003525, FBGN0010333, FBGN0030805, FBGN0000150, FBGN0053556	228	153	8566	2.94668	0.976779	0.145107	3.99076
GOTERM_BP_ALL	GO:0007424~open tracheal system development	12	3.84615	0.00244033	FBGN0003328, FBGN0004101, FBGN0004859, FBGN0002921, FBGN0024230, FBGN0250785, FBGN0014127, FBGN0003525, FBGN0010333, FBGN0030805, FBGN0000150, FBGN0053556	228	153	8566	2.94668	0.976779	0.145107	3.99076
GOTERM_BP_5	GO:0007424~open tracheal system development	12	3.84615	0.00250975	FBGN0003328, FBGN0004101, FBGN0004859, FBGN0002921, FBGN0024230, FBGN0250785, FBGN0014127, FBGN0003525, FBGN0010333, FBGN0030805, FBGN0000150, FBGN0053556	194	153	7239	2.92662	0.871656	0.146087	3.79412
GOTERM_BP_FAT	GO:0007424~open tracheal system development	12	3.84615	0.00276863	FBGN0003328, FBGN0004101, FBGN0004859, FBGN0002921, FBGN0024230, FBGN0250785, FBGN0014127, FBGN0003525, FBGN0010333, FBGN0030805, FBGN0000150, FBGN0053556	215	153	7937	2.89539	0.980054	0.278359	4.46989
GOTERM_BP_FAT	GO:0060541~respiratory system development	12	3.84615	0.00276863	FBGN0003328, FBGN0004101, FBGN0004859, FBGN0002921, FBGN0024230, FBGN0250785, FBGN0014127, FBGN0003525, FBGN0010333, FBGN0030805, FBGN0000150, FBGN0053556	215	153	7937	2.89539	0.980054	0.278359	4.46989
Annotation Cluster 7	Enrichment Score: 2.5868002042549434
Category	Term	Count	%	PValue	Genes	List Total	Pop Hits	Pop Total	Fold Enrichment	Bonferroni	Benjamini	FDR
GOTERM_BP_ALL	GO:0009987~cellular process	172	55.1282	6.7642e-06	FBGN0041604, FBGN0038608, FBGN0038876, FBGN0033367, FBGN0051075, FBGN0002183, FBGN0250876, FBGN0038588, FBGN0052227, FBGN0000611, FBGN0052533, FBGN0038300, FBGN0024491, FBGN0027093, FBGN0038306, FBGN0000559, FBGN0015625, FBGN0010282, FBGN0259113, FBGN0036686, FBGN0030330, FBGN0042083, FBGN0053556, FBGN0039348, FBGN0020496, FBGN0004895, FBGN0002921, FBGN0035064, FBGN0019932, FBGN0030863, FBGN00004…	228	5280	8566	1.22388	0.0103628	0.0103628	0.0112741
GOTERM_BP_1	GO:0009987~cellular process	172	55.1282	1.00637e-05	FBGN0041604, FBGN0038608, FBGN0038876, FBGN0033367, FBGN0051075, FBGN0002183, FBGN0250876, FBGN0038588, FBGN0052227, FBGN0000611, FBGN0052533, FBGN0038300, FBGN0024491, FBGN0027093, FBGN0038306, FBGN0000559, FBGN0015625, FBGN0010282, FBGN0259113, FBGN0036686, FBGN0030330, FBGN0042083, FBGN0053556, FBGN0039348, FBGN0020496, FBGN0004895, FBGN0002921, FBGN0035064, FBGN0019932, FBGN0030863, FBGN00004…	228	5280	8526	1.21816	0.000211317	0.000211317	0.00777029
GOTERM_BP_ALL	GO:0034641~cellular nitrogen compound metabolic process	55	17.6282	0.00181701	FBGN0038608, FBGN0037713, FBGN0002183, FBGN0000376, FBGN0000611, FBGN0052533, FBGN0038295, FBGN0000100, FBGN0024491, FBGN0035644, FBGN0039066, FBGN0022772, FBGN0027093, FBGN0010282, FBGN0259113, FBGN0014930, FBGN0042083, FBGN0027375, FBGN0031392, FBGN0020496, FBGN0033688, FBGN0004895, FBGN0034065, FBGN0002921, FBGN0032076, FBGN0035064, FBGN0019932, FBGN0037708, FBGN0026324, FBGN0000439, FBGN00337…	228	1390	8566	1.48659	0.939235	0.130674	2.98591
GOTERM_BP_3	GO:0034641~cellular nitrogen compound metabolic process	55	17.6282	0.00228977	FBGN0038608, FBGN0037713, FBGN0002183, FBGN0000376, FBGN0000611, FBGN0052533, FBGN0038295, FBGN0000100, FBGN0024491, FBGN0035644, FBGN0039066, FBGN0022772, FBGN0027093, FBGN0010282, FBGN0259113, FBGN0014930, FBGN0042083, FBGN0027375, FBGN0031392, FBGN0020496, FBGN0033688, FBGN0004895, FBGN0034065, FBGN0002921, FBGN0032076, FBGN0035064, FBGN0019932, FBGN0037708, FBGN0026324, FBGN0000439, FBGN00337…	215	1390	7971	1.46697	0.622532	0.11466	3.17418
GOTERM_BP_ALL	GO:0044249~cellular biosynthetic process	59	18.9103	0.00249813	FBGN0038876, FBGN0033367, FBGN0027579, FBGN0002183, FBGN0000376, FBGN0000611, FBGN0038295, FBGN0000100, FBGN0024491, FBGN0035644, FBGN0027093, FBGN0039066, FBGN0022772, FBGN0000559, FBGN0032168, FBGN0010282, FBGN0259113, FBGN0014930, FBGN0053002, FBGN0020496, FBGN0004895, FBGN0002921, FBGN0032076, FBGN0035064, FBGN0019932, FBGN0026324, FBGN0000439, FBGN0033782, FBGN0032350, FBGN0027791, FBGN00307…	228	1541	8566	1.43844	0.978761	0.142794	4.08344
GOTERM_BP_3	GO:0044249~cellular biosynthetic process	59	18.9103	0.00316292	FBGN0038876, FBGN0033367, FBGN0027579, FBGN0002183, FBGN0000376, FBGN0000611, FBGN0038295, FBGN0000100, FBGN0024491, FBGN0035644, FBGN0027093, FBGN0039066, FBGN0022772, FBGN0000559, FBGN0032168, FBGN0010282, FBGN0259113, FBGN0014930, FBGN0053002, FBGN0020496, FBGN0004895, FBGN0002921, FBGN0032076, FBGN0035064, FBGN0019932, FBGN0026324, FBGN0000439, FBGN0033782, FBGN0032350, FBGN0027791, FBGN00307…	215	1541	7971	1.41946	0.739817	0.106132	4.35972
GOTERM_BP_ALL	GO:0009058~biosynthetic process	60	19.2308	0.00335378	FBGN0038876, FBGN0033367, FBGN0027579, FBGN0002183, FBGN0000376, FBGN0000611, FBGN0038295, FBGN0000100, FBGN0024491, FBGN0035644, FBGN0027093, FBGN0039066, FBGN0022772, FBGN0000559, FBGN0032168, FBGN0259113, FBGN0010282, FBGN0014930, FBGN0053002, FBGN0020496, FBGN0004895, FBGN0015582, FBGN0002921, FBGN0032076, FBGN0035064, FBGN0019932, FBGN0026324, FBGN0000439, FBGN0033782, FBGN0032350, FBGN00277…	228	1594	8566	1.41418	0.994335	0.1584	5.44567
GOTERM_BP_ALL	GO:0044237~cellular metabolic process	106	33.9744	0.00343621	FBGN0038608, FBGN0038876, FBGN0033367, FBGN0051075, FBGN0002183, FBGN0038588, FBGN0000611, FBGN0052533, FBGN0024491, FBGN0027093, FBGN0038306, FBGN0000559, FBGN0259113, FBGN0010282, FBGN0042083, FBGN0039348, FBGN0020496, FBGN0004895, FBGN0002921, FBGN0035064, FBGN0019932, FBGN0030863, FBGN0000439, FBGN0028484, FBGN0259101, FBGN0027791, FBGN0000063, FBGN0050446, FBGN0020385, FBGN0000579, FBGN00039…	228	3202	8566	1.24373	0.995013	0.152659	5.57595
GOTERM_BP_2	GO:0009058~biosynthetic process	60	19.2308	0.0060829	FBGN0038876, FBGN0033367, FBGN0027579, FBGN0002183, FBGN0000376, FBGN0000611, FBGN0038295, FBGN0000100, FBGN0024491, FBGN0035644, FBGN0027093, FBGN0039066, FBGN0022772, FBGN0000559, FBGN0032168, FBGN0259113, FBGN0010282, FBGN0014930, FBGN0053002, FBGN0020496, FBGN0004895, FBGN0015582, FBGN0002921, FBGN0032076, FBGN0035064, FBGN0019932, FBGN0026324, FBGN0000439, FBGN0033782, FBGN0032350, FBGN00277…	227	1594	8303	1.3768	0.576968	0.158073	6.95446
GOTERM_BP_2	GO:0044237~cellular metabolic process	106	33.9744	0.00856479	FBGN0038608, FBGN0038876, FBGN0033367, FBGN0051075, FBGN0002183, FBGN0038588, FBGN0000611, FBGN0052533, FBGN0024491, FBGN0027093, FBGN0038306, FBGN0000559, FBGN0259113, FBGN0010282, FBGN0042083, FBGN0039348, FBGN0020496, FBGN0004895, FBGN0002921, FBGN0035064, FBGN0019932, FBGN0030863, FBGN0000439, FBGN0028484, FBGN0259101, FBGN0027791, FBGN0000063, FBGN0050446, FBGN0020385, FBGN0000579, FBGN00039…	227	3202	8303	1.21086	0.702647	0.159083	9.66254
GOTERM_BP_ALL	GO:0006807~nitrogen compound metabolic process	56	17.9487	0.0119564	FBGN0038608, FBGN0037713, FBGN0002183, FBGN0000376, FBGN0000611, FBGN0052533, FBGN0038295, FBGN0000100, FBGN0024491, FBGN0035644, FBGN0027093, FBGN0039066, FBGN0022772, FBGN0010282, FBGN0259113, FBGN0014930, FBGN0042083, FBGN0027375, FBGN0031392, FBGN0040323, FBGN0020496, FBGN0033688, FBGN0004895, FBGN0034065, FBGN0002921, FBGN0032076, FBGN0035064, FBGN0019932, FBGN0037708, FBGN0026324, FBGN00004…	228	1554	8566	1.35388	1	0.299687	18.1673
GOTERM_BP_2	GO:0006807~nitrogen compound metabolic process	56	17.9487	0.0197613	FBGN0038608, FBGN0037713, FBGN0002183, FBGN0000376, FBGN0000611, FBGN0052533, FBGN0038295, FBGN0000100, FBGN0024491, FBGN0035644, FBGN0027093, FBGN0039066, FBGN0022772, FBGN0010282, FBGN0259113, FBGN0014930, FBGN0042083, FBGN0027375, FBGN0031392, FBGN0040323, FBGN0020496, FBGN0033688, FBGN0004895, FBGN0034065, FBGN0002921, FBGN0032076, FBGN0035064, FBGN0019932, FBGN0037708, FBGN0026324, FBGN00004…	227	1554	8303	1.31809	0.94005	0.194651	21.0055
GOTERM_BP_ALL	GO:0006139~nucleobase, nucleoside, nucleotide and nucleic acid metabolic process	44	14.1026	0.0404117	FBGN0038608, FBGN0016694, FBGN0002183, FBGN0037713, FBGN0000376, FBGN0000611, FBGN0052533, FBGN0053260, FBGN0038295, FBGN0000100, FBGN0024491, FBGN0035644, FBGN0022772, FBGN0027093, FBGN0039066, FBGN0020385, FBGN0003975, FBGN0010282, FBGN0259113, FBGN0000150, FBGN0039790, FBGN0027375, FBGN0040305, FBGN0031392, FBGN0020496, FBGN0033688, FBGN0036300, FBGN0004101, FBGN0004895, FBGN0034065, FBGN00029…	228	1250	8566	1.32247	1	0.457101	49.7209
GOTERM_BP_3	GO:0006139~nucleobase, nucleoside, nucleotide and nucleic acid metabolic process	44	14.1026	0.0474904	FBGN0038608, FBGN0016694, FBGN0002183, FBGN0037713, FBGN0000376, FBGN0000611, FBGN0052533, FBGN0053260, FBGN0038295, FBGN0000100, FBGN0024491, FBGN0035644, FBGN0022772, FBGN0027093, FBGN0039066, FBGN0020385, FBGN0003975, FBGN0010282, FBGN0259113, FBGN0000150, FBGN0039790, FBGN0027375, FBGN0040305, FBGN0031392, FBGN0020496, FBGN0033688, FBGN0036300, FBGN0004101, FBGN0004895, FBGN0034065, FBGN00029…	215	1250	7971	1.30502	1	0.374975	49.5723
Annotation Cluster 8	Enrichment Score: 2.4004794143368717
Category	Term	Count	%	PValue	Genes	List Total	Pop Hits	Pop Total	Fold Enrichment	Bonferroni	Benjamini	FDR
GOTERM_BP_4	GO:0042398~cellular amino acid derivative biosynthetic process	5	1.60256	0.00383474	FBGN0046114, FBGN0001208, FBGN0037723, FBGN0030407, FBGN0019932	201	25	7589	7.55124	0.938066	0.143189	5.65414
GOTERM_BP_ALL	GO:0042398~cellular amino acid derivative biosynthetic process	5	1.60256	0.003921	FBGN0046114, FBGN0001208, FBGN0037723, FBGN0030407, FBGN0019932	228	25	8566	7.51404	0.997643	0.158747	6.33867
GOTERM_BP_5	GO:0042398~cellular amino acid derivative biosynthetic process	5	1.60256	0.00399328	FBGN0046114, FBGN0001208, FBGN0037723, FBGN0030407, FBGN0019932	194	25	7239	7.46289	0.961957	0.184794	5.9731
GOTERM_BP_FAT	GO:0042398~cellular amino acid derivative biosynthetic process	5	1.60256	0.00416505	FBGN0046114, FBGN0001208, FBGN0037723, FBGN0030407, FBGN0019932	215	25	7937	7.38326	0.997242	0.292959	6.6525
Annotation Cluster 9	Enrichment Score: 2.3214070854159012
Category	Term	Count	%	PValue	Genes	List Total	Pop Hits	Pop Total	Fold Enrichment	Bonferroni	Benjamini	FDR
GOTERM_BP_ALL	GO:0006519~cellular amino acid and derivative metabolic process	17	5.44872	7.3133e-05	FBGN0032997, FBGN0050446, FBGN0037723, FBGN0032076, FBGN0030407, FBGN0035064, FBGN0019932, FBGN0046114, FBGN0027093, FBGN0001208, FBGN0020385, FBGN0032350, FBGN0038074, FBGN0023535, FBGN0005674, FBGN0042083, FBGN0028962	228	199	8566	3.20951	0.106518	0.036847	0.12183
GOTERM_BP_3	GO:0006519~cellular amino acid and derivative metabolic process	17	5.44872	8.39732e-05	FBGN0032997, FBGN0050446, FBGN0037723, FBGN0032076, FBGN0030407, FBGN0035064, FBGN0019932, FBGN0046114, FBGN0027093, FBGN0001208, FBGN0020385, FBGN0032350, FBGN0038074, FBGN0023535, FBGN0005674, FBGN0042083, FBGN0028962	215	199	7971	3.16716	0.0350607	0.0350607	0.118094
GOTERM_BP_4	GO:0044106~cellular amine metabolic process	14	4.48718	0.000588754	FBGN0032997, FBGN0037723, FBGN0032076, FBGN0035064, FBGN0019932, FBGN0027093, FBGN0001208, FBGN0020385, FBGN0032350, FBGN0038074, FBGN0023535, FBGN0005674, FBGN0042083, FBGN0028962	201	172	7589	3.07318	0.347134	0.0685976	0.888178
GOTERM_BP_ALL	GO:0044106~cellular amine metabolic process	14	4.48718	0.000632945	FBGN0032997, FBGN0037723, FBGN0032076, FBGN0035064, FBGN0019932, FBGN0027093, FBGN0001208, FBGN0020385, FBGN0032350, FBGN0038074, FBGN0023535, FBGN0005674, FBGN0042083, FBGN0028962	228	172	8566	3.05804	0.622824	0.0780402	1.04979
GOTERM_BP_5	GO:0044106~cellular amine metabolic process	14	4.48718	0.000650309	FBGN0032997, FBGN0037723, FBGN0032076, FBGN0035064, FBGN0019932, FBGN0027093, FBGN0001208, FBGN0020385, FBGN0032350, FBGN0038074, FBGN0023535, FBGN0005674, FBGN0042083, FBGN0028962	194	172	7239	3.03722	0.412263	0.0847694	0.996313
GOTERM_BP_4	GO:0009309~amine biosynthetic process	7	2.24359	0.00135582	FBGN0032997, FBGN0001208, FBGN0032350, FBGN0020385, FBGN0037723, FBGN0032076, FBGN0019932	201	47	7589	5.62327	0.625543	0.115546	2.0343
GOTERM_BP_ALL	GO:0009309~amine biosynthetic process	7	2.24359	0.00140273	FBGN0032997, FBGN0001208, FBGN0032350, FBGN0020385, FBGN0037723, FBGN0032076, FBGN0019932	228	47	8566	5.59556	0.884874	0.119408	2.3126
GOTERM_BP_5	GO:0009309~amine biosynthetic process	7	2.24359	0.00143568	FBGN0032997, FBGN0001208, FBGN0032350, FBGN0020385, FBGN0037723, FBGN0032076, FBGN0019932	194	47	7239	5.55747	0.690808	0.15438	2.18718
GOTERM_BP_FAT	GO:0009309~amine biosynthetic process	7	2.24359	0.00152758	FBGN0032997, FBGN0001208, FBGN0032350, FBGN0020385, FBGN0037723, FBGN0032076, FBGN0019932	215	47	7937	5.49817	0.884512	0.194151	2.48996
SP_PIR_KEYWORDS	ligase	13	4.16667	0.00178107	FBGN0052056, FBGN0033260, FBGN0030407, FBGN0035064, FBGN0030863, FBGN0039767, FBGN0046114, FBGN0027093, FBGN0020385, FBGN0039341, FBGN0005674, FBGN0028962, FBGN0042083	301	193	12980	2.90465	0.341072	0.0508065	2.26567
GOTERM_BP_4	GO:0043436~oxoacid metabolic process	17	5.44872	0.0019869	FBGN0032997, FBGN0050446, FBGN0051075, FBGN0032076, FBGN0030407, FBGN0035064, FBGN0027093, FBGN0001208, FBGN0036691, FBGN0020385, FBGN0032350, FBGN0038074, FBGN0023535, FBGN0029969, FBGN0005674, FBGN0042083, FBGN0028962	201	270	7589	2.37724	0.763059	0.122698	2.96794
GOTERM_BP_4	GO:0006520~cellular amino acid metabolic process	12	3.84615	0.00207742	FBGN0032997, FBGN0027093, FBGN0001208, FBGN0032350, FBGN0020385, FBGN0038074, FBGN0032076, FBGN0023535, FBGN0035064, FBGN0005674, FBGN0042083, FBGN0028962	201	151	7589	3.00049	0.77812	0.117916	3.10119
GOTERM_BP_ALL	GO:0019752~carboxylic acid metabolic process	17	5.44872	0.00215779	FBGN0032997, FBGN0050446, FBGN0051075, FBGN0032076, FBGN0030407, FBGN0035064, FBGN0027093, FBGN0001208, FBGN0036691, FBGN0020385, FBGN0032350, FBGN0038074, FBGN0023535, FBGN0029969, FBGN0005674, FBGN0042083, FBGN0028962	228	270	8566	2.36553	0.964085	0.140332	3.5365
GOTERM_BP_ALL	GO:0043436~oxoacid metabolic process	17	5.44872	0.00215779	FBGN0032997, FBGN0050446, FBGN0051075, FBGN0032076, FBGN0030407, FBGN0035064, FBGN0027093, FBGN0001208, FBGN0036691, FBGN0020385, FBGN0032350, FBGN0038074, FBGN0023535, FBGN0029969, FBGN0005674, FBGN0042083, FBGN0028962	228	270	8566	2.36553	0.964085	0.140332	3.5365
GOTERM_BP_ALL	GO:0006082~organic acid metabolic process	17	5.44872	0.00215779	FBGN0032997, FBGN0050446, FBGN0051075, FBGN0032076, FBGN0030407, FBGN0035064, FBGN0027093, FBGN0001208, FBGN0036691, FBGN0020385, FBGN0032350, FBGN0038074, FBGN0023535, FBGN0029969, FBGN0005674, FBGN0042083, FBGN0028962	228	270	8566	2.36553	0.964085	0.140332	3.5365
GOTERM_BP_ALL	GO:0006520~cellular amino acid metabolic process	12	3.84615	0.00220012	FBGN0032997, FBGN0027093, FBGN0001208, FBGN0032350, FBGN0020385, FBGN0038074, FBGN0032076, FBGN0023535, FBGN0035064, FBGN0005674, FBGN0042083, FBGN0028962	228	151	8566	2.98571	0.966356	0.137116	3.60469
GOTERM_BP_5	GO:0019752~carboxylic acid metabolic process	17	5.44872	0.00221859	FBGN0032997, FBGN0050446, FBGN0051075, FBGN0032076, FBGN0030407, FBGN0035064, FBGN0027093, FBGN0001208, FBGN0036691, FBGN0020385, FBGN0032350, FBGN0038074, FBGN0023535, FBGN0029969, FBGN0005674, FBGN0042083, FBGN0028962	194	270	7239	2.34943	0.837097	0.152076	3.36097
GOTERM_BP_5	GO:0006520~cellular amino acid metabolic process	12	3.84615	0.00226271	FBGN0032997, FBGN0027093, FBGN0001208, FBGN0032350, FBGN0020385, FBGN0038074, FBGN0032076, FBGN0023535, FBGN0035064, FBGN0005674, FBGN0042083, FBGN0028962	194	151	7239	2.96539	0.842877	0.142923	3.42672
GOTERM_BP_3	GO:0006082~organic acid metabolic process	17	5.44872	0.00242829	FBGN0032997, FBGN0050446, FBGN0051075, FBGN0032076, FBGN0030407, FBGN0035064, FBGN0027093, FBGN0001208, FBGN0036691, FBGN0020385, FBGN0032350, FBGN0038074, FBGN0023535, FBGN0029969, FBGN0005674, FBGN0042083, FBGN0028962	215	270	7971	2.33432	0.644161	0.0981687	3.36316
GOTERM_MF_2	GO:0016874~ligase activity	15	4.80769	0.00365932	FBGN0032997, FBGN0052056, FBGN0033260, FBGN0030407, FBGN0035064, FBGN0030863, FBGN0046114, FBGN0039767, FBGN0027093, FBGN0020385, FBGN0011230, FBGN0039341, FBGN0005674, FBGN0042083, FBGN0028962	259	236	9851	2.41746	0.173565	0.0909151	3.4991
GOTERM_MF_ALL	GO:0016874~ligase activity	15	4.80769	0.00383656	FBGN0032997, FBGN0052056, FBGN0033260, FBGN0030407, FBGN0035064, FBGN0030863, FBGN0046114, FBGN0039767, FBGN0027093, FBGN0020385, FBGN0011230, FBGN0039341, FBGN0005674, FBGN0042083, FBGN0028962	266	236	10068	2.4057	0.870616	0.494222	5.43067
GOTERM_BP_ALL	GO:0042180~cellular ketone metabolic process	17	5.44872	0.00433999	FBGN0032997, FBGN0050446, FBGN0051075, FBGN0032076, FBGN0030407, FBGN0035064, FBGN0027093, FBGN0001208, FBGN0036691, FBGN0020385, FBGN0032350, FBGN0038074, FBGN0023535, FBGN0029969, FBGN0005674, FBGN0042083, FBGN0028962	228	290	8566	2.20239	0.998767	0.16559	6.99319
GOTERM_BP_3	GO:0042180~cellular ketone metabolic process	17	5.44872	0.00492877	FBGN0032997, FBGN0050446, FBGN0051075, FBGN0032076, FBGN0030407, FBGN0035064, FBGN0027093, FBGN0001208, FBGN0036691, FBGN0020385, FBGN0032350, FBGN0038074, FBGN0023535, FBGN0029969, FBGN0005674, FBGN0042083, FBGN0028962	215	290	7971	2.17333	0.877532	0.122996	6.71627
GOTERM_BP_4	GO:0044271~nitrogen compound biosynthetic process	13	4.16667	0.0200815	FBGN0032997, FBGN0002921, FBGN0037723, FBGN0032076, FBGN0030407, FBGN0019932, FBGN0038295, FBGN0001208, FBGN0020385, FBGN0032350, FBGN0014930, FBGN0000150, FBGN0039790	201	233	7589	2.10657	1	0.342708	26.4573
GOTERM_BP_ALL	GO:0044271~nitrogen compound biosynthetic process	13	4.16667	0.0210387	FBGN0032997, FBGN0002921, FBGN0037723, FBGN0032076, FBGN0030407, FBGN0019932, FBGN0038295, FBGN0001208, FBGN0020385, FBGN0032350, FBGN0014930, FBGN0000150, FBGN0039790	228	233	8566	2.09619	1	0.346402	29.8419
GOTERM_BP_FAT	GO:0044271~nitrogen compound biosynthetic process	13	4.16667	0.0233969	FBGN0032997, FBGN0002921, FBGN0037723, FBGN0032076, FBGN0030407, FBGN0019932, FBGN0038295, FBGN0001208, FBGN0020385, FBGN0032350, FBGN0014930, FBGN0000150, FBGN0039790	215	233	7937	2.05971	1	0.487564	32.3275
GOTERM_BP_4	GO:0016053~organic acid biosynthetic process	6	1.92308	0.0262719	FBGN0032997, FBGN0036691, FBGN0032350, FBGN0020385, FBGN0032076, FBGN0029969	201	64	7589	3.53965	1	0.361261	33.1892
GOTERM_BP_ALL	GO:0016053~organic acid biosynthetic process	6	1.92308	0.0268938	FBGN0032997, FBGN0036691, FBGN0032350, FBGN0020385, FBGN0032076, FBGN0029969	228	64	8566	3.5222	1	0.389773	36.5178
GOTERM_BP_ALL	GO:0046394~carboxylic acid biosynthetic process	6	1.92308	0.0268938	FBGN0032997, FBGN0036691, FBGN0032350, FBGN0020385, FBGN0032076, FBGN0029969	228	64	8566	3.5222	1	0.389773	36.5178
GOTERM_BP_5	GO:0046394~carboxylic acid biosynthetic process	6	1.92308	0.0274162	FBGN0032997, FBGN0036691, FBGN0032350, FBGN0020385, FBGN0032076, FBGN0029969	194	64	7239	3.49823	1	0.433227	34.8121
GOTERM_BP_FAT	GO:0046394~carboxylic acid biosynthetic process	6	1.92308	0.0286546	FBGN0032997, FBGN0036691, FBGN0032350, FBGN0020385, FBGN0032076, FBGN0029969	215	64	7937	3.4609	1	0.525924	38.0925
GOTERM_BP_FAT	GO:0016053~organic acid biosynthetic process	6	1.92308	0.0286546	FBGN0032997, FBGN0036691, FBGN0032350, FBGN0020385, FBGN0032076, FBGN0029969	215	64	7937	3.4609	1	0.525924	38.0925
GOTERM_MF_ALL	GO:0016879~ligase activity, forming carbon-nitrogen bonds	9	2.88462	0.0315032	FBGN0046114, FBGN0039767, FBGN0032997, FBGN0020385, FBGN0011230, FBGN0039341, FBGN0033260, FBGN0030407, FBGN0030863	266	140	10068	2.43319	1	0.678672	37.1852
GOTERM_MF_FAT	GO:0016879~ligase activity, forming carbon-nitrogen bonds	9	2.88462	0.0391759	FBGN0046114, FBGN0039767, FBGN0032997, FBGN0020385, FBGN0011230, FBGN0039341, FBGN0033260, FBGN0030407, FBGN0030863	219	140	7918	2.32427	1	0.850772	43.5331
GOTERM_BP_ALL	GO:0008652~cellular amino acid biosynthetic process	4	1.28205	0.0404407	FBGN0032997, FBGN0032350, FBGN0020385, FBGN0032076	228	29	8566	5.18209	1	0.454175	49.7463
GOTERM_BP_5	GO:0008652~cellular amino acid biosynthetic process	4	1.28205	0.0410066	FBGN0032997, FBGN0032350, FBGN0020385, FBGN0032076	194	29	7239	5.14682	1	0.502488	47.5074
GOTERM_BP_FAT	GO:0008652~cellular amino acid biosynthetic process	4	1.28205	0.0422046	FBGN0032997, FBGN0032350, FBGN0020385, FBGN0032076	215	29	7937	5.0919	1	0.58097	50.8961
GOTERM_MF_3	GO:0016879~ligase activity, forming carbon-nitrogen bonds	9	2.88462	0.0453541	FBGN0046114, FBGN0039767, FBGN0032997, FBGN0020385, FBGN0011230, FBGN0039341, FBGN0033260, FBGN0030407, FBGN0030863	220	140	7720	2.25584	0.992701	0.626185	40.5967
Annotation Cluster 10	Enrichment Score: 2.2513540223665727
Category	Term	Count	%	PValue	Genes	List Total	Pop Hits	Pop Total	Fold Enrichment	Bonferroni	Benjamini	FDR
PUBMED_ID	11584269	4	1.28205	0.0011486	FBGN0000578, FBGN0250789, FBGN0002121, FBGN0250788	312	10	14049	18.0115	0.993045	0.363429	2.13058
PUBMED_ID	10822259	6	1.92308	0.00223769	FBGN0250789, FBGN0002921, FBGN0002121, FBGN0250788, FBGN0010333, FBGN0000497	312	42	14049	6.43269	0.999938	0.454075	4.11103
PUBMED_ID	12565697	5	1.60256	0.00462511	FBGN0250789, FBGN0002921, FBGN0002121, FBGN0250788, FBGN0000497	312	31	14049	7.26272	1	0.551403	8.3205
PUBMED_ID	15182695	6	1.92308	0.00670932	FBGN0015754, FBGN0250789, FBGN0002121, FBGN0250788, FBGN0003525, FBGN0003483	312	54	14049	5.00321	1	0.633414	11.8517
GOTERM_CC_FAT	GO:0030863~cortical cytoskeleton	3	0.961538	0.0116348	FBGN0250789, FBGN0002121, FBGN0250788	140	6	4786	17.0929	0.941113	0.941113	14.0372
GOTERM_CC_ALL	GO:0030863~cortical cytoskeleton	3	0.961538	0.012706	FBGN0250789, FBGN0002121, FBGN0250788	194	6	6353	16.3737	0.964017	0.425422	15.3923
GOTERM_CC_5	GO:0030863~cortical cytoskeleton	3	0.961538	0.0147565	FBGN0250789, FBGN0002121, FBGN0250788	175	6	5296	15.1314	0.948866	0.948866	17.0005
Annotation Cluster 11	Enrichment Score: 2.220833213267052
Category	Term	Count	%	PValue	Genes	List Total	Pop Hits	Pop Total	Fold Enrichment	Bonferroni	Benjamini	FDR
PUBMED_ID	10822259	6	1.92308	0.00223769	FBGN0250789, FBGN0002921, FBGN0002121, FBGN0250788, FBGN0010333, FBGN0000497	312	42	14049	6.43269	0.999938	0.454075	4.11103
PUBMED_ID	12565697	5	1.60256	0.00462511	FBGN0250789, FBGN0002921, FBGN0002121, FBGN0250788, FBGN0000497	312	31	14049	7.26272	1	0.551403	8.3205
PUBMED_ID	10791978	3	0.961538	0.00467357	FBGN0250789, FBGN0002921, FBGN0250788	312	5	14049	27.0173	1	0.541086	8.4041
PUBMED_ID	9348534	3	0.961538	0.00690811	FBGN0250789, FBGN0002921, FBGN0250788	312	6	14049	22.5144	1	0.61966	12.1817
PUBMED_ID	11640882	3	0.961538	0.0235453	FBGN0250789, FBGN0002921, FBGN0250788	312	11	14049	12.2806	1	0.883038	36.0132
Annotation Cluster 12	Enrichment Score: 2.1814070033032515
Category	Term	Count	%	PValue	Genes	List Total	Pop Hits	Pop Total	Fold Enrichment	Bonferroni	Benjamini	FDR
MINT	1984793:eyegone	5	1.60256	0.00346266	FBGN0033752, FBGN0035499, FBGN0250789, FBGN0261403, FBGN0019932	180	24	6690	7.74306	0.957866	0.957866	5.2727
DIP	1984793:eyegone	5	1.60256	0.00360239	FBGN0033752, FBGN0035499, FBGN0250789, FBGN0261403, FBGN0019932	178	24	6542	7.65684	0.966492	0.816948	5.50066
BIND	1984793:eyegone	4	1.28205	0.022897	FBGN0033752, FBGN0250789, FBGN0261403, FBGN0019932	131	22	4603	6.38862	0.999979	0.999979	28.1261
Annotation Cluster 13	Enrichment Score: 2.110483954141557
Category	Term	Count	%	PValue	Genes	List Total	Pop Hits	Pop Total	Fold Enrichment	Bonferroni	Benjamini	FDR
GOTERM_BP_ALL	GO:0009066~aspartate family amino acid metabolic process	4	1.28205	0.0043146	FBGN0032997, FBGN0020385, FBGN0038074, FBGN0042083	228	13	8566	11.5601	0.998717	0.168869	6.95365
GOTERM_BP_5	GO:0009066~aspartate family amino acid metabolic process	4	1.28205	0.00438038	FBGN0032997, FBGN0020385, FBGN0038074, FBGN0042083	194	13	7239	11.4814	0.972309	0.190208	6.53404
GOTERM_BP_FAT	GO:0009066~aspartate family amino acid metabolic process	4	1.28205	0.00452583	FBGN0032997, FBGN0020385, FBGN0038074, FBGN0042083	215	13	7937	11.3589	0.998347	0.286165	7.20874
GOTERM_BP_ALL	GO:0006555~methionine metabolic process	3	0.961538	0.0134476	FBGN0020385, FBGN0038074, FBGN0042083	228	7	8566	16.1015	1	0.297694	20.2017
GOTERM_BP_5	GO:0006555~methionine metabolic process	3	0.961538	0.0135957	FBGN0020385, FBGN0038074, FBGN0042083	194	7	7239	15.9919	0.999986	0.319992	18.9988
GOTERM_BP_FAT	GO:0006555~methionine metabolic process	3	0.961538	0.0138964	FBGN0020385, FBGN0038074, FBGN0042083	215	7	7937	15.8213	1	0.460697	20.6111
Annotation Cluster 14	Enrichment Score: 2.0890961339306293
Category	Term	Count	%	PValue	Genes	List Total	Pop Hits	Pop Total	Fold Enrichment	Bonferroni	Benjamini	FDR
GOTERM_BP_ALL	GO:0065007~biological regulation	89	28.5256	0.00558393	FBGN0041604, FBGN0038608, FBGN0002183, FBGN0000376, FBGN0000611, FBGN0034455, FBGN0038295, FBGN0024491, FBGN0004862, FBGN0003612, FBGN0039066, FBGN0022772, FBGN0010282, FBGN0042083, FBGN0030766, FBGN0027375, FBGN0031392, FBGN0040323, FBGN0020496, FBGN0259784, FBGN0028550, FBGN0004895, FBGN0015582, FBGN0002921, FBGN0033260, FBGN0003525, FBGN0030863, FBGN0026324, FBGN0010333, FBGN0000439, FBGN00033…	228	2634	8566	1.26946	0.99982	0.193929	8.91118
GOTERM_BP_ALL	GO:0050789~regulation of biological process	82	26.2821	0.00629054	FBGN0041604, FBGN0038608, FBGN0002183, FBGN0000376, FBGN0000611, FBGN0034455, FBGN0038295, FBGN0024491, FBGN0004862, FBGN0003612, FBGN0039066, FBGN0022772, FBGN0010282, FBGN0042083, FBGN0030766, FBGN0027375, FBGN0031392, FBGN0040323, FBGN0020496, FBGN0259784, FBGN0028550, FBGN0004895, FBGN0002921, FBGN0033260, FBGN0003525, FBGN0030863, FBGN0026324, FBGN0010333, FBGN0000439, FBGN0003326, FBGN00402…	228	2397	8566	1.28525	0.99994	0.206563	9.98406
GOTERM_BP_1	GO:0065007~biological regulation	89	28.5256	0.00640927	FBGN0041604, FBGN0038608, FBGN0002183, FBGN0000376, FBGN0000611, FBGN0034455, FBGN0038295, FBGN0024491, FBGN0004862, FBGN0003612, FBGN0039066, FBGN0022772, FBGN0010282, FBGN0042083, FBGN0030766, FBGN0027375, FBGN0031392, FBGN0040323, FBGN0020496, FBGN0259784, FBGN0028550, FBGN0004895, FBGN0015582, FBGN0002921, FBGN0033260, FBGN0003525, FBGN0030863, FBGN0026324, FBGN0010333, FBGN0000439, FBGN00033…	228	2634	8526	1.26353	0.126309	0.0440114	4.84353
GOTERM_BP_ALL	GO:0050794~regulation of cellular process	77	24.6795	0.00691463	FBGN0041604, FBGN0038608, FBGN0002183, FBGN0000376, FBGN0000611, FBGN0034455, FBGN0038295, FBGN0024491, FBGN0004862, FBGN0003612, FBGN0039066, FBGN0022772, FBGN0010282, FBGN0030766, FBGN0027375, FBGN0031392, FBGN0020496, FBGN0259784, FBGN0028550, FBGN0004895, FBGN0002921, FBGN0033260, FBGN0003525, FBGN0026324, FBGN0010333, FBGN0000439, FBGN0003326, FBGN0040281, FBGN0033782, FBGN0028487, FBGN00287…	228	2230	8566	1.29727	0.999977	0.215613	10.9218
GOTERM_BP_3	GO:0050794~regulation of cellular process	77	24.6795	0.00893203	FBGN0041604, FBGN0038608, FBGN0002183, FBGN0000376, FBGN0000611, FBGN0034455, FBGN0038295, FBGN0024491, FBGN0004862, FBGN0003612, FBGN0039066, FBGN0022772, FBGN0010282, FBGN0030766, FBGN0027375, FBGN0031392, FBGN0020496, FBGN0259784, FBGN0028550, FBGN0004895, FBGN0002921, FBGN0033260, FBGN0003525, FBGN0026324, FBGN0010333, FBGN0000439, FBGN0003326, FBGN0040281, FBGN0033782, FBGN0028487, FBGN00287…	215	2230	7971	1.28015	0.977922	0.200928	11.8604
GOTERM_BP_2	GO:0050789~regulation of biological process	82	26.2821	0.0127168	FBGN0041604, FBGN0038608, FBGN0002183, FBGN0000376, FBGN0000611, FBGN0034455, FBGN0038295, FBGN0024491, FBGN0004862, FBGN0003612, FBGN0039066, FBGN0022772, FBGN0010282, FBGN0042083, FBGN0030766, FBGN0027375, FBGN0031392, FBGN0040323, FBGN0020496, FBGN0259784, FBGN0028550, FBGN0004895, FBGN0002921, FBGN0033260, FBGN0003525, FBGN0030863, FBGN0026324, FBGN0010333, FBGN0000439, FBGN0003326, FBGN00402…	227	2397	8303	1.25128	0.835454	0.201939	14.0321
GOTERM_BP_2	GO:0050794~regulation of cellular process	77	24.6795	0.0134523	FBGN0041604, FBGN0038608, FBGN0002183, FBGN0000376, FBGN0000611, FBGN0034455, FBGN0038295, FBGN0024491, FBGN0004862, FBGN0003612, FBGN0039066, FBGN0022772, FBGN0010282, FBGN0030766, FBGN0027375, FBGN0031392, FBGN0020496, FBGN0259784, FBGN0028550, FBGN0004895, FBGN0002921, FBGN0033260, FBGN0003525, FBGN0026324, FBGN0010333, FBGN0000439, FBGN0003326, FBGN0040281, FBGN0033782, FBGN0028487, FBGN00287…	227	2230	8303	1.26298	0.851866	0.191183	14.7856
Annotation Cluster 15	Enrichment Score: 2.031053519294923
Category	Term	Count	%	PValue	Genes	List Total	Pop Hits	Pop Total	Fold Enrichment	Bonferroni	Benjamini	FDR
SP_PIR_KEYWORDS	dna replication	6	1.92308	0.00171312	FBGN0022772, FBGN0002183, FBGN0014861, FBGN0003975, FBGN0259113, FBGN0002906	301	38	12980	6.80888	0.330493	0.0557046	2.18011
GOTERM_BP_ALL	GO:0006260~DNA replication	9	2.88462	0.00384682	FBGN0022772, FBGN0016694, FBGN0002183, FBGN0014861, FBGN0003975, FBGN0000376, FBGN0259113, FBGN0002906, FBGN0035644	228	96	8566	3.5222	0.997356	0.160186	6.22233
GOTERM_BP_5	GO:0006260~DNA replication	9	2.88462	0.0039466	FBGN0022772, FBGN0016694, FBGN0002183, FBGN0014861, FBGN0003975, FBGN0000376, FBGN0259113, FBGN0002906, FBGN0035644	194	96	7239	3.49823	0.960472	0.193768	5.90525
GOTERM_BP_FAT	GO:0006260~DNA replication	9	2.88462	0.00425044	FBGN0022772, FBGN0016694, FBGN0002183, FBGN0014861, FBGN0003975, FBGN0000376, FBGN0259113, FBGN0002906, FBGN0035644	215	96	7937	3.4609	0.997557	0.284042	6.78444
GOTERM_BP_4	GO:0006259~DNA metabolic process	13	4.16667	0.0137424	FBGN0038608, FBGN0016694, FBGN0002183, FBGN0000376, FBGN0000100, FBGN0002906, FBGN0035644, FBGN0022772, FBGN0014861, FBGN0003975, FBGN0259113, FBGN0027375, FBGN0031392	201	221	7589	2.22095	0.999955	0.309994	18.911
GOTERM_BP_ALL	GO:0006259~DNA metabolic process	13	4.16667	0.0143989	FBGN0038608, FBGN0016694, FBGN0002183, FBGN0000376, FBGN0000100, FBGN0002906, FBGN0035644, FBGN0022772, FBGN0014861, FBGN0003975, FBGN0259113, FBGN0027375, FBGN0031392	228	221	8566	2.21001	1	0.302498	21.4747
GOTERM_BP_5	GO:0006259~DNA metabolic process	13	4.16667	0.0148186	FBGN0038608, FBGN0016694, FBGN0002183, FBGN0000376, FBGN0000100, FBGN0002906, FBGN0035644, FBGN0022772, FBGN0014861, FBGN0003975, FBGN0259113, FBGN0027375, FBGN0031392	194	221	7239	2.19497	0.999995	0.325284	20.5308
GOTERM_BP_FAT	GO:0006259~DNA metabolic process	13	4.16667	0.0161724	FBGN0038608, FBGN0016694, FBGN0002183, FBGN0000376, FBGN0000100, FBGN0002906, FBGN0035644, FBGN0022772, FBGN0014861, FBGN0003975, FBGN0259113, FBGN0027375, FBGN0031392	215	221	7937	2.17155	1	0.445845	23.58
GOTERM_BP_ALL	GO:0006261~DNA-dependent DNA replication	6	1.92308	0.017119	FBGN0022772, FBGN0016694, FBGN0002183, FBGN0014861, FBGN0259113, FBGN0035644	228	57	8566	3.95476	1	0.323654	25.0099
GOTERM_BP_FAT	GO:0006261~DNA-dependent DNA replication	6	1.92308	0.0182827	FBGN0022772, FBGN0016694, FBGN0002183, FBGN0014861, FBGN0259113, FBGN0035644	215	57	7937	3.88592	1	0.462235	26.2392
PUBMED_ID	12612083	5	1.60256	0.0277572	FBGN0022772, FBGN0014861, FBGN0259113, FBGN0000150, FBGN0035644	312	52	14049	4.3297	1	0.903693	40.9921
Annotation Cluster 16	Enrichment Score: 1.9472203403232091
Category	Term	Count	%	PValue	Genes	List Total	Pop Hits	Pop Total	Fold Enrichment	Bonferroni	Benjamini	FDR
PUBMED_ID	14729575	4	1.28205	0.00260576	FBGN0041604, FBGN0004859, FBGN0003892, FBGN0004862	312	13	14049	13.855	0.999987	0.484952	4.77173
PUBMED_ID	15694333	3	0.961538	0.00284572	FBGN0041604, FBGN0003390, FBGN0003892	312	4	14049	33.7716	0.999996	0.477118	5.20014
PUBMED_ID	16630821	4	1.28205	0.00401182	FBGN0041604, FBGN0003390, FBGN0004859, FBGN0003892	312	15	14049	12.0077	1	0.530254	7.25617
PUBMED_ID	15736317	4	1.28205	0.00401182	FBGN0041604, FBGN0003390, FBGN0004859, FBGN0003892	312	15	14049	12.0077	1	0.530254	7.25617
PUBMED_ID	16873581	4	1.28205	0.00485747	FBGN0041604, FBGN0003390, FBGN0004859, FBGN0003892	312	16	14049	11.2572	1	0.541425	8.72072
GOTERM_BP_ALL	GO:0007367~segment polarity determination	5	1.60256	0.0191184	FBGN0041604, FBGN0039907, FBGN0067317, FBGN0004859, FBGN0003892	228	39	8566	4.81669	1	0.342096	27.5125
GOTERM_BP_5	GO:0007367~segment polarity determination	5	1.60256	0.0194517	FBGN0041604, FBGN0039907, FBGN0067317, FBGN0004859, FBGN0003892	194	39	7239	4.7839	1	0.36779	26.0928
GOTERM_BP_FAT	GO:0007367~segment polarity determination	5	1.60256	0.0202135	FBGN0041604, FBGN0039907, FBGN0067317, FBGN0004859, FBGN0003892	215	39	7937	4.73286	1	0.480722	28.5958
PUBMED_ID	15691765	3	0.961538	0.0235453	FBGN0041604, FBGN0003390, FBGN0003892	312	11	14049	12.2806	1	0.883038	36.0132
GOTERM_BP_ALL	GO:0035222~wing disc pattern formation	6	1.92308	0.0338058	FBGN0041604, FBGN0004859, FBGN0014037, FBGN0003975, FBGN0003892, FBGN0000497	228	68	8566	3.31502	1	0.427354	43.6298
GOTERM_BP_5	GO:0035222~wing disc pattern formation	6	1.92308	0.0344534	FBGN0041604, FBGN0004859, FBGN0014037, FBGN0003975, FBGN0003892, FBGN0000497	194	68	7239	3.29245	1	0.470886	41.7061
GOTERM_BP_FAT	GO:0035222~wing disc pattern formation	6	1.92308	0.0359712	FBGN0041604, FBGN0004859, FBGN0014037, FBGN0003975, FBGN0003892, FBGN0000497	215	68	7937	3.25732	1	0.560039	45.3509
Annotation Cluster 17	Enrichment Score: 1.9202412974824596
Category	Term	Count	%	PValue	Genes	List Total	Pop Hits	Pop Total	Fold Enrichment	Bonferroni	Benjamini	FDR
SP_PIR_KEYWORDS	nucleotide-binding	34	10.8974	0.000237598	FBGN0000063, FBGN0003888, FBGN0028360, FBGN0052533, FBGN0032018, FBGN0038295, FBGN0032243, FBGN0027093, FBGN0022772, FBGN0000559, FBGN0020385, FBGN0032195, FBGN0250786, FBGN0036686, FBGN0014930, FBGN0042083, FBGN0000150, FBGN0022382, FBGN0000317, FBGN0002921, FBGN0036892, FBGN0001104, FBGN0035064, FBGN0003483, FBGN0030863, FBGN0002906, FBGN0010333, FBGN0004636, FBGN0013563, FBGN0014861, FBGN02591…	301	743	12980	1.97332	0.0540869	0.013805	0.305019
SP_PIR_KEYWORDS	atp-binding	26	8.33333	0.00228322	FBGN0000063, FBGN0028360, FBGN0052533, FBGN0032018, FBGN0032243, FBGN0027093, FBGN0022772, FBGN0020385, FBGN0032195, FBGN0250786, FBGN0014930, FBGN0042083, FBGN0000150, FBGN0027375, FBGN0000317, FBGN0002921, FBGN0035064, FBGN0036892, FBGN0003483, FBGN0002906, FBGN0030863, FBGN0013563, FBGN0014861, FBGN0259168, FBGN0028484, FBGN0005674	301	585	12980	1.91657	0.414264	0.0577001	2.89584
GOTERM_MF_2	GO:0001882~nucleoside binding	35	11.2179	0.00519027	FBGN0000063, FBGN0028360, FBGN0038588, FBGN0038349, FBGN0052533, FBGN0030407, FBGN0035039, FBGN0032018, FBGN0032243, FBGN0027093, FBGN0022772, FBGN0015391, FBGN0020385, FBGN0032195, FBGN0259113, FBGN0250786, FBGN0014930, FBGN0042083, FBGN0000150, FBGN0027375, FBGN0031392, FBGN0022382, FBGN0000317, FBGN0002921, FBGN0036892, FBGN0035064, FBGN0003483, FBGN0002906, FBGN0004636, FBGN0013563, FBGN00148…	259	824	9851	1.61555	0.237076	0.0862506	4.93013
GOTERM_MF_ALL	GO:0001882~nucleoside binding	35	11.2179	0.00565274	FBGN0000063, FBGN0028360, FBGN0038588, FBGN0038349, FBGN0052533, FBGN0030407, FBGN0035039, FBGN0032018, FBGN0032243, FBGN0027093, FBGN0022772, FBGN0015391, FBGN0020385, FBGN0032195, FBGN0259113, FBGN0250786, FBGN0014930, FBGN0042083, FBGN0000150, FBGN0027375, FBGN0031392, FBGN0022382, FBGN0000317, FBGN0002921, FBGN0036892, FBGN0035064, FBGN0003483, FBGN0002906, FBGN0004636, FBGN0013563, FBGN00148…	266	824	10068	1.60769	0.950993	0.529494	7.90454
GOTERM_MF_ALL	GO:0032553~ribonucleotide binding	38	12.1795	0.00623096	FBGN0000063, FBGN0003888, FBGN0028360, FBGN0038588, FBGN0035039, FBGN0052533, FBGN0030407, FBGN0032018, FBGN0038295, FBGN0032243, FBGN0027093, FBGN0022772, FBGN0015391, FBGN0000559, FBGN0020385, FBGN0032195, FBGN0250786, FBGN0014930, FBGN0042083, FBGN0000150, FBGN0027375, FBGN0022382, FBGN0000317, FBGN0002921, FBGN0036892, FBGN0035064, FBGN0001104, FBGN0003483, FBGN0010333, FBGN0002906, FBGN00046…	266	923	10068	1.55827	0.964036	0.485751	8.67942
GOTERM_MF_ALL	GO:0032555~purine ribonucleotide binding	38	12.1795	0.00623096	FBGN0000063, FBGN0003888, FBGN0028360, FBGN0038588, FBGN0035039, FBGN0052533, FBGN0030407, FBGN0032018, FBGN0038295, FBGN0032243, FBGN0027093, FBGN0022772, FBGN0015391, FBGN0000559, FBGN0020385, FBGN0032195, FBGN0250786, FBGN0014930, FBGN0042083, FBGN0000150, FBGN0027375, FBGN0022382, FBGN0000317, FBGN0002921, FBGN0036892, FBGN0035064, FBGN0001104, FBGN0003483, FBGN0010333, FBGN0002906, FBGN00046…	266	923	10068	1.55827	0.964036	0.485751	8.67942
GOTERM_MF_ALL	GO:0017076~purine nucleotide binding	40	12.8205	0.00653779	FBGN0000063, FBGN0003888, FBGN0028360, FBGN0038588, FBGN0038349, FBGN0035039, FBGN0052533, FBGN0030407, FBGN0032018, FBGN0038295, FBGN0032243, FBGN0022772, FBGN0027093, FBGN0015391, FBGN0000559, FBGN0020385, FBGN0032195, FBGN0250786, FBGN0014930, FBGN0042083, FBGN0000150, FBGN0027375, FBGN0031392, FBGN0022382, FBGN0000317, FBGN0002921, FBGN0036892, FBGN0035064, FBGN0001104, FBGN0003483, FBGN00103…	266	989	10068	1.53082	0.969485	0.44099	9.08814
GOTERM_MF_ALL	GO:0001883~purine nucleoside binding	34	10.8974	0.00871046	FBGN0000063, FBGN0028360, FBGN0038588, FBGN0038349, FBGN0052533, FBGN0030407, FBGN0035039, FBGN0032018, FBGN0032243, FBGN0027093, FBGN0022772, FBGN0015391, FBGN0020385, FBGN0032195, FBGN0250786, FBGN0014930, FBGN0042083, FBGN0000150, FBGN0027375, FBGN0031392, FBGN0022382, FBGN0000317, FBGN0002921, FBGN0036892, FBGN0035064, FBGN0003483, FBGN0002906, FBGN0004636, FBGN0013563, FBGN0014861, FBGN02591…	266	817	10068	1.57514	0.990479	0.485672	11.9339
GOTERM_MF_FAT	GO:0001882~nucleoside binding	35	11.2179	0.0101857	FBGN0000063, FBGN0028360, FBGN0038588, FBGN0038349, FBGN0052533, FBGN0030407, FBGN0035039, FBGN0032018, FBGN0032243, FBGN0027093, FBGN0022772, FBGN0015391, FBGN0020385, FBGN0032195, FBGN0259113, FBGN0250786, FBGN0014930, FBGN0042083, FBGN0000150, FBGN0027375, FBGN0031392, FBGN0022382, FBGN0000317, FBGN0002921, FBGN0036892, FBGN0035064, FBGN0003483, FBGN0002906, FBGN0004636, FBGN0013563, FBGN00148…	219	824	7918	1.53572	0.992352	0.992352	13.6197
GOTERM_MF_FAT	GO:0032555~purine ribonucleotide binding	38	12.1795	0.0114883	FBGN0000063, FBGN0003888, FBGN0028360, FBGN0038588, FBGN0035039, FBGN0052533, FBGN0030407, FBGN0032018, FBGN0038295, FBGN0032243, FBGN0027093, FBGN0022772, FBGN0015391, FBGN0000559, FBGN0020385, FBGN0032195, FBGN0250786, FBGN0014930, FBGN0042083, FBGN0000150, FBGN0027375, FBGN0022382, FBGN0000317, FBGN0002921, FBGN0036892, FBGN0035064, FBGN0001104, FBGN0003483, FBGN0010333, FBGN0002906, FBGN00046…	219	923	7918	1.48852	0.995914	0.936074	15.2312
GOTERM_MF_FAT	GO:0032553~ribonucleotide binding	38	12.1795	0.0114883	FBGN0000063, FBGN0003888, FBGN0028360, FBGN0038588, FBGN0035039, FBGN0052533, FBGN0030407, FBGN0032018, FBGN0038295, FBGN0032243, FBGN0027093, FBGN0022772, FBGN0015391, FBGN0000559, FBGN0020385, FBGN0032195, FBGN0250786, FBGN0014930, FBGN0042083, FBGN0000150, FBGN0027375, FBGN0022382, FBGN0000317, FBGN0002921, FBGN0036892, FBGN0035064, FBGN0001104, FBGN0003483, FBGN0010333, FBGN0002906, FBGN00046…	219	923	7918	1.48852	0.995914	0.936074	15.2312
GOTERM_MF_FAT	GO:0017076~purine nucleotide binding	40	12.8205	0.012239	FBGN0000063, FBGN0003888, FBGN0028360, FBGN0038588, FBGN0038349, FBGN0035039, FBGN0052533, FBGN0030407, FBGN0032018, FBGN0038295, FBGN0032243, FBGN0022772, FBGN0027093, FBGN0015391, FBGN0000559, FBGN0020385, FBGN0032195, FBGN0250786, FBGN0014930, FBGN0042083, FBGN0000150, FBGN0027375, FBGN0031392, FBGN0022382, FBGN0000317, FBGN0002921, FBGN0036892, FBGN0035064, FBGN0001104, FBGN0003483, FBGN00103…	219	989	7918	1.4623	0.997154	0.85828	16.1472
GOTERM_MF_2	GO:0000166~nucleotide binding	45	14.4231	0.0135339	FBGN0000063, FBGN0003888, FBGN0028360, FBGN0038588, FBGN0038349, FBGN0035039, FBGN0030407, FBGN0052533, FBGN0032018, FBGN0038295, FBGN0032243, FBGN0022772, FBGN0027093, FBGN0015391, FBGN0000559, FBGN0020385, FBGN0032195, FBGN0250786, FBGN0259113, FBGN0014930, FBGN0042083, FBGN0000150, FBGN0027375, FBGN0037370, FBGN0031392, FBGN0020496, FBGN0022382, FBGN0000317, FBGN0002921, FBGN0036892, FBGN00350…	259	1206	9851	1.41921	0.507653	0.16234	12.4
GOTERM_MF_ALL	GO:0030554~adenyl nucleotide binding	33	10.5769	0.0136459	FBGN0000063, FBGN0028360, FBGN0038588, FBGN0038349, FBGN0052533, FBGN0030407, FBGN0035039, FBGN0032018, FBGN0032243, FBGN0027093, FBGN0022772, FBGN0015391, FBGN0020385, FBGN0032195, FBGN0250786, FBGN0014930, FBGN0042083, FBGN0000150, FBGN0027375, FBGN0031392, FBGN0022382, FBGN0000317, FBGN0002921, FBGN0036892, FBGN0035064, FBGN0003483, FBGN0002906, FBGN0013563, FBGN0014861, FBGN0259168, FBGN00284…	266	812	10068	1.53822	0.999331	0.598963	18.093
GOTERM_MF_ALL	GO:0032559~adenyl ribonucleotide binding	31	9.9359	0.0138628	FBGN0000063, FBGN0028360, FBGN0038588, FBGN0052533, FBGN0030407, FBGN0035039, FBGN0032018, FBGN0032243, FBGN0027093, FBGN0022772, FBGN0015391, FBGN0020385, FBGN0032195, FBGN0250786, FBGN0014930, FBGN0042083, FBGN0000150, FBGN0027375, FBGN0022382, FBGN0000317, FBGN0002921, FBGN0036892, FBGN0035064, FBGN0003483, FBGN0002906, FBGN0013563, FBGN0014861, FBGN0259168, FBGN0028484, FBGN0005674, FBGN00289…	266	750	10068	1.56445	0.999405	0.561843	18.3542
GOTERM_MF_4	GO:0032555~purine ribonucleotide binding	38	12.1795	0.014678	FBGN0000063, FBGN0003888, FBGN0028360, FBGN0038588, FBGN0035039, FBGN0052533, FBGN0030407, FBGN0032018, FBGN0038295, FBGN0032243, FBGN0027093, FBGN0022772, FBGN0015391, FBGN0000559, FBGN0020385, FBGN0032195, FBGN0250786, FBGN0014930, FBGN0042083, FBGN0000150, FBGN0027375, FBGN0022382, FBGN0000317, FBGN0002921, FBGN0036892, FBGN0035064, FBGN0001104, FBGN0003483, FBGN0010333, FBGN0002906, FBGN00046…	199	923	7054	1.45937	0.827891	0.827891	15.5901
GOTERM_MF_ALL	GO:0000166~nucleotide binding	45	14.4231	0.0148381	FBGN0000063, FBGN0003888, FBGN0028360, FBGN0038588, FBGN0038349, FBGN0035039, FBGN0030407, FBGN0052533, FBGN0032018, FBGN0038295, FBGN0032243, FBGN0022772, FBGN0027093, FBGN0015391, FBGN0000559, FBGN0020385, FBGN0032195, FBGN0250786, FBGN0259113, FBGN0014930, FBGN0042083, FBGN0000150, FBGN0027375, FBGN0037370, FBGN0031392, FBGN0020496, FBGN0022382, FBGN0000317, FBGN0002921, FBGN0036892, FBGN00350…	266	1206	10068	1.4123	0.999648	0.548554	19.5193
GOTERM_MF_FAT	GO:0001883~purine nucleoside binding	34	10.8974	0.0152457	FBGN0000063, FBGN0028360, FBGN0038588, FBGN0038349, FBGN0052533, FBGN0030407, FBGN0035039, FBGN0032018, FBGN0032243, FBGN0027093, FBGN0022772, FBGN0015391, FBGN0020385, FBGN0032195, FBGN0250786, FBGN0014930, FBGN0042083, FBGN0000150, FBGN0027375, FBGN0031392, FBGN0022382, FBGN0000317, FBGN0002921, FBGN0036892, FBGN0035064, FBGN0003483, FBGN0002906, FBGN0004636, FBGN0013563, FBGN0014861, FBGN02591…	219	817	7918	1.50462	0.999333	0.839298	19.7244
GOTERM_MF_3	GO:0032553~ribonucleotide binding	38	12.1795	0.017852	FBGN0000063, FBGN0003888, FBGN0028360, FBGN0038588, FBGN0035039, FBGN0052533, FBGN0030407, FBGN0032018, FBGN0038295, FBGN0032243, FBGN0027093, FBGN0022772, FBGN0015391, FBGN0000559, FBGN0020385, FBGN0032195, FBGN0250786, FBGN0014930, FBGN0042083, FBGN0000150, FBGN0027375, FBGN0022382, FBGN0000317, FBGN0002921, FBGN0036892, FBGN0035064, FBGN0001104, FBGN0003483, FBGN0010333, FBGN0002906, FBGN00046…	220	923	7720	1.4447	0.851831	0.851831	18.3009
GOTERM_MF_3	GO:0017076~purine nucleotide binding	40	12.8205	0.0192452	FBGN0000063, FBGN0003888, FBGN0028360, FBGN0038588, FBGN0038349, FBGN0035039, FBGN0052533, FBGN0030407, FBGN0032018, FBGN0038295, FBGN0032243, FBGN0022772, FBGN0027093, FBGN0015391, FBGN0000559, FBGN0020385, FBGN0032195, FBGN0250786, FBGN0014930, FBGN0042083, FBGN0000150, FBGN0027375, FBGN0031392, FBGN0022382, FBGN0000317, FBGN0002921, FBGN0036892, FBGN0035064, FBGN0001104, FBGN0003483, FBGN00103…	220	989	7720	1.41925	0.87253	0.642971	19.5919
GOTERM_MF_ALL	GO:0005524~ATP binding	30	9.61538	0.0225698	FBGN0000063, FBGN0028360, FBGN0038588, FBGN0052533, FBGN0030407, FBGN0035039, FBGN0032018, FBGN0032243, FBGN0027093, FBGN0022772, FBGN0015391, FBGN0020385, FBGN0032195, FBGN0250786, FBGN0014930, FBGN0042083, FBGN0000150, FBGN0027375, FBGN0000317, FBGN0002921, FBGN0036892, FBGN0035064, FBGN0003483, FBGN0002906, FBGN0013563, FBGN0014861, FBGN0259168, FBGN0028484, FBGN0005674, FBGN0028962	266	748	10068	1.51803	0.999995	0.668479	28.2229
GOTERM_MF_3	GO:0001883~purine nucleoside binding	34	10.8974	0.0226792	FBGN0000063, FBGN0028360, FBGN0038588, FBGN0038349, FBGN0052533, FBGN0030407, FBGN0035039, FBGN0032018, FBGN0032243, FBGN0027093, FBGN0022772, FBGN0015391, FBGN0020385, FBGN0032195, FBGN0250786, FBGN0014930, FBGN0042083, FBGN0000150, FBGN0027375, FBGN0031392, FBGN0022382, FBGN0000317, FBGN0002921, FBGN0036892, FBGN0035064, FBGN0003483, FBGN0002906, FBGN0004636, FBGN0013563, FBGN0014861, FBGN02591…	220	817	7720	1.46033	0.912111	0.555391	22.6952
GOTERM_MF_FAT	GO:0032559~adenyl ribonucleotide binding	31	9.9359	0.023073	FBGN0000063, FBGN0028360, FBGN0038588, FBGN0052533, FBGN0030407, FBGN0035039, FBGN0032018, FBGN0032243, FBGN0027093, FBGN0022772, FBGN0015391, FBGN0020385, FBGN0032195, FBGN0250786, FBGN0014930, FBGN0042083, FBGN0000150, FBGN0027375, FBGN0022382, FBGN0000317, FBGN0002921, FBGN0036892, FBGN0035064, FBGN0003483, FBGN0002906, FBGN0013563, FBGN0014861, FBGN0259168, FBGN0028484, FBGN0005674, FBGN00289…	219	750	7918	1.49442	0.999985	0.891639	28.3824
GOTERM_MF_FAT	GO:0030554~adenyl nucleotide binding	33	10.5769	0.0231512	FBGN0000063, FBGN0028360, FBGN0038588, FBGN0038349, FBGN0052533, FBGN0030407, FBGN0035039, FBGN0032018, FBGN0032243, FBGN0027093, FBGN0022772, FBGN0015391, FBGN0020385, FBGN0032195, FBGN0250786, FBGN0014930, FBGN0042083, FBGN0000150, FBGN0027375, FBGN0031392, FBGN0022382, FBGN0000317, FBGN0002921, FBGN0036892, FBGN0035064, FBGN0003483, FBGN0002906, FBGN0013563, FBGN0014861, FBGN0259168, FBGN00284…	219	812	7918	1.46936	0.999986	0.844055	28.4642
GOTERM_MF_FAT	GO:0000166~nucleotide binding	45	14.4231	0.0276686	FBGN0000063, FBGN0003888, FBGN0028360, FBGN0038588, FBGN0038349, FBGN0035039, FBGN0030407, FBGN0052533, FBGN0032018, FBGN0038295, FBGN0032243, FBGN0022772, FBGN0027093, FBGN0015391, FBGN0000559, FBGN0020385, FBGN0032195, FBGN0250786, FBGN0259113, FBGN0014930, FBGN0042083, FBGN0000150, FBGN0027375, FBGN0037370, FBGN0031392, FBGN0020496, FBGN0022382, FBGN0000317, FBGN0002921, FBGN0036892, FBGN00350…	219	1206	7918	1.34908	0.999998	0.851621	33.0524
GOTERM_MF_4	GO:0030554~adenyl nucleotide binding	33	10.5769	0.0286448	FBGN0000063, FBGN0028360, FBGN0038588, FBGN0038349, FBGN0052533, FBGN0030407, FBGN0035039, FBGN0032018, FBGN0032243, FBGN0027093, FBGN0022772, FBGN0015391, FBGN0020385, FBGN0032195, FBGN0250786, FBGN0014930, FBGN0042083, FBGN0000150, FBGN0027375, FBGN0031392, FBGN0022382, FBGN0000317, FBGN0002921, FBGN0036892, FBGN0035064, FBGN0003483, FBGN0002906, FBGN0013563, FBGN0014861, FBGN0259168, FBGN00284…	199	812	7054	1.44059	0.968523	0.822583	28.3315
GOTERM_MF_5	GO:0032559~adenyl ribonucleotide binding	31	9.9359	0.0359518	FBGN0000063, FBGN0028360, FBGN0038588, FBGN0052533, FBGN0030407, FBGN0035039, FBGN0032018, FBGN0032243, FBGN0027093, FBGN0022772, FBGN0015391, FBGN0020385, FBGN0032195, FBGN0250786, FBGN0014930, FBGN0042083, FBGN0000150, FBGN0027375, FBGN0022382, FBGN0000317, FBGN0002921, FBGN0036892, FBGN0035064, FBGN0003483, FBGN0002906, FBGN0013563, FBGN0014861, FBGN0259168, FBGN0028484, FBGN0005674, FBGN00289…	170	750	5877	1.42892	0.988517	0.988517	34.3978
GOTERM_MF_FAT	GO:0005524~ATP binding	30	9.61538	0.0363008	FBGN0000063, FBGN0028360, FBGN0038588, FBGN0052533, FBGN0030407, FBGN0035039, FBGN0032018, FBGN0032243, FBGN0027093, FBGN0022772, FBGN0015391, FBGN0020385, FBGN0032195, FBGN0250786, FBGN0014930, FBGN0042083, FBGN0000150, FBGN0027375, FBGN0000317, FBGN0002921, FBGN0036892, FBGN0035064, FBGN0003483, FBGN0002906, FBGN0013563, FBGN0014861, FBGN0259168, FBGN0028484, FBGN0005674, FBGN0028962	219	748	7918	1.45008	1	0.858523	41.068
GOTERM_MF_ALL	GO:0017111~nucleoside-triphosphatase activity	23	7.37179	0.0429888	FBGN0015754, FBGN0003888, FBGN0000317, FBGN0002921, FBGN0036892, FBGN0052533, FBGN0001104, FBGN0003483, FBGN0032018, FBGN0010333, FBGN0002906, FBGN0032243, FBGN0004636, FBGN0022772, FBGN0013563, FBGN0015391, FBGN0000559, FBGN0014861, FBGN0032195, FBGN0035100, FBGN0250786, FBGN0027375, FBGN0035357	266	566	10068	1.53806	1	0.767998	47.1797
Annotation Cluster 18	Enrichment Score: 1.892388579124268
Category	Term	Count	%	PValue	Genes	List Total	Pop Hits	Pop Total	Fold Enrichment	Bonferroni	Benjamini	FDR
PUBMED_ID	10822259	6	1.92308	0.00223769	FBGN0250789, FBGN0002921, FBGN0002121, FBGN0250788, FBGN0010333, FBGN0000497	312	42	14049	6.43269	0.999938	0.454075	4.11103
GOTERM_BP_ALL	GO:0030010~establishment of cell polarity	4	1.28205	0.0111662	FBGN0002121, FBGN0001104, FBGN0010333, FBGN0000497	228	18	8566	8.34893	1	0.287568	17.0695
GOTERM_BP_5	GO:0030010~establishment of cell polarity	4	1.28205	0.0113321	FBGN0002121, FBGN0001104, FBGN0010333, FBGN0000497	194	18	7239	8.2921	0.99991	0.291679	16.0899
GOTERM_BP_3	GO:0030010~establishment of cell polarity	4	1.28205	0.0115596	FBGN0002121, FBGN0001104, FBGN0010333, FBGN0000497	215	18	7971	8.23876	0.992856	0.240068	15.0922
GOTERM_BP_FAT	GO:0030010~establishment of cell polarity	4	1.28205	0.0116939	FBGN0002121, FBGN0001104, FBGN0010333, FBGN0000497	215	18	7937	8.20362	1	0.447433	17.6353
GOTERM_BP_ALL	GO:0045216~cell-cell junction organization	5	1.60256	0.0132085	FBGN0002921, FBGN0250785, FBGN0002121, FBGN0001104, FBGN0010333	228	35	8566	5.36717	1	0.301793	19.8788
GOTERM_BP_3	GO:0045216~cell-cell junction organization	5	1.60256	0.0137849	FBGN0002921, FBGN0250785, FBGN0002121, FBGN0001104, FBGN0010333	215	35	7971	5.29635	0.997259	0.235208	17.7426
GOTERM_BP_FAT	GO:0045216~cell-cell junction organization	5	1.60256	0.0139836	FBGN0002921, FBGN0250785, FBGN0002121, FBGN0001104, FBGN0010333	215	35	7937	5.27375	1	0.452587	20.7269
GOTERM_BP_ALL	GO:0034330~cell junction organization	5	1.60256	0.0145582	FBGN0002921, FBGN0250785, FBGN0002121, FBGN0001104, FBGN0010333	228	36	8566	5.21808	1	0.301264	21.6859
GOTERM_BP_FAT	GO:0034330~cell junction organization	5	1.60256	0.0154074	FBGN0002921, FBGN0250785, FBGN0002121, FBGN0001104, FBGN0010333	215	36	7937	5.12726	1	0.447087	22.5939
GOTERM_BP_2	GO:0034330~cell junction organization	5	1.60256	0.0159141	FBGN0002921, FBGN0250785, FBGN0002121, FBGN0001104, FBGN0010333	227	36	8303	5.08015	0.895851	0.185866	17.2641
GOTERM_BP_ALL	GO:0008283~cell proliferation	9	2.88462	0.0194254	FBGN0022772, FBGN0015754, FBGN0014861, FBGN0021875, FBGN0250789, FBGN0002121, FBGN0001104, FBGN0010333, FBGN0000497	228	127	8566	2.66245	1	0.342675	27.8898
GOTERM_BP_FAT	GO:0008283~cell proliferation	9	2.88462	0.0212339	FBGN0022772, FBGN0015754, FBGN0014861, FBGN0021875, FBGN0250789, FBGN0002121, FBGN0001104, FBGN0010333, FBGN0000497	215	127	7937	2.61611	1	0.482532	29.8125
GOTERM_BP_2	GO:0008283~cell proliferation	9	2.88462	0.0223744	FBGN0022772, FBGN0015754, FBGN0014861, FBGN0021875, FBGN0250789, FBGN0002121, FBGN0001104, FBGN0010333, FBGN0000497	227	127	8303	2.59208	0.958854	0.203797	23.4578
Annotation Cluster 19	Enrichment Score: 1.8553886327437004
Category	Term	Count	%	PValue	Genes	List Total	Pop Hits	Pop Total	Fold Enrichment	Bonferroni	Benjamini	FDR
PUBMED_ID	1482114	7	2.24359	0.00038971	FBGN0004197, FBGN0003390, FBGN0004101, FBGN0022382, FBGN0004859, FBGN0003975, FBGN0003892	312	44	14049	7.16368	0.814564	0.170745	0.727762
PUBMED_ID	10209108	4	1.28205	0.00203762	FBGN0004101, FBGN0004859, FBGN0003975, FBGN0000611	312	12	14049	15.0096	0.999852	0.49251	3.75008
PUBMED_ID	11253649	5	1.60256	0.00206335	FBGN0004197, FBGN0004859, FBGN0003892, FBGN0040324, FBGN0000497	312	25	14049	9.00577	0.999868	0.448587	3.79657
PUBMED_ID	7720583	6	1.92308	0.00275589	FBGN0004197, FBGN0003390, FBGN0004101, FBGN0004859, FBGN0003892, FBGN0000497	312	44	14049	6.1403	0.999993	0.484587	5.03998
PUBMED_ID	9654017	5	1.60256	0.00361423	FBGN0004197, FBGN0004101, FBGN0004859, FBGN0003975, FBGN0003892	312	29	14049	7.76359	1	0.509084	6.55994
PUBMED_ID	11381037	5	1.60256	0.00462511	FBGN0004197, FBGN0250876, FBGN0004859, FBGN0011592, FBGN0003892	312	31	14049	7.26272	1	0.551403	8.3205
PUBMED_ID	9326622	4	1.28205	0.00685049	FBGN0004197, FBGN0004859, FBGN0003975, FBGN0003892	312	18	14049	10.0064	1	0.628629	12.0862
PUBMED_ID	15363904	5	1.60256	0.00875305	FBGN0003390, FBGN0004101, FBGN0004859, FBGN0003975, FBGN0003495	312	37	14049	6.08498	1	0.695075	15.1891
PUBMED_ID	10375526	3	0.961538	0.0125227	FBGN0004101, FBGN0004859, FBGN0003892	312	8	14049	16.8858	1	0.770619	21.0335
PUBMED_ID	9545199	3	0.961538	0.0125227	FBGN0004197, FBGN0003975, FBGN0003892	312	8	14049	16.8858	1	0.770619	21.0335
GOTERM_BP_4	GO:0007447~imaginal disc pattern formation	8	2.5641	0.0131252	FBGN0041604, FBGN0004197, FBGN0004859, FBGN0014037, FBGN0003975, FBGN0000611, FBGN0003892, FBGN0000497	201	96	7589	3.14635	0.99993	0.307817	18.1388
GOTERM_BP_ALL	GO:0007447~imaginal disc pattern formation	8	2.5641	0.0135675	FBGN0041604, FBGN0004197, FBGN0004859, FBGN0014037, FBGN0003975, FBGN0000611, FBGN0003892, FBGN0000497	228	96	8566	3.13085	1	0.295746	20.3632
GOTERM_BP_5	GO:0007447~imaginal disc pattern formation	8	2.5641	0.0138892	FBGN0041604, FBGN0004197, FBGN0004859, FBGN0014037, FBGN0003975, FBGN0000611, FBGN0003892, FBGN0000497	194	96	7239	3.10954	0.999989	0.316754	19.369
GOTERM_BP_FAT	GO:0007447~imaginal disc pattern formation	8	2.5641	0.0147578	FBGN0041604, FBGN0004197, FBGN0004859, FBGN0014037, FBGN0003975, FBGN0000611, FBGN0003892, FBGN0000497	215	96	7937	3.07636	1	0.451083	21.7473
PUBMED_ID	10625531	4	1.28205	0.0212181	FBGN0004197, FBGN0004101, FBGN0000611, FBGN0003892	312	27	14049	6.67094	1	0.860907	33.0943
GOTERM_BP_4	GO:0035161~imaginal disc lineage restriction	3	0.961538	0.027056	FBGN0004197, FBGN0003975, FBGN0003892	201	10	7589	11.3269	1	0.356799	33.9995
GOTERM_BP_ALL	GO:0035161~imaginal disc lineage restriction	3	0.961538	0.0273474	FBGN0004197, FBGN0003975, FBGN0003892	228	10	8566	11.2711	1	0.391361	37.0093
GOTERM_BP_5	GO:0035161~imaginal disc lineage restriction	3	0.961538	0.0276419	FBGN0004197, FBGN0003975, FBGN0003892	194	10	7239	11.1943	1	0.427975	35.0445
PUBMED_ID	10572045	3	0.961538	0.0278468	FBGN0004197, FBGN0004859, FBGN0003892	312	12	14049	11.2572	1	0.900099	41.094
PUBMED_ID	7630417	3	0.961538	0.0278468	FBGN0004859, FBGN0003975, FBGN0003892	312	12	14049	11.2572	1	0.900099	41.094
GOTERM_BP_3	GO:0035161~imaginal disc lineage restriction	3	0.961538	0.0280118	FBGN0004197, FBGN0003975, FBGN0003892	215	10	7971	11.1223	0.999994	0.291779	32.9534
GOTERM_BP_FAT	GO:0035161~imaginal disc lineage restriction	3	0.961538	0.0282352	FBGN0004197, FBGN0003975, FBGN0003892	215	10	7937	11.0749	1	0.527123	37.65
PUBMED_ID	12526814	3	0.961538	0.0324361	FBGN0004197, FBGN0004859, FBGN0003975	312	13	14049	10.3913	1	0.92511	46.0924
GOTERM_BP_ALL	GO:0035222~wing disc pattern formation	6	1.92308	0.0338058	FBGN0041604, FBGN0004859, FBGN0014037, FBGN0003975, FBGN0003892, FBGN0000497	228	68	8566	3.31502	1	0.427354	43.6298
GOTERM_BP_5	GO:0035222~wing disc pattern formation	6	1.92308	0.0344534	FBGN0041604, FBGN0004859, FBGN0014037, FBGN0003975, FBGN0003892, FBGN0000497	194	68	7239	3.29245	1	0.470886	41.7061
GOTERM_BP_FAT	GO:0035222~wing disc pattern formation	6	1.92308	0.0359712	FBGN0041604, FBGN0004859, FBGN0014037, FBGN0003975, FBGN0003892, FBGN0000497	215	68	7937	3.25732	1	0.560039	45.3509
PUBMED_ID	15175250	3	0.961538	0.0372983	FBGN0004859, FBGN0003975, FBGN0000497	312	14	14049	9.64904	1	0.941175	50.9487
PUBMED_ID	15456724	3	0.961538	0.0372983	FBGN0004101, FBGN0004859, FBGN0003892	312	14	14049	9.64904	1	0.941175	50.9487
PUBMED_ID	7741723	3	0.961538	0.0372983	FBGN0004859, FBGN0003975, FBGN0003892	312	14	14049	9.64904	1	0.941175	50.9487
PUBMED_ID	12717815	4	1.28205	0.0448238	FBGN0004197, FBGN0004101, FBGN0004859, FBGN0003892	312	36	14049	5.00321	1	0.957012	57.6568
Annotation Cluster 20	Enrichment Score: 1.8432690527984363
Category	Term	Count	%	PValue	Genes	List Total	Pop Hits	Pop Total	Fold Enrichment	Bonferroni	Benjamini	FDR
PANTHER_FAMILY	PTHR10996~2-HYDROXYACID DEHYDROGENASE	3	0.961538	0.0109574	FBGN0020496, FBGN0032350, FBGN0037370	264	6	9356	17.7197	0.932753	0.932753	13.2967
INTERPRO	IPR006139:D-isomer specific 2-hydroxyacid dehydrogenase, catalytic region	3	0.961538	0.0110628	FBGN0020496, FBGN0032350, FBGN0037370	289	6	10196	17.6401	0.999381	0.999381	15.3443
PFAM	PF00389:2-Hacid_dh	3	0.961538	0.0115441	FBGN0020496, FBGN0032350, FBGN0037370	285	6	9834	17.2526	0.999414	0.999414	15.8897
INTERPRO	IPR006140:D-isomer specific 2-hydroxyacid dehydrogenase, NAD-binding	3	0.961538	0.0152009	FBGN0020496, FBGN0032350, FBGN0037370	289	7	10196	15.1201	0.999962	0.966301	20.4963
PFAM	PF02826:2-Hacid_dh_C	3	0.961538	0.0158557	FBGN0020496, FBGN0032350, FBGN0037370	285	7	9834	14.788	0.999964	0.967123	21.1945
SP_COMMENT	similarity:Belongs to the D-isomer specific 2-hydroxyacid dehydrogenase family.	3	0.961538	0.0160174	FBGN0020496, FBGN0032350, FBGN0037370	164	6	4752	14.4878	0.999859	0.999859	20.9888
PROSITE	PS00670:D_2_HYDROXYACID_DH_2	3	0.961538	0.0168267	FBGN0020496, FBGN0032350, FBGN0037370	163	7	5431	14.2796	0.995149	0.995149	20.4151
PROSITE	PS00671:D_2_HYDROXYACID_DH_3	3	0.961538	0.0168267	FBGN0020496, FBGN0032350, FBGN0037370	163	7	5431	14.2796	0.995149	0.995149	20.4151
PROSITE	PS00065:D_2_HYDROXYACID_DH_1	3	0.961538	0.0168267	FBGN0020496, FBGN0032350, FBGN0037370	163	7	5431	14.2796	0.995149	0.995149	20.4151
Annotation Cluster 21	Enrichment Score: 1.842182477373417
Category	Term	Count	%	PValue	Genes	List Total	Pop Hits	Pop Total	Fold Enrichment	Bonferroni	Benjamini	FDR
SMART	SM00209:TSP1	4	1.28205	0.00975658	FBGN0250876, FBGN0020269, FBGN0052227, FBGN0003137	123	18	4824	8.71545	0.712108	0.463444	10.7477
PROFILE	PS50092:TSP1	4	1.28205	0.0127028	FBGN0250876, FBGN0020269, FBGN0052227, FBGN0003137	132	18	4701	7.91414	0.819689	0.819689	13.9017
INTERPRO	IPR000884:Thrombospondin, type 1 repeat	4	1.28205	0.0132879	FBGN0250876, FBGN0020269, FBGN0052227, FBGN0003137	289	18	10196	7.84006	0.999861	0.988218	18.1521
PFAM	PF00090:TSP_1	4	1.28205	0.0141003	FBGN0250876, FBGN0020269, FBGN0052227, FBGN0003137	285	18	9834	7.66784	0.999889	0.989446	19.0735
SSF	SSF82895:TSP1	4	1.28205	0.0264977	FBGN0250876, FBGN0020269, FBGN0052227, FBGN0003137	84	18	2249	5.94974	0.862932	0.862932	24.5035
Annotation Cluster 22	Enrichment Score: 1.8221644081741786
Category	Term	Count	%	PValue	Genes	List Total	Pop Hits	Pop Total	Fold Enrichment	Bonferroni	Benjamini	FDR
GOTERM_BP_4	GO:0008610~lipid biosynthetic process	11	3.52564	0.00113101	FBGN0002937, FBGN0027579, FBGN0038876, FBGN0036691, FBGN0015582, FBGN0026576, FBGN0035464, FBGN0029969, FBGN0086448, FBGN0033479, FBGN0034270	201	119	7589	3.49007	0.559266	0.110455	1.69969
GOTERM_BP_ALL	GO:0008610~lipid biosynthetic process	11	3.52564	0.0011949	FBGN0002937, FBGN0027579, FBGN0038876, FBGN0036691, FBGN0015582, FBGN0026576, FBGN0035464, FBGN0029969, FBGN0086448, FBGN0033479, FBGN0034270	228	119	8566	3.47287	0.84138	0.115515	1.97315
GOTERM_BP_3	GO:0008610~lipid biosynthetic process	11	3.52564	0.00130873	FBGN0002937, FBGN0027579, FBGN0038876, FBGN0036691, FBGN0015582, FBGN0026576, FBGN0035464, FBGN0029969, FBGN0086448, FBGN0033479, FBGN0034270	215	119	7971	3.42705	0.426831	0.08859	1.82586
GOTERM_BP_FAT	GO:0008610~lipid biosynthetic process	11	3.52564	0.00135099	FBGN0002937, FBGN0027579, FBGN0038876, FBGN0036691, FBGN0015582, FBGN0026576, FBGN0035464, FBGN0029969, FBGN0086448, FBGN0033479, FBGN0034270	215	119	7937	3.41243	0.851756	0.212279	2.20514
GOTERM_BP_4	GO:0044255~cellular lipid metabolic process	13	4.16667	0.00318925	FBGN0027579, FBGN0038876, FBGN0026576, FBGN0086448, FBGN0029720, FBGN0002937, FBGN0036691, FBGN0035464, FBGN0029969, FBGN0051148, FBGN0042083, FBGN0033479, FBGN0034270	201	183	7589	2.68214	0.901007	0.127194	4.72379
GOTERM_BP_ALL	GO:0044255~cellular lipid metabolic process	13	4.16667	0.00337155	FBGN0027579, FBGN0038876, FBGN0026576, FBGN0086448, FBGN0029720, FBGN0002937, FBGN0036691, FBGN0035464, FBGN0029969, FBGN0051148, FBGN0042083, FBGN0033479, FBGN0034270	228	183	8566	2.66892	0.994489	0.154454	5.47377
GOTERM_BP_3	GO:0044255~cellular lipid metabolic process	13	4.16667	0.00372792	FBGN0027579, FBGN0038876, FBGN0026576, FBGN0086448, FBGN0029720, FBGN0002937, FBGN0036691, FBGN0035464, FBGN0029969, FBGN0051148, FBGN0042083, FBGN0033479, FBGN0034270	215	183	7971	2.6337	0.795529	0.100415	5.11968
GOTERM_BP_4	GO:0008654~phospholipid biosynthetic process	6	1.92308	0.0082565	FBGN0027579, FBGN0026576, FBGN0035464, FBGN0086448, FBGN0033479, FBGN0034270	201	48	7589	4.71953	0.997527	0.248613	11.8027
GOTERM_BP_ALL	GO:0008654~phospholipid biosynthetic process	6	1.92308	0.00847369	FBGN0027579, FBGN0026576, FBGN0035464, FBGN0086448, FBGN0033479, FBGN0034270	228	48	8566	4.69627	0.999998	0.243333	13.2243
GOTERM_BP_5	GO:0008654~phospholipid biosynthetic process	6	1.92308	0.00864709	FBGN0027579, FBGN0026576, FBGN0035464, FBGN0086448, FBGN0033479, FBGN0034270	194	48	7239	4.6643	0.999171	0.255946	12.5129
GOTERM_BP_FAT	GO:0008654~phospholipid biosynthetic process	6	1.92308	0.0090774	FBGN0027579, FBGN0026576, FBGN0035464, FBGN0086448, FBGN0033479, FBGN0034270	215	48	7937	4.61453	0.999997	0.390565	13.964
KEGG_PATHWAY	dme00563:Glycosylphosphatidylinositol(GPI)-anchor biosynthesis	4	1.28205	0.00953271	FBGN0035464, FBGN0086448, FBGN0033479, FBGN0034270	74	13	2054	8.54054	0.507768	0.507768	9.53929
GOTERM_BP_4	GO:0006644~phospholipid metabolic process	7	2.24359	0.0230705	FBGN0029720, FBGN0027579, FBGN0026576, FBGN0035464, FBGN0086448, FBGN0033479, FBGN0034270	201	84	7589	3.14635	1	0.358985	29.7831
GOTERM_BP_ALL	GO:0006644~phospholipid metabolic process	7	2.24359	0.0237136	FBGN0029720, FBGN0027579, FBGN0026576, FBGN0035464, FBGN0086448, FBGN0033479, FBGN0034270	228	84	8566	3.13085	1	0.369969	32.9698
GOTERM_BP_5	GO:0006644~phospholipid metabolic process	7	2.24359	0.0242234	FBGN0029720, FBGN0027579, FBGN0026576, FBGN0035464, FBGN0086448, FBGN0033479, FBGN0034270	194	84	7239	3.10954	1	0.418104	31.4391
GOTERM_BP_ALL	GO:0006506~GPI anchor biosynthetic process	4	1.28205	0.024659	FBGN0035464, FBGN0086448, FBGN0033479, FBGN0034270	228	24	8566	6.2617	1	0.37793	34.0435
GOTERM_BP_3	GO:0006644~phospholipid metabolic process	7	2.24359	0.0250346	FBGN0029720, FBGN0027579, FBGN0026576, FBGN0035464, FBGN0086448, FBGN0033479, FBGN0034270	215	84	7971	3.08953	0.999979	0.27857	30.0051
GOTERM_BP_FAT	GO:0006644~phospholipid metabolic process	7	2.24359	0.0254964	FBGN0029720, FBGN0027579, FBGN0026576, FBGN0035464, FBGN0086448, FBGN0033479, FBGN0034270	215	84	7937	3.07636	1	0.504062	34.6876
GOTERM_BP_FAT	GO:0006506~GPI anchor biosynthetic process	4	1.28205	0.025775	FBGN0035464, FBGN0086448, FBGN0033479, FBGN0034270	215	24	7937	6.15271	1	0.501269	34.9948
GOTERM_BP_ALL	GO:0006505~GPI anchor metabolic process	4	1.28205	0.0304801	FBGN0035464, FBGN0086448, FBGN0033479, FBGN0034270	228	26	8566	5.78003	1	0.41469	40.3069
GOTERM_BP_FAT	GO:0006505~GPI anchor metabolic process	4	1.28205	0.0318394	FBGN0035464, FBGN0086448, FBGN0033479, FBGN0034270	215	26	7937	5.67943	1	0.539011	41.3567
GOTERM_BP_ALL	GO:0046489~phosphoinositide biosynthetic process	4	1.28205	0.0369584	FBGN0035464, FBGN0086448, FBGN0033479, FBGN0034270	228	28	8566	5.36717	1	0.450024	46.6184
GOTERM_BP_FAT	GO:0046489~phosphoinositide biosynthetic process	4	1.28205	0.0385824	FBGN0035464, FBGN0086448, FBGN0033479, FBGN0034270	215	28	7937	5.27375	1	0.580243	47.7418
GOTERM_BP_ALL	GO:0019637~organophosphate metabolic process	7	2.24359	0.0436034	FBGN0029720, FBGN0027579, FBGN0026576, FBGN0035464, FBGN0086448, FBGN0033479, FBGN0034270	228	97	8566	2.71125	1	0.476757	52.437
GOTERM_BP_FAT	GO:0019637~organophosphate metabolic process	7	2.24359	0.0466772	FBGN0029720, FBGN0027579, FBGN0026576, FBGN0035464, FBGN0086448, FBGN0033479, FBGN0034270	215	97	7937	2.66406	1	0.598324	54.5444
GOTERM_BP_ALL	GO:0042158~lipoprotein biosynthetic process	4	1.28205	0.0478828	FBGN0035464, FBGN0086448, FBGN0033479, FBGN0034270	228	31	8566	4.84776	1	0.490677	55.8626
GOTERM_BP_ALL	GO:0006497~protein amino acid lipidation	4	1.28205	0.0478828	FBGN0035464, FBGN0086448, FBGN0033479, FBGN0034270	228	31	8566	4.84776	1	0.490677	55.8626
GOTERM_BP_ALL	GO:0006629~lipid metabolic process	14	4.48718	0.0479599	FBGN0027579, FBGN0038876, FBGN0015582, FBGN0026576, FBGN0086448, FBGN0029720, FBGN0002937, FBGN0036691, FBGN0035464, FBGN0029969, FBGN0051148, FBGN0042083, FBGN0033479, FBGN0034270	228	294	8566	1.78906	1	0.488193	55.9222
GOTERM_BP_2	GO:0019637~organophosphate metabolic process	7	2.24359	0.0485356	FBGN0029720, FBGN0027579, FBGN0026576, FBGN0035464, FBGN0086448, FBGN0033479, FBGN0034270	227	97	8303	2.63958	0.999102	0.283986	44.4435
GOTERM_BP_5	GO:0042158~lipoprotein biosynthetic process	4	1.28205	0.0485452	FBGN0035464, FBGN0086448, FBGN0033479, FBGN0034270	194	31	7239	4.81477	1	0.549404	53.512
GOTERM_BP_FAT	GO:0006497~protein amino acid lipidation	4	1.28205	0.0499401	FBGN0035464, FBGN0086448, FBGN0033479, FBGN0034270	215	31	7937	4.76339	1	0.613956	57.0436
GOTERM_BP_FAT	GO:0042158~lipoprotein biosynthetic process	4	1.28205	0.0499401	FBGN0035464, FBGN0086448, FBGN0033479, FBGN0034270	215	31	7937	4.76339	1	0.613956	57.0436
Annotation Cluster 23	Enrichment Score: 1.8129106383018188
Category	Term	Count	%	PValue	Genes	List Total	Pop Hits	Pop Total	Fold Enrichment	Bonferroni	Benjamini	FDR
PUBMED_ID	2511069	3	0.961538	0.00953055	FBGN0002183, FBGN0250789, FBGN0004636	312	7	14049	19.2981	1	0.714779	16.427
PUBMED_ID	7808410	3	0.961538	0.0195468	FBGN0002183, FBGN0250789, FBGN0004636	312	10	14049	13.5087	1	0.843572	30.9207
PUBMED_ID	11062264	3	0.961538	0.0195468	FBGN0002183, FBGN0250789, FBGN0004636	312	10	14049	13.5087	1	0.843572	30.9207
Annotation Cluster 24	Enrichment Score: 1.7964867124495487
Category	Term	Count	%	PValue	Genes	List Total	Pop Hits	Pop Total	Fold Enrichment	Bonferroni	Benjamini	FDR
GOTERM_BP_ALL	GO:0048518~positive regulation of biological process	18	5.76923	0.0108073	FBGN0041604, FBGN0000210, FBGN0016694, FBGN0033260, FBGN0003495, FBGN0000439, FBGN0013983, FBGN0004862, FBGN0039907, FBGN0033782, FBGN0000578, FBGN0004859, FBGN0250789, FBGN0010282, FBGN0002121, FBGN0041585, FBGN0250788, FBGN0031392	228	348	8566	1.94328	1	0.2893	16.5664
GOTERM_BP_3	GO:0048518~positive regulation of biological process	18	5.76923	0.0122726	FBGN0041604, FBGN0000210, FBGN0016694, FBGN0033260, FBGN0003495, FBGN0000439, FBGN0013983, FBGN0004862, FBGN0039907, FBGN0033782, FBGN0000578, FBGN0004859, FBGN0250789, FBGN0010282, FBGN0002121, FBGN0041585, FBGN0250788, FBGN0031392	215	348	7971	1.91764	0.994743	0.241352	15.9499
GOTERM_BP_2	GO:0048518~positive regulation of biological process	18	5.76923	0.0140717	FBGN0041604, FBGN0000210, FBGN0016694, FBGN0033260, FBGN0003495, FBGN0000439, FBGN0013983, FBGN0004862, FBGN0039907, FBGN0033782, FBGN0000578, FBGN0004859, FBGN0250789, FBGN0010282, FBGN0002121, FBGN0041585, FBGN0250788, FBGN0031392	227	348	8303	1.89192	0.86442	0.181122	15.4155
GOTERM_BP_4	GO:0048522~positive regulation of cellular process	16	5.12821	0.0171485	FBGN0041604, FBGN0000210, FBGN0016694, FBGN0003495, FBGN0000439, FBGN0004862, FBGN0013983, FBGN0039907, FBGN0033782, FBGN0000578, FBGN0004859, FBGN0250789, FBGN0010282, FBGN0002121, FBGN0250788, FBGN0031392	201	311	7589	1.94244	0.999996	0.323856	23.0512
GOTERM_BP_ALL	GO:0048522~positive regulation of cellular process	16	5.12821	0.0183416	FBGN0041604, FBGN0000210, FBGN0016694, FBGN0003495, FBGN0000439, FBGN0004862, FBGN0013983, FBGN0039907, FBGN0033782, FBGN0000578, FBGN0004859, FBGN0250789, FBGN0010282, FBGN0002121, FBGN0250788, FBGN0031392	228	311	8566	1.93287	1	0.338447	26.5497
GOTERM_BP_3	GO:0048522~positive regulation of cellular process	16	5.12821	0.0201163	FBGN0041604, FBGN0000210, FBGN0016694, FBGN0003495, FBGN0000439, FBGN0004862, FBGN0013983, FBGN0039907, FBGN0033782, FBGN0000578, FBGN0004859, FBGN0250789, FBGN0010282, FBGN0002121, FBGN0250788, FBGN0031392	215	311	7971	1.90737	0.999823	0.273759	24.8695
GOTERM_BP_2	GO:0048522~positive regulation of cellular process	16	5.12821	0.0225105	FBGN0041604, FBGN0000210, FBGN0016694, FBGN0003495, FBGN0000439, FBGN0004862, FBGN0013983, FBGN0039907, FBGN0033782, FBGN0000578, FBGN0004859, FBGN0250789, FBGN0010282, FBGN0002121, FBGN0250788, FBGN0031392	227	311	8303	1.88178	0.959653	0.192665	23.5835
Annotation Cluster 25	Enrichment Score: 1.772301245206915
Category	Term	Count	%	PValue	Genes	List Total	Pop Hits	Pop Total	Fold Enrichment	Bonferroni	Benjamini	FDR
SP_PIR_KEYWORDS	cell cycle	8	2.5641	0.00678721	FBGN0015754, FBGN0014861, FBGN0003975, FBGN0015625, FBGN0038300, FBGN0002121, FBGN0003525, FBGN0030863	301	96	12980	3.59358	0.796812	0.134869	8.38286
SP_PIR_KEYWORDS	cell division	6	1.92308	0.0141112	FBGN0015754, FBGN0014861, FBGN0015625, FBGN0038300, FBGN0003525, FBGN0030863	301	62	12980	4.17319	0.964047	0.211434	16.6983
GOTERM_BP_4	GO:0007067~mitosis	10	3.20513	0.0148281	FBGN0015754, FBGN0015391, FBGN0016694, FBGN0037345, FBGN0014861, FBGN0015625, FBGN0038300, FBGN0014127, FBGN0003525, FBGN0000150	201	146	7589	2.58604	0.99998	0.302694	20.2527
GOTERM_BP_ALL	GO:0007067~mitosis	10	3.20513	0.0154358	FBGN0015754, FBGN0015391, FBGN0016694, FBGN0037345, FBGN0014861, FBGN0015625, FBGN0038300, FBGN0014127, FBGN0003525, FBGN0000150	228	146	8566	2.5733	1	0.308271	22.8404
GOTERM_BP_5	GO:0007067~mitosis	10	3.20513	0.0158394	FBGN0015754, FBGN0015391, FBGN0016694, FBGN0037345, FBGN0014861, FBGN0015625, FBGN0038300, FBGN0014127, FBGN0003525, FBGN0000150	194	146	7239	2.55578	0.999998	0.33478	21.7889
GOTERM_BP_4	GO:0000280~nuclear division	10	3.20513	0.0160835	FBGN0015754, FBGN0015391, FBGN0016694, FBGN0037345, FBGN0014861, FBGN0015625, FBGN0038300, FBGN0014127, FBGN0003525, FBGN0000150	201	148	7589	2.5511	0.999992	0.315236	21.7784
GOTERM_BP_4	GO:0000087~M phase of mitotic cell cycle	10	3.20513	0.0160835	FBGN0015754, FBGN0015391, FBGN0016694, FBGN0037345, FBGN0014861, FBGN0015625, FBGN0038300, FBGN0014127, FBGN0003525, FBGN0000150	201	148	7589	2.5511	0.999992	0.315236	21.7784
GOTERM_BP_ALL	GO:0000280~nuclear division	10	3.20513	0.0167361	FBGN0015754, FBGN0015391, FBGN0016694, FBGN0037345, FBGN0014861, FBGN0015625, FBGN0038300, FBGN0014127, FBGN0003525, FBGN0000150	228	148	8566	2.53853	1	0.321545	24.5215
GOTERM_BP_ALL	GO:0000087~M phase of mitotic cell cycle	10	3.20513	0.0167361	FBGN0015754, FBGN0015391, FBGN0016694, FBGN0037345, FBGN0014861, FBGN0015625, FBGN0038300, FBGN0014127, FBGN0003525, FBGN0000150	228	148	8566	2.53853	1	0.321545	24.5215
GOTERM_BP_FAT	GO:0007067~mitosis	10	3.20513	0.0170237	FBGN0015754, FBGN0015391, FBGN0016694, FBGN0037345, FBGN0014861, FBGN0015625, FBGN0038300, FBGN0014127, FBGN0003525, FBGN0000150	215	146	7937	2.52851	1	0.454531	24.6633
GOTERM_BP_5	GO:0000087~M phase of mitotic cell cycle	10	3.20513	0.0171726	FBGN0015754, FBGN0015391, FBGN0016694, FBGN0037345, FBGN0014861, FBGN0015625, FBGN0038300, FBGN0014127, FBGN0003525, FBGN0000150	194	148	7239	2.52125	0.999999	0.348739	23.4039
GOTERM_BP_FAT	GO:0000087~M phase of mitotic cell cycle	10	3.20513	0.018445	FBGN0015754, FBGN0015391, FBGN0016694, FBGN0037345, FBGN0014861, FBGN0015625, FBGN0038300, FBGN0014127, FBGN0003525, FBGN0000150	215	148	7937	2.49434	1	0.457376	26.4401
GOTERM_BP_FAT	GO:0000280~nuclear division	10	3.20513	0.018445	FBGN0015754, FBGN0015391, FBGN0016694, FBGN0037345, FBGN0014861, FBGN0015625, FBGN0038300, FBGN0014127, FBGN0003525, FBGN0000150	215	148	7937	2.49434	1	0.457376	26.4401
GOTERM_BP_ALL	GO:0048285~organelle fission	10	3.20513	0.0203362	FBGN0015754, FBGN0015391, FBGN0016694, FBGN0037345, FBGN0014861, FBGN0015625, FBGN0038300, FBGN0014127, FBGN0003525, FBGN0000150	228	153	8566	2.45557	1	0.344183	28.9981
GOTERM_BP_3	GO:0048285~organelle fission	10	3.20513	0.021837	FBGN0015754, FBGN0015391, FBGN0016694, FBGN0037345, FBGN0014861, FBGN0015625, FBGN0038300, FBGN0014127, FBGN0003525, FBGN0000150	215	153	7971	2.42316	0.999916	0.284753	26.7048
GOTERM_BP_FAT	GO:0048285~organelle fission	10	3.20513	0.0223741	FBGN0015754, FBGN0015391, FBGN0016694, FBGN0037345, FBGN0014861, FBGN0015625, FBGN0038300, FBGN0014127, FBGN0003525, FBGN0000150	215	153	7937	2.41283	1	0.493286	31.149
SP_PIR_KEYWORDS	mitosis	5	1.60256	0.0298773	FBGN0015754, FBGN0014861, FBGN0015625, FBGN0038300, FBGN0003525	301	51	12980	4.22774	0.999173	0.298751	32.2908
Annotation Cluster 26	Enrichment Score: 1.7510224354094186
Category	Term	Count	%	PValue	Genes	List Total	Pop Hits	Pop Total	Fold Enrichment	Bonferroni	Benjamini	FDR
GOTERM_BP_ALL	GO:0007476~imaginal disc-derived wing morphogenesis	14	4.48718	0.0052071	FBGN0041604, FBGN0004101, FBGN0000317, FBGN0001083, FBGN0010333, FBGN0000497, FBGN0003326, FBGN0004197, FBGN0039907, FBGN0017397, FBGN0003975, FBGN0250786, FBGN0029944, FBGN0003892	228	218	8566	2.41276	0.999678	0.18629	8.33413
GOTERM_BP_5	GO:0007476~imaginal disc-derived wing morphogenesis	14	4.48718	0.00535951	FBGN0041604, FBGN0004101, FBGN0000317, FBGN0001083, FBGN0010333, FBGN0000497, FBGN0003326, FBGN0004197, FBGN0039907, FBGN0017397, FBGN0003975, FBGN0250786, FBGN0029944, FBGN0003892	194	218	7239	2.39634	0.987605	0.206323	7.9389
GOTERM_BP_ALL	GO:0007472~wing disc morphogenesis	14	4.48718	0.00562015	FBGN0041604, FBGN0004101, FBGN0000317, FBGN0001083, FBGN0010333, FBGN0000497, FBGN0003326, FBGN0004197, FBGN0039907, FBGN0017397, FBGN0003975, FBGN0250786, FBGN0029944, FBGN0003892	228	220	8566	2.39083	0.99983	0.190788	8.96647
GOTERM_BP_5	GO:0007472~wing disc morphogenesis	14	4.48718	0.00579699	FBGN0041604, FBGN0004101, FBGN0000317, FBGN0001083, FBGN0010333, FBGN0000497, FBGN0003326, FBGN0004197, FBGN0039907, FBGN0017397, FBGN0003975, FBGN0250786, FBGN0029944, FBGN0003892	194	220	7239	2.37455	0.991348	0.2114	8.56021
GOTERM_BP_FAT	GO:0007476~imaginal disc-derived wing morphogenesis	14	4.48718	0.00598117	FBGN0041604, FBGN0004101, FBGN0000317, FBGN0001083, FBGN0010333, FBGN0000497, FBGN0003326, FBGN0004197, FBGN0039907, FBGN0017397, FBGN0003975, FBGN0250786, FBGN0029944, FBGN0003892	215	218	7937	2.37077	0.99979	0.331935	9.42108
GOTERM_BP_FAT	GO:0007472~wing disc morphogenesis	14	4.48718	0.00644614	FBGN0041604, FBGN0004101, FBGN0000317, FBGN0001083, FBGN0010333, FBGN0000497, FBGN0003326, FBGN0004197, FBGN0039907, FBGN0017397, FBGN0003975, FBGN0250786, FBGN0029944, FBGN0003892	215	220	7937	2.34922	0.999892	0.339702	10.1174
GOTERM_BP_4	GO:0035120~post-embryonic appendage morphogenesis	14	4.48718	0.00736024	FBGN0041604, FBGN0004101, FBGN0000317, FBGN0001083, FBGN0010333, FBGN0000497, FBGN0003326, FBGN0004197, FBGN0039907, FBGN0017397, FBGN0003975, FBGN0250786, FBGN0029944, FBGN0003892	201	229	7589	2.30824	0.995245	0.234653	10.5875
GOTERM_BP_ALL	GO:0035220~wing disc development	16	5.12821	0.00770881	FBGN0041604, FBGN0004101, FBGN0000317, FBGN0001083, FBGN0010333, FBGN0000497, FBGN0003326, FBGN0004197, FBGN0039907, FBGN0004859, FBGN0014037, FBGN0017397, FBGN0003975, FBGN0250786, FBGN0029944, FBGN0003892	228	281	8566	2.13923	0.999993	0.232667	12.1017
GOTERM_BP_ALL	GO:0035120~post-embryonic appendage morphogenesis	14	4.48718	0.00782291	FBGN0041604, FBGN0004101, FBGN0000317, FBGN0001083, FBGN0010333, FBGN0000497, FBGN0003326, FBGN0004197, FBGN0039907, FBGN0017397, FBGN0003975, FBGN0250786, FBGN0029944, FBGN0003892	228	229	8566	2.29687	0.999994	0.231202	12.2701
GOTERM_BP_5	GO:0035220~wing disc development	16	5.12821	0.00792217	FBGN0041604, FBGN0004101, FBGN0000317, FBGN0001083, FBGN0010333, FBGN0000497, FBGN0003326, FBGN0004197, FBGN0039907, FBGN0004859, FBGN0014037, FBGN0017397, FBGN0003975, FBGN0250786, FBGN0029944, FBGN0003892	194	281	7239	2.12467	0.998494	0.255745	11.523
GOTERM_BP_5	GO:0035120~post-embryonic appendage morphogenesis	14	4.48718	0.0081378	FBGN0041604, FBGN0004101, FBGN0000317, FBGN0001083, FBGN0010333, FBGN0000497, FBGN0003326, FBGN0004197, FBGN0039907, FBGN0017397, FBGN0003975, FBGN0250786, FBGN0029944, FBGN0003892	194	229	7239	2.28123	0.998739	0.251925	11.8185
GOTERM_BP_FAT	GO:0035220~wing disc development	16	5.12821	0.00885523	FBGN0041604, FBGN0004101, FBGN0000317, FBGN0001083, FBGN0010333, FBGN0000497, FBGN0003326, FBGN0004197, FBGN0039907, FBGN0004859, FBGN0014037, FBGN0017397, FBGN0003975, FBGN0250786, FBGN0029944, FBGN0003892	215	281	7937	2.10199	0.999996	0.40744	13.6453
GOTERM_BP_FAT	GO:0035120~post-embryonic appendage morphogenesis	14	4.48718	0.00889704	FBGN0041604, FBGN0004101, FBGN0000317, FBGN0001083, FBGN0010333, FBGN0000497, FBGN0003326, FBGN0004197, FBGN0039907, FBGN0017397, FBGN0003975, FBGN0250786, FBGN0029944, FBGN0003892	215	229	7937	2.25689	0.999997	0.396346	13.7054
GOTERM_BP_4	GO:0035114~imaginal disc-derived appendage morphogenesis	14	4.48718	0.0103972	FBGN0041604, FBGN0004101, FBGN0000317, FBGN0001083, FBGN0010333, FBGN0000497, FBGN0003326, FBGN0004197, FBGN0039907, FBGN0017397, FBGN0003975, FBGN0250786, FBGN0029944, FBGN0003892	201	239	7589	2.21166	0.999483	0.291038	14.643
GOTERM_BP_ALL	GO:0035114~imaginal disc-derived appendage morphogenesis	14	4.48718	0.0110017	FBGN0041604, FBGN0004101, FBGN0000317, FBGN0001083, FBGN0010333, FBGN0000497, FBGN0003326, FBGN0004197, FBGN0039907, FBGN0017397, FBGN0003975, FBGN0250786, FBGN0029944, FBGN0003892	228	239	8566	2.20076	1	0.288749	16.8393
GOTERM_BP_5	GO:0035114~imaginal disc-derived appendage morphogenesis	14	4.48718	0.0113009	FBGN0041604, FBGN0004101, FBGN0000317, FBGN0001083, FBGN0010333, FBGN0000497, FBGN0003326, FBGN0004197, FBGN0039907, FBGN0017397, FBGN0003975, FBGN0250786, FBGN0029944, FBGN0003892	194	239	7239	2.18578	0.999907	0.30032	16.0492
GOTERM_BP_4	GO:0035107~appendage morphogenesis	14	4.48718	0.0115271	FBGN0041604, FBGN0004101, FBGN0000317, FBGN0001083, FBGN0010333, FBGN0000497, FBGN0003326, FBGN0004197, FBGN0039907, FBGN0017397, FBGN0003975, FBGN0250786, FBGN0029944, FBGN0003892	201	242	7589	2.18424	0.999774	0.305775	16.1075
GOTERM_BP_4	GO:0048737~imaginal disc-derived appendage development	14	4.48718	0.011843	FBGN0041604, FBGN0004101, FBGN0000317, FBGN0001083, FBGN0010333, FBGN0000497, FBGN0003326, FBGN0004197, FBGN0039907, FBGN0017397, FBGN0003975, FBGN0250786, FBGN0029944, FBGN0003892	201	243	7589	2.17526	0.999821	0.301903	16.5128
GOTERM_BP_ALL	GO:0035107~appendage morphogenesis	14	4.48718	0.0122822	FBGN0041604, FBGN0004101, FBGN0000317, FBGN0001083, FBGN0010333, FBGN0000497, FBGN0003326, FBGN0004197, FBGN0039907, FBGN0017397, FBGN0003975, FBGN0250786, FBGN0029944, FBGN0003892	228	242	8566	2.17348	1	0.301688	18.616
GOTERM_BP_FAT	GO:0035114~imaginal disc-derived appendage morphogenesis	14	4.48718	0.0124591	FBGN0041604, FBGN0004101, FBGN0000317, FBGN0001083, FBGN0010333, FBGN0000497, FBGN0003326, FBGN0004197, FBGN0039907, FBGN0017397, FBGN0003975, FBGN0250786, FBGN0029944, FBGN0003892	215	239	7937	2.16246	1	0.456888	18.6809
GOTERM_BP_ALL	GO:0048737~imaginal disc-derived appendage development	14	4.48718	0.0124676	FBGN0041604, FBGN0004101, FBGN0000317, FBGN0001083, FBGN0010333, FBGN0000497, FBGN0003326, FBGN0004197, FBGN0039907, FBGN0017397, FBGN0003975, FBGN0250786, FBGN0029944, FBGN0003892	228	243	8566	2.16454	1	0.296218	18.8701
GOTERM_BP_ALL	GO:0009653~anatomical structure morphogenesis	47	15.0641	0.012587	FBGN0041604, FBGN0003888, FBGN0250876, FBGN0028360, FBGN0052227, FBGN0000611, FBGN0000497, FBGN0004862, FBGN0039907, FBGN0000578, FBGN0250789, FBGN0003975, FBGN0250786, FBGN0250785, FBGN0002121, FBGN0250788, FBGN0014127, FBGN0030330, FBGN0040324, FBGN0053556, FBGN0000210, FBGN0015754, FBGN0004101, FBGN0022382, FBGN0000317, FBGN0015582, FBGN0005632, FBGN0001104, FBGN0001083, FBGN0003483, FBGN00035…	228	1257	8566	1.40477	1	0.29414	19.0335
GOTERM_BP_3	GO:0035107~appendage morphogenesis	14	4.48718	0.0134057	FBGN0041604, FBGN0004101, FBGN0000317, FBGN0001083, FBGN0010333, FBGN0000497, FBGN0003326, FBGN0004197, FBGN0039907, FBGN0017397, FBGN0003975, FBGN0250786, FBGN0029944, FBGN0003892	215	242	7971	2.1448	0.996772	0.239015	17.2965
GOTERM_BP_FAT	GO:0035107~appendage morphogenesis	14	4.48718	0.0136358	FBGN0041604, FBGN0004101, FBGN0000317, FBGN0001083, FBGN0010333, FBGN0000497, FBGN0003326, FBGN0004197, FBGN0039907, FBGN0017397, FBGN0003975, FBGN0250786, FBGN0029944, FBGN0003892	215	242	7937	2.13565	1	0.464931	20.2644
GOTERM_BP_ALL	GO:0048736~appendage development	14	4.48718	0.01373	FBGN0041604, FBGN0004101, FBGN0000317, FBGN0001083, FBGN0010333, FBGN0000497, FBGN0003326, FBGN0004197, FBGN0039907, FBGN0017397, FBGN0003975, FBGN0250786, FBGN0029944, FBGN0003892	228	246	8566	2.13814	1	0.294626	20.5816
GOTERM_BP_FAT	GO:0048737~imaginal disc-derived appendage development	14	4.48718	0.014145	FBGN0041604, FBGN0004101, FBGN0000317, FBGN0001083, FBGN0010333, FBGN0000497, FBGN0003326, FBGN0004197, FBGN0039907, FBGN0017397, FBGN0003975, FBGN0250786, FBGN0029944, FBGN0003892	215	243	7937	2.12686	1	0.446574	20.9406
GOTERM_BP_4	GO:0008587~imaginal disc-derived wing margin morphogenesis	6	1.92308	0.014474	FBGN0041604, FBGN0003326, FBGN0039907, FBGN0004101, FBGN0017397, FBGN0003975	201	55	7589	4.11886	0.999974	0.314078	19.8174
GOTERM_BP_4	GO:0007552~metamorphosis	18	5.76923	0.0146673	FBGN0041604, FBGN0000210, FBGN0004101, FBGN0028360, FBGN0000317, FBGN0015582, FBGN0001083, FBGN0010333, FBGN0000497, FBGN0039907, FBGN0003326, FBGN0004197, FBGN0017397, FBGN0003975, FBGN0250786, FBGN0002121, FBGN0029944, FBGN0003892	201	362	7589	1.87738	0.999977	0.308497	20.0553
GOTERM_BP_ALL	GO:0008587~imaginal disc-derived wing margin morphogenesis	6	1.92308	0.0148378	FBGN0041604, FBGN0003326, FBGN0039907, FBGN0004101, FBGN0017397, FBGN0003975	228	55	8566	4.09856	1	0.302122	22.0555
GOTERM_BP_3	GO:0048736~appendage development	14	4.48718	0.0150158	FBGN0041604, FBGN0004101, FBGN0000317, FBGN0001083, FBGN0010333, FBGN0000497, FBGN0003326, FBGN0004197, FBGN0039907, FBGN0017397, FBGN0003975, FBGN0250786, FBGN0029944, FBGN0003892	215	246	7971	2.10993	0.998388	0.243891	19.1756
GOTERM_BP_3	GO:0009653~anatomical structure morphogenesis	47	15.0641	0.0152024	FBGN0041604, FBGN0003888, FBGN0250876, FBGN0028360, FBGN0052227, FBGN0000611, FBGN0000497, FBGN0004862, FBGN0039907, FBGN0000578, FBGN0250789, FBGN0003975, FBGN0250786, FBGN0250785, FBGN0002121, FBGN0250788, FBGN0014127, FBGN0030330, FBGN0040324, FBGN0053556, FBGN0000210, FBGN0015754, FBGN0004101, FBGN0022382, FBGN0000317, FBGN0015582, FBGN0005632, FBGN0001104, FBGN0001083, FBGN0003483, FBGN00035…	215	1257	7971	1.38624	0.998512	0.237594	19.3907
GOTERM_BP_FAT	GO:0048736~appendage development	14	4.48718	0.0152598	FBGN0041604, FBGN0004101, FBGN0000317, FBGN0001083, FBGN0010333, FBGN0000497, FBGN0003326, FBGN0004197, FBGN0039907, FBGN0017397, FBGN0003975, FBGN0250786, FBGN0029944, FBGN0003892	215	246	7937	2.10093	1	0.452907	22.4023
GOTERM_BP_3	GO:0008587~imaginal disc-derived wing margin morphogenesis	6	1.92308	0.015594	FBGN0041604, FBGN0003326, FBGN0039907, FBGN0004101, FBGN0017397, FBGN0003975	215	55	7971	4.04448	0.998744	0.23447	19.8406
GOTERM_BP_ALL	GO:0007552~metamorphosis	18	5.76923	0.0156868	FBGN0041604, FBGN0000210, FBGN0004101, FBGN0028360, FBGN0000317, FBGN0015582, FBGN0001083, FBGN0010333, FBGN0000497, FBGN0039907, FBGN0003326, FBGN0004197, FBGN0017397, FBGN0003975, FBGN0250786, FBGN0002121, FBGN0029944, FBGN0003892	228	362	8566	1.86813	1	0.308524	23.1676
GOTERM_BP_FAT	GO:0008587~imaginal disc-derived wing margin morphogenesis	6	1.92308	0.0158572	FBGN0041604, FBGN0003326, FBGN0039907, FBGN0004101, FBGN0017397, FBGN0003975	215	55	7937	4.02723	1	0.447853	23.1751
GOTERM_BP_3	GO:0007552~metamorphosis	18	5.76923	0.017462	FBGN0041604, FBGN0000210, FBGN0004101, FBGN0028360, FBGN0000317, FBGN0015582, FBGN0001083, FBGN0010333, FBGN0000497, FBGN0039907, FBGN0003326, FBGN0004197, FBGN0017397, FBGN0003975, FBGN0250786, FBGN0002121, FBGN0029944, FBGN0003892	215	362	7971	1.84348	0.99944	0.250206	21.9546
GOTERM_BP_4	GO:0048563~post-embryonic organ morphogenesis	15	4.80769	0.0179592	FBGN0041604, FBGN0004101, FBGN0000317, FBGN0001083, FBGN0010333, FBGN0000497, FBGN0003326, FBGN0004197, FBGN0039907, FBGN0017397, FBGN0003975, FBGN0250786, FBGN0002121, FBGN0029944, FBGN0003892	201	284	7589	1.99417	0.999998	0.328066	24.0071
GOTERM_BP_4	GO:0007560~imaginal disc morphogenesis	15	4.80769	0.0179592	FBGN0041604, FBGN0004101, FBGN0000317, FBGN0001083, FBGN0010333, FBGN0000497, FBGN0003326, FBGN0004197, FBGN0039907, FBGN0017397, FBGN0003975, FBGN0250786, FBGN0002121, FBGN0029944, FBGN0003892	201	284	7589	1.99417	0.999998	0.328066	24.0071
GOTERM_BP_FAT	GO:0007552~metamorphosis	18	5.76923	0.0181107	FBGN0041604, FBGN0000210, FBGN0004101, FBGN0028360, FBGN0000317, FBGN0015582, FBGN0001083, FBGN0010333, FBGN0000497, FBGN0039907, FBGN0003326, FBGN0004197, FBGN0017397, FBGN0003975, FBGN0250786, FBGN0002121, FBGN0029944, FBGN0003892	215	362	7937	1.83562	1	0.467106	26.0258
GOTERM_BP_ALL	GO:0048563~post-embryonic organ morphogenesis	15	4.80769	0.0187035	FBGN0041604, FBGN0004101, FBGN0000317, FBGN0001083, FBGN0010333, FBGN0000497, FBGN0003326, FBGN0004197, FBGN0039907, FBGN0017397, FBGN0003975, FBGN0250786, FBGN0002121, FBGN0029944, FBGN0003892	228	284	8566	1.98434	1	0.339906	26.9997
GOTERM_BP_ALL	GO:0007560~imaginal disc morphogenesis	15	4.80769	0.0187035	FBGN0041604, FBGN0004101, FBGN0000317, FBGN0001083, FBGN0010333, FBGN0000497, FBGN0003326, FBGN0004197, FBGN0039907, FBGN0017397, FBGN0003975, FBGN0250786, FBGN0002121, FBGN0029944, FBGN0003892	228	284	8566	1.98434	1	0.339906	26.9997
GOTERM_BP_5	GO:0007560~imaginal disc morphogenesis	15	4.80769	0.0192691	FBGN0041604, FBGN0004101, FBGN0000317, FBGN0001083, FBGN0010333, FBGN0000497, FBGN0003326, FBGN0004197, FBGN0039907, FBGN0017397, FBGN0003975, FBGN0250786, FBGN0002121, FBGN0029944, FBGN0003892	194	284	7239	1.97083	1	0.373461	25.8806
GOTERM_BP_5	GO:0048563~post-embryonic organ morphogenesis	15	4.80769	0.0192691	FBGN0041604, FBGN0004101, FBGN0000317, FBGN0001083, FBGN0010333, FBGN0000497, FBGN0003326, FBGN0004197, FBGN0039907, FBGN0017397, FBGN0003975, FBGN0250786, FBGN0002121, FBGN0029944, FBGN0003892	194	284	7239	1.97083	1	0.373461	25.8806
GOTERM_BP_2	GO:0009653~anatomical structure morphogenesis	47	15.0641	0.0196353	FBGN0041604, FBGN0003888, FBGN0250876, FBGN0028360, FBGN0052227, FBGN0000611, FBGN0000497, FBGN0004862, FBGN0039907, FBGN0000578, FBGN0250789, FBGN0003975, FBGN0250786, FBGN0250785, FBGN0002121, FBGN0250788, FBGN0014127, FBGN0030330, FBGN0040324, FBGN0053556, FBGN0000210, FBGN0015754, FBGN0004101, FBGN0022382, FBGN0000317, FBGN0015582, FBGN0005632, FBGN0001104, FBGN0001083, FBGN0003483, FBGN00035…	227	1257	8303	1.36764	0.938953	0.207854	20.8855
GOTERM_BP_ALL	GO:0009790~embryonic development	25	8.01282	0.0200692	FBGN0041604, FBGN0250876, FBGN0067317, FBGN0003495, FBGN0004862, FBGN0039907, FBGN0000578, FBGN0015625, FBGN0002121, FBGN0014127, FBGN0020496, FBGN0004895, FBGN0002921, FBGN0005632, FBGN0003525, FBGN0003483, FBGN0010333, FBGN0000439, FBGN0004636, FBGN0003328, FBGN0004859, FBGN0017397, FBGN0029944, FBGN0003892, FBGN0027791	228	582	8566	1.61384	1	0.344203	28.6748
GOTERM_BP_4	GO:0048707~instar larval or pupal morphogenesis	17	5.44872	0.0206212	FBGN0041604, FBGN0000210, FBGN0004101, FBGN0028360, FBGN0000317, FBGN0001083, FBGN0010333, FBGN0000497, FBGN0039907, FBGN0003326, FBGN0004197, FBGN0017397, FBGN0003975, FBGN0250786, FBGN0002121, FBGN0029944, FBGN0003892	201	347	7589	1.84973	1	0.342329	27.0685
GOTERM_BP_FAT	GO:0048563~post-embryonic organ morphogenesis	15	4.80769	0.0212184	FBGN0041604, FBGN0004101, FBGN0000317, FBGN0001083, FBGN0010333, FBGN0000497, FBGN0003326, FBGN0004197, FBGN0039907, FBGN0017397, FBGN0003975, FBGN0250786, FBGN0002121, FBGN0029944, FBGN0003892	215	284	7937	1.9498	1	0.489799	29.7941
GOTERM_BP_FAT	GO:0007560~imaginal disc morphogenesis	15	4.80769	0.0212184	FBGN0041604, FBGN0004101, FBGN0000317, FBGN0001083, FBGN0010333, FBGN0000497, FBGN0003326, FBGN0004197, FBGN0039907, FBGN0017397, FBGN0003975, FBGN0250786, FBGN0002121, FBGN0029944, FBGN0003892	215	284	7937	1.9498	1	0.489799	29.7941
GOTERM_BP_ALL	GO:0048707~instar larval or pupal morphogenesis	17	5.44872	0.0218726	FBGN0041604, FBGN0000210, FBGN0004101, FBGN0028360, FBGN0000317, FBGN0001083, FBGN0010333, FBGN0000497, FBGN0039907, FBGN0003326, FBGN0004197, FBGN0017397, FBGN0003975, FBGN0250786, FBGN0002121, FBGN0029944, FBGN0003892	228	347	8566	1.84061	1	0.353794	30.8315
GOTERM_BP_5	GO:0048707~instar larval or pupal morphogenesis	17	5.44872	0.0225855	FBGN0041604, FBGN0000210, FBGN0004101, FBGN0028360, FBGN0000317, FBGN0001083, FBGN0010333, FBGN0000497, FBGN0039907, FBGN0003326, FBGN0004197, FBGN0017397, FBGN0003975, FBGN0250786, FBGN0002121, FBGN0029944, FBGN0003892	194	347	7239	1.82808	1	0.404552	29.646
GOTERM_BP_3	GO:0009790~embryonic development	25	8.01282	0.0227769	FBGN0041604, FBGN0250876, FBGN0067317, FBGN0003495, FBGN0004862, FBGN0039907, FBGN0000578, FBGN0015625, FBGN0002121, FBGN0014127, FBGN0020496, FBGN0004895, FBGN0002921, FBGN0005632, FBGN0003525, FBGN0003483, FBGN0010333, FBGN0000439, FBGN0004636, FBGN0003328, FBGN0004859, FBGN0017397, FBGN0029944, FBGN0003892, FBGN0027791	215	582	7971	1.59254	0.999944	0.278487	27.6896
GOTERM_BP_4	GO:0007444~imaginal disc development	19	6.08974	0.0236664	FBGN0041604, FBGN0004101, FBGN0000317, FBGN0000611, FBGN0001083, FBGN0010333, FBGN0000497, FBGN0003612, FBGN0039907, FBGN0003326, FBGN0004197, FBGN0004859, FBGN0017397, FBGN0014037, FBGN0003975, FBGN0250786, FBGN0002121, FBGN0029944, FBGN0003892	201	412	7589	1.74118	1	0.358937	30.4292
GOTERM_BP_4	GO:0009886~post-embryonic morphogenesis	17	5.44872	0.0237737	FBGN0041604, FBGN0000210, FBGN0004101, FBGN0028360, FBGN0000317, FBGN0001083, FBGN0010333, FBGN0000497, FBGN0039907, FBGN0003326, FBGN0004197, FBGN0017397, FBGN0003975, FBGN0250786, FBGN0002121, FBGN0029944, FBGN0003892	201	353	7589	1.81829	1	0.353059	30.5449
GOTERM_BP_4	GO:0048569~post-embryonic organ development	15	4.80769	0.0249465	FBGN0041604, FBGN0004101, FBGN0000317, FBGN0001083, FBGN0010333, FBGN0000497, FBGN0003326, FBGN0004197, FBGN0039907, FBGN0017397, FBGN0003975, FBGN0250786, FBGN0002121, FBGN0029944, FBGN0003892	201	297	7589	1.90688	1	0.359884	31.7982
GOTERM_BP_FAT	GO:0048707~instar larval or pupal morphogenesis	17	5.44872	0.025072	FBGN0041604, FBGN0000210, FBGN0004101, FBGN0028360, FBGN0000317, FBGN0001083, FBGN0010333, FBGN0000497, FBGN0039907, FBGN0003326, FBGN0004197, FBGN0017397, FBGN0003975, FBGN0250786, FBGN0002121, FBGN0029944, FBGN0003892	215	347	7937	1.80858	1	0.504902	34.2168
GOTERM_BP_ALL	GO:0009886~post-embryonic morphogenesis	17	5.44872	0.025244	FBGN0041604, FBGN0000210, FBGN0004101, FBGN0028360, FBGN0000317, FBGN0001083, FBGN0010333, FBGN0000497, FBGN0039907, FBGN0003326, FBGN0004197, FBGN0017397, FBGN0003975, FBGN0250786, FBGN0002121, FBGN0029944, FBGN0003892	228	353	8566	1.80933	1	0.381329	34.6999
GOTERM_BP_ALL	GO:0007444~imaginal disc development	19	6.08974	0.0253301	FBGN0041604, FBGN0004101, FBGN0000317, FBGN0000611, FBGN0001083, FBGN0010333, FBGN0000497, FBGN0003612, FBGN0039907, FBGN0003326, FBGN0004197, FBGN0004859, FBGN0017397, FBGN0014037, FBGN0003975, FBGN0250786, FBGN0002121, FBGN0029944, FBGN0003892	228	412	8566	1.73261	1	0.378758	34.7959
GOTERM_BP_5	GO:0007444~imaginal disc development	19	6.08974	0.0260538	FBGN0041604, FBGN0004101, FBGN0000317, FBGN0000611, FBGN0001083, FBGN0010333, FBGN0000497, FBGN0003612, FBGN0039907, FBGN0003326, FBGN0004197, FBGN0004859, FBGN0017397, FBGN0014037, FBGN0003975, FBGN0250786, FBGN0002121, FBGN0029944, FBGN0003892	194	412	7239	1.72081	1	0.433106	33.3922
GOTERM_BP_ALL	GO:0048569~post-embryonic organ development	15	4.80769	0.0263447	FBGN0041604, FBGN0004101, FBGN0000317, FBGN0001083, FBGN0010333, FBGN0000497, FBGN0003326, FBGN0004197, FBGN0039907, FBGN0017397, FBGN0003975, FBGN0250786, FBGN0002121, FBGN0029944, FBGN0003892	228	297	8566	1.89748	1	0.387044	35.9181
GOTERM_BP_2	GO:0009790~embryonic development	25	8.01282	0.0265746	FBGN0041604, FBGN0250876, FBGN0067317, FBGN0003495, FBGN0004862, FBGN0039907, FBGN0000578, FBGN0015625, FBGN0002121, FBGN0014127, FBGN0020496, FBGN0004895, FBGN0002921, FBGN0005632, FBGN0003525, FBGN0003483, FBGN0010333, FBGN0000439, FBGN0004636, FBGN0003328, FBGN0004859, FBGN0017397, FBGN0029944, FBGN0003892, FBGN0027791	227	582	8303	1.57118	0.977578	0.21129	27.2537
GOTERM_BP_4	GO:0002165~instar larval or pupal development	19	6.08974	0.0268743	FBGN0041604, FBGN0000210, FBGN0004101, FBGN0028360, FBGN0000317, FBGN0015582, FBGN0001083, FBGN0010333, FBGN0000497, FBGN0039907, FBGN0003326, FBGN0004197, FBGN0250789, FBGN0017397, FBGN0003975, FBGN0250786, FBGN0002121, FBGN0029944, FBGN0003892	201	418	7589	1.71619	1	0.361258	33.8126
GOTERM_BP_5	GO:0048569~post-embryonic organ development	15	4.80769	0.0270877	FBGN0041604, FBGN0004101, FBGN0000317, FBGN0001083, FBGN0010333, FBGN0000497, FBGN0003326, FBGN0004197, FBGN0039907, FBGN0017397, FBGN0003975, FBGN0250786, FBGN0002121, FBGN0029944, FBGN0003892	194	297	7239	1.88457	1	0.437453	34.4723
GOTERM_BP_3	GO:0009886~post-embryonic morphogenesis	17	5.44872	0.027888	FBGN0041604, FBGN0000210, FBGN0004101, FBGN0028360, FBGN0000317, FBGN0001083, FBGN0010333, FBGN0000497, FBGN0039907, FBGN0003326, FBGN0004197, FBGN0017397, FBGN0003975, FBGN0250786, FBGN0002121, FBGN0029944, FBGN0003892	215	353	7971	1.78545	0.999994	0.297811	32.8331
GOTERM_BP_FAT	GO:0009886~post-embryonic morphogenesis	17	5.44872	0.0288129	FBGN0041604, FBGN0000210, FBGN0004101, FBGN0028360, FBGN0000317, FBGN0001083, FBGN0010333, FBGN0000497, FBGN0039907, FBGN0003326, FBGN0004197, FBGN0017397, FBGN0003975, FBGN0250786, FBGN0002121, FBGN0029944, FBGN0003892	215	353	7937	1.77784	1	0.521533	38.2586
GOTERM_BP_FAT	GO:0007444~imaginal disc development	19	6.08974	0.029117	FBGN0041604, FBGN0004101, FBGN0000317, FBGN0000611, FBGN0001083, FBGN0010333, FBGN0000497, FBGN0003612, FBGN0039907, FBGN0003326, FBGN0004197, FBGN0004859, FBGN0017397, FBGN0014037, FBGN0003975, FBGN0250786, FBGN0002121, FBGN0029944, FBGN0003892	215	412	7937	1.70245	1	0.519051	38.5768
GOTERM_BP_ALL	GO:0002165~instar larval or pupal development	19	6.08974	0.0291655	FBGN0041604, FBGN0000210, FBGN0004101, FBGN0028360, FBGN0000317, FBGN0015582, FBGN0001083, FBGN0010333, FBGN0000497, FBGN0039907, FBGN0003326, FBGN0004197, FBGN0250789, FBGN0017397, FBGN0003975, FBGN0250786, FBGN0002121, FBGN0029944, FBGN0003892	228	418	8566	1.70774	1	0.404282	38.9434
GOTERM_BP_FAT	GO:0048569~post-embryonic organ development	15	4.80769	0.0296868	FBGN0041604, FBGN0004101, FBGN0000317, FBGN0001083, FBGN0010333, FBGN0000497, FBGN0003326, FBGN0004197, FBGN0039907, FBGN0017397, FBGN0003975, FBGN0250786, FBGN0002121, FBGN0029944, FBGN0003892	215	297	7937	1.86446	1	0.519854	39.1687
GOTERM_BP_4	GO:0009887~organ morphogenesis	27	8.65385	0.0299737	FBGN0041604, FBGN0250876, FBGN0000611, FBGN0000497, FBGN0004862, FBGN0039907, FBGN0000578, FBGN0003975, FBGN0250786, FBGN0002121, FBGN0014127, FBGN0053556, FBGN0000210, FBGN0004101, FBGN0000317, FBGN0005632, FBGN0001083, FBGN0011592, FBGN0010333, FBGN0004636, FBGN0004197, FBGN0003326, FBGN0003328, FBGN0004859, FBGN0017397, FBGN0029944, FBGN0003892	201	673	7589	1.51474	1	0.380582	36.9351
GOTERM_BP_3	GO:0002165~instar larval or pupal development	19	6.08974	0.0317806	FBGN0041604, FBGN0000210, FBGN0004101, FBGN0028360, FBGN0000317, FBGN0015582, FBGN0001083, FBGN0010333, FBGN0000497, FBGN0039907, FBGN0003326, FBGN0004197, FBGN0250789, FBGN0017397, FBGN0003975, FBGN0250786, FBGN0002121, FBGN0029944, FBGN0003892	215	418	7971	1.6852	0.999999	0.309938	36.5202
GOTERM_BP_ALL	GO:0009887~organ morphogenesis	27	8.65385	0.0326254	FBGN0041604, FBGN0250876, FBGN0000611, FBGN0000497, FBGN0004862, FBGN0039907, FBGN0000578, FBGN0003975, FBGN0250786, FBGN0002121, FBGN0014127, FBGN0053556, FBGN0000210, FBGN0004101, FBGN0000317, FBGN0005632, FBGN0001083, FBGN0011592, FBGN0010333, FBGN0004636, FBGN0004197, FBGN0003326, FBGN0003328, FBGN0004859, FBGN0017397, FBGN0029944, FBGN0003892	228	673	8566	1.50727	1	0.42955	42.4708
GOTERM_BP_FAT	GO:0002165~instar larval or pupal development	19	6.08974	0.0329478	FBGN0041604, FBGN0000210, FBGN0004101, FBGN0028360, FBGN0000317, FBGN0015582, FBGN0001083, FBGN0010333, FBGN0000497, FBGN0039907, FBGN0003326, FBGN0004197, FBGN0250789, FBGN0017397, FBGN0003975, FBGN0250786, FBGN0002121, FBGN0029944, FBGN0003892	215	418	7937	1.67801	1	0.545443	42.4543
GOTERM_BP_5	GO:0009887~organ morphogenesis	27	8.65385	0.0336544	FBGN0041604, FBGN0250876, FBGN0000611, FBGN0000497, FBGN0004862, FBGN0039907, FBGN0000578, FBGN0003975, FBGN0250786, FBGN0002121, FBGN0014127, FBGN0053556, FBGN0000210, FBGN0004101, FBGN0000317, FBGN0005632, FBGN0001083, FBGN0011592, FBGN0010333, FBGN0004636, FBGN0004197, FBGN0003326, FBGN0003328, FBGN0004859, FBGN0017397, FBGN0029944, FBGN0003892	194	673	7239	1.49701	1	0.478185	40.9592
GOTERM_BP_3	GO:0009887~organ morphogenesis	27	8.65385	0.0369833	FBGN0041604, FBGN0250876, FBGN0000611, FBGN0000497, FBGN0004862, FBGN0039907, FBGN0000578, FBGN0003975, FBGN0250786, FBGN0002121, FBGN0014127, FBGN0053556, FBGN0000210, FBGN0004101, FBGN0000317, FBGN0005632, FBGN0001083, FBGN0011592, FBGN0010333, FBGN0004636, FBGN0004197, FBGN0003326, FBGN0003328, FBGN0004859, FBGN0017397, FBGN0029944, FBGN0003892	215	673	7971	1.48738	1	0.33679	41.1549
GOTERM_BP_ALL	GO:0009791~post-embryonic development	19	6.08974	0.0394399	FBGN0041604, FBGN0000210, FBGN0004101, FBGN0028360, FBGN0000317, FBGN0015582, FBGN0001083, FBGN0010333, FBGN0000497, FBGN0039907, FBGN0003326, FBGN0004197, FBGN0250789, FBGN0017397, FBGN0003975, FBGN0250786, FBGN0002121, FBGN0029944, FBGN0003892	228	434	8566	1.64478	1	0.45208	48.8654
GOTERM_BP_3	GO:0009791~post-embryonic development	19	6.08974	0.0434608	FBGN0041604, FBGN0000210, FBGN0004101, FBGN0028360, FBGN0000317, FBGN0015582, FBGN0001083, FBGN0010333, FBGN0000497, FBGN0039907, FBGN0003326, FBGN0004197, FBGN0250789, FBGN0017397, FBGN0003975, FBGN0250786, FBGN0002121, FBGN0029944, FBGN0003892	215	434	7971	1.62307	1	0.36909	46.486
GOTERM_BP_4	GO:0009888~tissue development	19	6.08974	0.0446816	FBGN0000210, FBGN0004101, FBGN0028360, FBGN0000317, FBGN0003525, FBGN0010333, FBGN0004636, FBGN0000497, FBGN0004862, FBGN0003326, FBGN0003328, FBGN0000578, FBGN0004859, FBGN0035533, FBGN0017397, FBGN0002121, FBGN0029944, FBGN0014127, FBGN0053556	201	444	7589	1.61569	1	0.458201	49.9653
GOTERM_BP_FAT	GO:0009791~post-embryonic development	19	6.08974	0.0449866	FBGN0041604, FBGN0000210, FBGN0004101, FBGN0028360, FBGN0000317, FBGN0015582, FBGN0001083, FBGN0010333, FBGN0000497, FBGN0039907, FBGN0003326, FBGN0004197, FBGN0250789, FBGN0017397, FBGN0003975, FBGN0250786, FBGN0002121, FBGN0029944, FBGN0003892	215	434	7937	1.61615	1	0.599648	53.1964
GOTERM_BP_ALL	GO:0009888~tissue development	19	6.08974	0.0473852	FBGN0000210, FBGN0004101, FBGN0028360, FBGN0000317, FBGN0003525, FBGN0010333, FBGN0004636, FBGN0000497, FBGN0004862, FBGN0003326, FBGN0003328, FBGN0000578, FBGN0004859, FBGN0035533, FBGN0017397, FBGN0002121, FBGN0029944, FBGN0014127, FBGN0053556	228	444	8566	1.60773	1	0.493193	55.4766
GOTERM_BP_2	GO:0009791~post-embryonic development	19	6.08974	0.0488	FBGN0041604, FBGN0000210, FBGN0004101, FBGN0028360, FBGN0000317, FBGN0015582, FBGN0001083, FBGN0010333, FBGN0000497, FBGN0039907, FBGN0003326, FBGN0004197, FBGN0250789, FBGN0017397, FBGN0003975, FBGN0250786, FBGN0002121, FBGN0029944, FBGN0003892	227	434	8303	1.6013	0.999136	0.274325	44.6256
GOTERM_BP_5	GO:0009888~tissue development	19	6.08974	0.048832	FBGN0000210, FBGN0004101, FBGN0028360, FBGN0000317, FBGN0003525, FBGN0010333, FBGN0004636, FBGN0000497, FBGN0004862, FBGN0003326, FBGN0003328, FBGN0000578, FBGN0004859, FBGN0035533, FBGN0017397, FBGN0002121, FBGN0029944, FBGN0014127, FBGN0053556	194	444	7239	1.59679	1	0.544606	53.7272
Annotation Cluster 27	Enrichment Score: 1.7206820865635728
Category	Term	Count	%	PValue	Genes	List Total	Pop Hits	Pop Total	Fold Enrichment	Bonferroni	Benjamini	FDR
GOTERM_CC_ALL	GO:0005622~intracellular	156	50	0.00352604	FBGN0038608, FBGN0051075, FBGN0002183, FBGN0000611, FBGN0052533, FBGN0038300, FBGN0050463, FBGN0024491, FBGN0027093, FBGN0038306, FBGN0000559, FBGN0032195, FBGN0039341, FBGN0015625, FBGN0010282, FBGN0259113, FBGN0036686, FBGN0023506, FBGN0030330, FBGN0042083, FBGN0039348, FBGN0020496, FBGN0031684, FBGN0259784, FBGN0004895, FBGN0002921, FBGN0035064, FBGN0000439, FBGN0035498, FBGN0035499, FBGN00107…	194	4555	6353	1.12154	0.600839	0.600839	4.5121
GOTERM_CC_ALL	GO:0044424~intracellular part	145	46.4744	0.00491413	FBGN0051075, FBGN0002183, FBGN0000611, FBGN0052533, FBGN0038300, FBGN0050463, FBGN0024491, FBGN0027093, FBGN0038306, FBGN0000559, FBGN0032195, FBGN0039341, FBGN0015625, FBGN0259113, FBGN0010282, FBGN0036686, FBGN0023506, FBGN0030330, FBGN0042083, FBGN0039348, FBGN0020496, FBGN0031684, FBGN0259784, FBGN0004895, FBGN0002921, FBGN0035064, FBGN0000439, FBGN0035498, FBGN0035499, FBGN0010762, FBGN00284…	194	4183	6353	1.13516	0.722192	0.472925	6.23621
GOTERM_CC_ALL	GO:0005737~cytoplasm	95	30.4487	0.00519803	FBGN0035904, FBGN0027579, FBGN0051075, FBGN0000611, FBGN0039111, FBGN0000100, FBGN0038295, FBGN0050463, FBGN0003612, FBGN0027093, FBGN0038306, FBGN0015391, FBGN0000559, FBGN0032195, FBGN0039341, FBGN0014930, FBGN0053080, FBGN0030330, FBGN0012051, FBGN0042083, FBGN0001337, FBGN0031392, FBGN0053002, FBGN0031684, FBGN0259784, FBGN0034065, FBGN0015582, FBGN0032076, FBGN0035064, FBGN0026324, FBGN00377…	194	2509	6353	1.23994	0.742056	0.363436	6.58527
GOTERM_CC_ALL	GO:0043231~intracellular membrane-bounded organelle	105	33.6538	0.0109685	FBGN0051075, FBGN0002183, FBGN0000611, FBGN0038300, FBGN0052533, FBGN0050463, FBGN0024491, FBGN0032195, FBGN0015625, FBGN0259113, FBGN0010282, FBGN0036686, FBGN0023506, FBGN0042083, FBGN0039348, FBGN0020496, FBGN0031684, FBGN0004895, FBGN0002921, FBGN0035064, FBGN0000439, FBGN0010762, FBGN0027524, FBGN0053547, FBGN0027791, FBGN0039004, FBGN0028436, FBGN0003975, FBGN0039697, FBGN0002121, FBGN00291…	194	2892	6353	1.18896	0.943163	0.511733	13.4253
GOTERM_CC_ALL	GO:0043227~membrane-bounded organelle	105	33.6538	0.0113626	FBGN0051075, FBGN0002183, FBGN0000611, FBGN0038300, FBGN0052533, FBGN0050463, FBGN0024491, FBGN0032195, FBGN0015625, FBGN0259113, FBGN0010282, FBGN0036686, FBGN0023506, FBGN0042083, FBGN0039348, FBGN0020496, FBGN0031684, FBGN0004895, FBGN0002921, FBGN0035064, FBGN0000439, FBGN0010762, FBGN0027524, FBGN0053547, FBGN0027791, FBGN0039004, FBGN0028436, FBGN0003975, FBGN0039697, FBGN0002121, FBGN00291…	194	2895	6353	1.18773	0.948758	0.448018	13.8752
GOTERM_CC_ALL	GO:0044464~cell part	188	60.2564	0.0175221	FBGN0041604, FBGN0038608, FBGN0033039, FBGN0051075, FBGN0002183, FBGN0250876, FBGN0000611, FBGN0052533, FBGN0038300, FBGN0050463, FBGN0024491, FBGN0027093, FBGN0038306, FBGN0000559, FBGN0032195, FBGN0039341, FBGN0015625, FBGN0038309, FBGN0010282, FBGN0259113, FBGN0036686, FBGN0023506, FBGN0030330, FBGN0042083, FBGN0030766, FBGN0039348, FBGN0036115, FBGN0020496, FBGN0031684, FBGN0259784, FBGN00048…	194	5916	6353	1.04066	0.989909	0.481384	20.6311
GOTERM_CC_ALL	GO:0005623~cell	188	60.2564	0.0175221	FBGN0041604, FBGN0038608, FBGN0033039, FBGN0051075, FBGN0002183, FBGN0250876, FBGN0000611, FBGN0052533, FBGN0038300, FBGN0050463, FBGN0024491, FBGN0027093, FBGN0038306, FBGN0000559, FBGN0032195, FBGN0039341, FBGN0015625, FBGN0038309, FBGN0010282, FBGN0259113, FBGN0036686, FBGN0023506, FBGN0030330, FBGN0042083, FBGN0030766, FBGN0039348, FBGN0036115, FBGN0020496, FBGN0031684, FBGN0259784, FBGN00048…	194	5916	6353	1.04066	0.989909	0.481384	20.6311
GOTERM_CC_1	GO:0005623~cell	188	60.2564	0.0178455	FBGN0041604, FBGN0038608, FBGN0033039, FBGN0051075, FBGN0002183, FBGN0250876, FBGN0000611, FBGN0052533, FBGN0038300, FBGN0050463, FBGN0024491, FBGN0027093, FBGN0038306, FBGN0000559, FBGN0032195, FBGN0039341, FBGN0015625, FBGN0038309, FBGN0010282, FBGN0259113, FBGN0036686, FBGN0023506, FBGN0030330, FBGN0042083, FBGN0030766, FBGN0039348, FBGN0036115, FBGN0020496, FBGN0031684, FBGN0259784, FBGN00048…	194	5916	6352	1.04049	0.17969	0.17969	10.6109
GOTERM_CC_1	GO:0044464~cell part	188	60.2564	0.0178455	FBGN0041604, FBGN0038608, FBGN0033039, FBGN0051075, FBGN0002183, FBGN0250876, FBGN0000611, FBGN0052533, FBGN0038300, FBGN0050463, FBGN0024491, FBGN0027093, FBGN0038306, FBGN0000559, FBGN0032195, FBGN0039341, FBGN0015625, FBGN0038309, FBGN0010282, FBGN0259113, FBGN0036686, FBGN0023506, FBGN0030330, FBGN0042083, FBGN0030766, FBGN0039348, FBGN0036115, FBGN0020496, FBGN0031684, FBGN0259784, FBGN00048…	194	5916	6352	1.04049	0.17969	0.17969	10.6109
GOTERM_CC_3	GO:0005737~cytoplasm	95	30.4487	0.0183807	FBGN0035904, FBGN0027579, FBGN0051075, FBGN0000611, FBGN0039111, FBGN0000100, FBGN0038295, FBGN0050463, FBGN0003612, FBGN0027093, FBGN0038306, FBGN0015391, FBGN0000559, FBGN0032195, FBGN0039341, FBGN0014930, FBGN0053080, FBGN0030330, FBGN0012051, FBGN0042083, FBGN0001337, FBGN0031392, FBGN0053002, FBGN0031684, FBGN0259784, FBGN0034065, FBGN0015582, FBGN0032076, FBGN0035064, FBGN0026324, FBGN00377…	192	2509	6033	1.18975	0.857432	0.857432	18.7633
GOTERM_CC_2	GO:0005622~intracellular	156	50	0.0346635	FBGN0038608, FBGN0051075, FBGN0002183, FBGN0000611, FBGN0052533, FBGN0038300, FBGN0050463, FBGN0024491, FBGN0027093, FBGN0038306, FBGN0000559, FBGN0032195, FBGN0039341, FBGN0015625, FBGN0010282, FBGN0259113, FBGN0036686, FBGN0023506, FBGN0030330, FBGN0042083, FBGN0039348, FBGN0020496, FBGN0031684, FBGN0259784, FBGN0004895, FBGN0002921, FBGN0035064, FBGN0000439, FBGN0035498, FBGN0035499, FBGN00107…	192	4555	6039	1.07721	0.687825	0.687825	26.5033
GOTERM_CC_2	GO:0044424~intracellular part	145	46.4744	0.0352178	FBGN0051075, FBGN0002183, FBGN0000611, FBGN0052533, FBGN0038300, FBGN0050463, FBGN0024491, FBGN0027093, FBGN0038306, FBGN0000559, FBGN0032195, FBGN0039341, FBGN0015625, FBGN0259113, FBGN0010282, FBGN0036686, FBGN0023506, FBGN0030330, FBGN0042083, FBGN0039348, FBGN0020496, FBGN0031684, FBGN0259784, FBGN0004895, FBGN0002921, FBGN0035064, FBGN0000439, FBGN0035498, FBGN0035499, FBGN0010762, FBGN00284…	192	4183	6039	1.09029	0.693687	0.446544	26.8708
GOTERM_CC_3	GO:0005622~intracellular	156	50	0.0365269	FBGN0038608, FBGN0051075, FBGN0002183, FBGN0000611, FBGN0052533, FBGN0038300, FBGN0050463, FBGN0024491, FBGN0027093, FBGN0038306, FBGN0000559, FBGN0032195, FBGN0039341, FBGN0015625, FBGN0010282, FBGN0259113, FBGN0036686, FBGN0023506, FBGN0030330, FBGN0042083, FBGN0039348, FBGN0020496, FBGN0031684, FBGN0259784, FBGN0004895, FBGN0002921, FBGN0035064, FBGN0000439, FBGN0035498, FBGN0035499, FBGN00107…	192	4555	6033	1.07614	0.979902	0.728115	34.0852
GOTERM_CC_3	GO:0044424~intracellular part	145	46.4744	0.0368433	FBGN0051075, FBGN0002183, FBGN0000611, FBGN0052533, FBGN0038300, FBGN0050463, FBGN0024491, FBGN0027093, FBGN0038306, FBGN0000559, FBGN0032195, FBGN0039341, FBGN0015625, FBGN0259113, FBGN0010282, FBGN0036686, FBGN0023506, FBGN0030330, FBGN0042083, FBGN0039348, FBGN0020496, FBGN0031684, FBGN0259784, FBGN0004895, FBGN0002921, FBGN0035064, FBGN0000439, FBGN0035498, FBGN0035499, FBGN0010762, FBGN00284…	192	4183	6033	1.08921	0.980583	0.626711	34.3272
GOTERM_CC_3	GO:0043231~intracellular membrane-bounded organelle	105	33.6538	0.039445	FBGN0051075, FBGN0002183, FBGN0000611, FBGN0038300, FBGN0052533, FBGN0050463, FBGN0024491, FBGN0032195, FBGN0015625, FBGN0259113, FBGN0010282, FBGN0036686, FBGN0023506, FBGN0042083, FBGN0039348, FBGN0020496, FBGN0031684, FBGN0004895, FBGN0002921, FBGN0035064, FBGN0000439, FBGN0010762, FBGN0027524, FBGN0053547, FBGN0027791, FBGN0039004, FBGN0028436, FBGN0003975, FBGN0039697, FBGN0002121, FBGN00291…	192	2892	6033	1.14084	0.985384	0.570497	36.2871
GOTERM_CC_2	GO:0043227~membrane-bounded organelle	105	33.6538	0.0394967	FBGN0051075, FBGN0002183, FBGN0000611, FBGN0038300, FBGN0052533, FBGN0050463, FBGN0024491, FBGN0032195, FBGN0015625, FBGN0259113, FBGN0010282, FBGN0036686, FBGN0023506, FBGN0042083, FBGN0039348, FBGN0020496, FBGN0031684, FBGN0004895, FBGN0002921, FBGN0035064, FBGN0000439, FBGN0010762, FBGN0027524, FBGN0053547, FBGN0027791, FBGN0039004, FBGN0028436, FBGN0003975, FBGN0039697, FBGN0002121, FBGN00291…	192	2895	6039	1.14079	0.735478	0.35807	29.6537
GOTERM_CC_5	GO:0005737~cytoplasm	95	30.4487	0.0438539	FBGN0035904, FBGN0027579, FBGN0051075, FBGN0000611, FBGN0039111, FBGN0000100, FBGN0038295, FBGN0050463, FBGN0003612, FBGN0027093, FBGN0038306, FBGN0015391, FBGN0000559, FBGN0032195, FBGN0039341, FBGN0014930, FBGN0053080, FBGN0030330, FBGN0012051, FBGN0042083, FBGN0001337, FBGN0031392, FBGN0053002, FBGN0031684, FBGN0259784, FBGN0034065, FBGN0015582, FBGN0032076, FBGN0035064, FBGN0026324, FBGN00377…	175	2509	5296	1.14586	0.999873	0.949694	42.9978
GOTERM_CC_4	GO:0005737~cytoplasm	95	30.4487	0.0470717	FBGN0035904, FBGN0027579, FBGN0051075, FBGN0000611, FBGN0039111, FBGN0000100, FBGN0038295, FBGN0050463, FBGN0003612, FBGN0027093, FBGN0038306, FBGN0015391, FBGN0000559, FBGN0032195, FBGN0039341, FBGN0014930, FBGN0053080, FBGN0030330, FBGN0012051, FBGN0042083, FBGN0001337, FBGN0031392, FBGN0053002, FBGN0031684, FBGN0259784, FBGN0034065, FBGN0015582, FBGN0032076, FBGN0035064, FBGN0026324, FBGN00377…	179	2509	5411	1.14458	0.999783	0.985285	44.6282
Annotation Cluster 28	Enrichment Score: 1.7119425078678177
Category	Term	Count	%	PValue	Genes	List Total	Pop Hits	Pop Total	Fold Enrichment	Bonferroni	Benjamini	FDR
SP_PIR_KEYWORDS	oxidoreductase	23	7.37179	0.0109913	FBGN0020496, FBGN0036910, FBGN0031684, FBGN0035904, FBGN0033367, FBGN0051075, FBGN0015582, FBGN0038349, FBGN0035588, FBGN0046114, FBGN0002937, FBGN0030731, FBGN0039004, FBGN0001208, FBGN0020385, FBGN0029704, FBGN0032350, FBGN0034645, FBGN0036125, FBGN0037370, FBGN0032116, FBGN0031392, FBGN0001258	301	561	12980	1.76796	0.924694	0.193875	13.245
GOTERM_MF_2	GO:0016491~oxidoreductase activity	27	8.65385	0.0248927	FBGN0031418, FBGN0035904, FBGN0033367, FBGN0051075, FBGN0038349, FBGN0051559, FBGN0035588, FBGN0046114, FBGN0002937, FBGN0039004, FBGN0028436, FBGN0020385, FBGN0023506, FBGN0037370, FBGN0001258, FBGN0031392, FBGN0020496, FBGN0031684, FBGN0036910, FBGN0015582, FBGN0030731, FBGN0259722, FBGN0001208, FBGN0032350, FBGN0034645, FBGN0036125, FBGN0032116	259	663	9851	1.54893	0.730397	0.196251	21.7225
GOTERM_MF_ALL	GO:0016491~oxidoreductase activity	27	8.65385	0.0267333	FBGN0031418, FBGN0035904, FBGN0033367, FBGN0051075, FBGN0038349, FBGN0051559, FBGN0035588, FBGN0046114, FBGN0002937, FBGN0039004, FBGN0028436, FBGN0020385, FBGN0023506, FBGN0037370, FBGN0001258, FBGN0031392, FBGN0020496, FBGN0031684, FBGN0036910, FBGN0015582, FBGN0030731, FBGN0259722, FBGN0001208, FBGN0032350, FBGN0034645, FBGN0036125, FBGN0032116	266	663	10068	1.54139	0.999999	0.699199	32.5384
Annotation Cluster 29	Enrichment Score: 1.6915697165043575
Category	Term	Count	%	PValue	Genes	List Total	Pop Hits	Pop Total	Fold Enrichment	Bonferroni	Benjamini	FDR
SP_PIR_KEYWORDS	nucleus	33	10.5769	0.00601494	FBGN0013269, FBGN0016694, FBGN0002183, FBGN0000376, FBGN0000611, FBGN0038300, FBGN0000100, FBGN0024491, FBGN0004862, FBGN0039907, FBGN0022772, FBGN0039066, FBGN0028436, FBGN0029704, FBGN0003975, FBGN0015625, FBGN0259113, FBGN0250786, FBGN0010282, FBGN0023506, FBGN0020496, FBGN0000210, FBGN0004101, FBGN0004895, FBGN0028550, FBGN0002906, FBGN0026324, FBGN0000439, FBGN0033782, FBGN0004859, FBGN00148…	301	869	12980	1.63758	0.756283	0.131662	7.46283
SP_PIR_KEYWORDS	dna-binding	18	5.76923	0.0171706	FBGN0000210, FBGN0016694, FBGN0004101, FBGN0028550, FBGN0004895, FBGN0000376, FBGN0000611, FBGN0002906, FBGN0000439, FBGN0004862, FBGN0022772, FBGN0033782, FBGN0004859, FBGN0014861, FBGN0003975, FBGN0250786, FBGN0010282, FBGN0259113	301	417	12980	1.86142	0.982627	0.223766	19.9611
SP_PIR_KEYWORDS	Transcription	17	5.44872	0.020461	FBGN0020496, FBGN0004101, FBGN0002183, FBGN0004895, FBGN0000376, FBGN0000611, FBGN0026324, FBGN0000439, FBGN0024491, FBGN0039066, FBGN0033782, FBGN0029704, FBGN0014861, FBGN0003975, FBGN0250786, FBGN0010282, FBGN0061361	301	393	12980	1.86537	0.992073	0.247655	23.3383
SP_PIR_KEYWORDS	transcription regulation	16	5.12821	0.0356441	FBGN0020496, FBGN0004101, FBGN0002183, FBGN0004895, FBGN0000376, FBGN0000611, FBGN0026324, FBGN0000439, FBGN0024491, FBGN0039066, FBGN0033782, FBGN0029704, FBGN0014861, FBGN0003975, FBGN0250786, FBGN0010282	301	387	12980	1.78286	0.999795	0.32026	37.2866
GOTERM_MF_ALL	GO:0003677~DNA binding	31	9.9359	0.0462616	FBGN0016694, FBGN0002183, FBGN0000376, FBGN0000611, FBGN0035644, FBGN0004862, FBGN0003612, FBGN0039066, FBGN0022772, FBGN0015391, FBGN0003975, FBGN0259113, FBGN0250786, FBGN0010282, FBGN0040305, FBGN0027503, FBGN0000210, FBGN0004101, FBGN0004895, FBGN0028550, FBGN0021875, FBGN0002906, FBGN0020379, FBGN0000439, FBGN0037475, FBGN0033782, FBGN0004859, FBGN0014861, FBGN0011481, FBGN0061361, FBGN00275…	266	830	10068	1.41366	1	0.772879	49.7438
Annotation Cluster 30	Enrichment Score: 1.6715861811971464
Category	Term	Count	%	PValue	Genes	List Total	Pop Hits	Pop Total	Fold Enrichment	Bonferroni	Benjamini	FDR
GOTERM_BP_4	GO:0045165~cell fate commitment	13	4.16667	0.0197132	FBGN0000210, FBGN0015754, FBGN0004101, FBGN0001104, FBGN0003483, FBGN0004636, FBGN0004862, FBGN0003326, FBGN0004197, FBGN0250789, FBGN0017397, FBGN0002121, FBGN0003892	201	232	7589	2.11565	0.999999	0.345555	26.0374
GOTERM_BP_ALL	GO:0045165~cell fate commitment	13	4.16667	0.020436	FBGN0000210, FBGN0015754, FBGN0004101, FBGN0001104, FBGN0003483, FBGN0004636, FBGN0004862, FBGN0003326, FBGN0004197, FBGN0250789, FBGN0017397, FBGN0002121, FBGN0003892	228	232	8566	2.10523	1	0.341893	29.1186
GOTERM_BP_3	GO:0045165~cell fate commitment	13	4.16667	0.0223902	FBGN0000210, FBGN0015754, FBGN0004101, FBGN0001104, FBGN0003483, FBGN0004636, FBGN0004862, FBGN0003326, FBGN0004197, FBGN0250789, FBGN0017397, FBGN0002121, FBGN0003892	215	232	7971	2.07745	0.999934	0.282413	27.2858
GOTERM_BP_FAT	GO:0045165~cell fate commitment	13	4.16667	0.0228268	FBGN0000210, FBGN0015754, FBGN0004101, FBGN0001104, FBGN0003483, FBGN0004636, FBGN0004862, FBGN0003326, FBGN0004197, FBGN0250789, FBGN0017397, FBGN0002121, FBGN0003892	215	232	7937	2.06858	1	0.493013	31.673
Annotation Cluster 31	Enrichment Score: 1.6648515235140664
Category	Term	Count	%	PValue	Genes	List Total	Pop Hits	Pop Total	Fold Enrichment	Bonferroni	Benjamini	FDR
SMART	SM00326:SH3	7	2.24359	0.00926659	FBGN0040281, FBGN0085347, FBGN0000317, FBGN0035533, FBGN0250789, FBGN0250785, FBGN0028484	123	72	4824	3.81301	0.693441	0.693441	10.2342
PROFILE	PS50002:SH3	7	2.24359	0.0144988	FBGN0040281, FBGN0085347, FBGN0000317, FBGN0035533, FBGN0250789, FBGN0250785, FBGN0028484	132	72	4701	3.46244	0.858727	0.624138	15.7178
INTERPRO	IPR001452:Src homology-3 domain	7	2.24359	0.0158539	FBGN0040281, FBGN0085347, FBGN0000317, FBGN0035533, FBGN0250789, FBGN0250785, FBGN0028484	289	72	10196	3.43003	0.999975	0.929549	21.2821
PFAM	PF00018:SH3_1	7	2.24359	0.0174855	FBGN0040281, FBGN0085347, FBGN0000317, FBGN0035533, FBGN0250789, FBGN0250785, FBGN0028484	285	72	9834	3.35468	0.999988	0.940801	23.1173
SP_PIR_KEYWORDS	sh3 domain	5	1.60256	0.0262468	FBGN0040281, FBGN0085347, FBGN0000317, FBGN0035533, FBGN0250789	301	49	12980	4.4003	0.998018	0.292322	28.96
SP_COMMENT	similarity:Contains 1 SH3 domain.	6	1.92308	0.0294264	FBGN0040281, FBGN0085347, FBGN0000317, FBGN0035533, FBGN0250789, FBGN0250785	164	51	4752	3.4089	1	0.999725	35.323
PROSITE	PS50002:Src homology 3 (SH3) domain profile.	5	1.60256	0.0354393	FBGN0085347, FBGN0000317, FBGN0035533, FBGN0250789, FBGN0250785	163	42	5431	3.96655	0.999988	0.9771	38.4625
SSF	SSF50044:SH3	7	2.24359	0.0470783	FBGN0040281, FBGN0085347, FBGN0000317, FBGN0035533, FBGN0250789, FBGN0250785, FBGN0028484	84	72	2249	2.60301	0.971801	0.832074	39.6332
Annotation Cluster 32	Enrichment Score: 1.6587533947671211
Category	Term	Count	%	PValue	Genes	List Total	Pop Hits	Pop Total	Fold Enrichment	Bonferroni	Benjamini	FDR
PUBMED_ID	10822259	6	1.92308	0.00223769	FBGN0250789, FBGN0002921, FBGN0002121, FBGN0250788, FBGN0010333, FBGN0000497	312	42	14049	6.43269	0.999938	0.454075	4.11103
PUBMED_ID	11404331	3	0.961538	0.0235453	FBGN0004101, FBGN0250789, FBGN0002121	312	11	14049	12.2806	1	0.883038	36.0132
GOTERM_BP_4	GO:0002168~instar larval development	5	1.60256	0.0369642	FBGN0004197, FBGN0004101, FBGN0250789, FBGN0002121, FBGN0010333	201	48	7589	3.93294	1	0.433405	43.4797
GOTERM_BP_ALL	GO:0002168~instar larval development	5	1.60256	0.0376663	FBGN0004197, FBGN0004101, FBGN0250789, FBGN0002121, FBGN0010333	228	48	8566	3.91356	1	0.449671	47.2687
GOTERM_BP_5	GO:0002168~instar larval development	5	1.60256	0.0382982	FBGN0004197, FBGN0004101, FBGN0250789, FBGN0002121, FBGN0010333	194	48	7239	3.88692	1	0.500215	45.1785
GOTERM_BP_FAT	GO:0002168~instar larval development	5	1.60256	0.0397067	FBGN0004197, FBGN0004101, FBGN0250789, FBGN0002121, FBGN0010333	215	48	7937	3.84545	1	0.585276	48.7407
Annotation Cluster 33	Enrichment Score: 1.6489084299302639
Category	Term	Count	%	PValue	Genes	List Total	Pop Hits	Pop Total	Fold Enrichment	Bonferroni	Benjamini	FDR
GOTERM_BP_ALL	GO:0019991~septate junction assembly	4	1.28205	0.00948795	FBGN0002921, FBGN0250785, FBGN0002121, FBGN0001104	228	17	8566	8.84004	1	0.263509	14.6921
GOTERM_BP_5	GO:0019991~septate junction assembly	4	1.28205	0.00962965	FBGN0002921, FBGN0250785, FBGN0002121, FBGN0001104	194	17	7239	8.77987	0.999631	0.271102	13.8381
GOTERM_BP_FAT	GO:0019991~septate junction assembly	4	1.28205	0.00993955	FBGN0002921, FBGN0250785, FBGN0002121, FBGN0001104	215	17	7937	8.68618	0.999999	0.406906	15.1904
GOTERM_BP_ALL	GO:0045216~cell-cell junction organization	5	1.60256	0.0132085	FBGN0002921, FBGN0250785, FBGN0002121, FBGN0001104, FBGN0010333	228	35	8566	5.36717	1	0.301793	19.8788
GOTERM_BP_3	GO:0045216~cell-cell junction organization	5	1.60256	0.0137849	FBGN0002921, FBGN0250785, FBGN0002121, FBGN0001104, FBGN0010333	215	35	7971	5.29635	0.997259	0.235208	17.7426
GOTERM_BP_FAT	GO:0045216~cell-cell junction organization	5	1.60256	0.0139836	FBGN0002921, FBGN0250785, FBGN0002121, FBGN0001104, FBGN0010333	215	35	7937	5.27375	1	0.452587	20.7269
GOTERM_BP_ALL	GO:0034330~cell junction organization	5	1.60256	0.0145582	FBGN0002921, FBGN0250785, FBGN0002121, FBGN0001104, FBGN0010333	228	36	8566	5.21808	1	0.301264	21.6859
GOTERM_BP_FAT	GO:0034330~cell junction organization	5	1.60256	0.0154074	FBGN0002921, FBGN0250785, FBGN0002121, FBGN0001104, FBGN0010333	215	36	7937	5.12726	1	0.447087	22.5939
GOTERM_BP_2	GO:0034330~cell junction organization	5	1.60256	0.0159141	FBGN0002921, FBGN0250785, FBGN0002121, FBGN0001104, FBGN0010333	227	36	8303	5.08015	0.895851	0.185866	17.2641
GOTERM_BP_ALL	GO:0043297~apical junction assembly	4	1.28205	0.0336377	FBGN0002921, FBGN0250785, FBGN0002121, FBGN0001104	228	27	8566	5.56595	1	0.429115	43.466
GOTERM_BP_5	GO:0043297~apical junction assembly	4	1.28205	0.0341136	FBGN0002921, FBGN0250785, FBGN0002121, FBGN0001104	194	27	7239	5.52806	1	0.475067	41.3895
GOTERM_BP_FAT	GO:0043297~apical junction assembly	4	1.28205	0.0351268	FBGN0002921, FBGN0250785, FBGN0002121, FBGN0001104	215	27	7937	5.46908	1	0.557083	44.556
GOTERM_BP_4	GO:0007043~cell-cell junction assembly	4	1.28205	0.0398478	FBGN0002921, FBGN0250785, FBGN0002121, FBGN0001104	201	29	7589	5.20775	1	0.445011	45.9898
GOTERM_BP_ALL	GO:0007043~cell-cell junction assembly	4	1.28205	0.0404407	FBGN0002921, FBGN0250785, FBGN0002121, FBGN0001104	228	29	8566	5.18209	1	0.454175	49.7463
GOTERM_BP_FAT	GO:0007043~cell-cell junction assembly	4	1.28205	0.0422046	FBGN0002921, FBGN0250785, FBGN0002121, FBGN0001104	215	29	7937	5.0919	1	0.58097	50.8961
GOTERM_BP_ALL	GO:0034329~cell junction assembly	4	1.28205	0.0440829	FBGN0002921, FBGN0250785, FBGN0002121, FBGN0001104	228	30	8566	5.00936	1	0.477366	52.8329
GOTERM_BP_3	GO:0034329~cell junction assembly	4	1.28205	0.0455079	FBGN0002921, FBGN0250785, FBGN0002121, FBGN0001104	215	30	7971	4.94326	1	0.375812	48.0752
GOTERM_BP_FAT	GO:0034329~cell junction assembly	4	1.28205	0.0459912	FBGN0002921, FBGN0250785, FBGN0002121, FBGN0001104	215	30	7937	4.92217	1	0.602809	54.0019
Annotation Cluster 34	Enrichment Score: 1.579950701765032
Category	Term	Count	%	PValue	Genes	List Total	Pop Hits	Pop Total	Fold Enrichment	Bonferroni	Benjamini	FDR
UP_SEQ_FEATURE	short sequence motif:"HIGH" region	3	0.961538	0.0174878	FBGN0027093, FBGN0035064, FBGN0005674	108	6	2975	13.7731	0.999519	0.999519	22.0355
PROSITE	PS00178:Aminoacyl-transfer RNA synthetases class-I signature.	4	1.28205	0.0177686	FBGN0027093, FBGN0052056, FBGN0035064, FBGN0005674	163	19	5431	7.01453	0.99641	0.94008	21.4349
INTERPRO	IPR014729:Rossmann-like alpha/beta/alpha sandwich fold	5	1.60256	0.0216474	FBGN0032997, FBGN0027093, FBGN0039697, FBGN0035064, FBGN0005674	289	38	10196	4.64214	1	0.945325	27.9427
SP_PIR_KEYWORDS	Aminoacyl-tRNA synthetase	4	1.28205	0.0313207	FBGN0027093, FBGN0035064, FBGN0005674, FBGN0028962	301	30	12980	5.74972	0.999416	0.298535	33.5745
GOTERM_BP_ALL	GO:0006399~tRNA metabolic process	7	2.24359	0.0383112	FBGN0027093, FBGN0037435, FBGN0035064, FBGN0005674, FBGN0037708, FBGN0053260, FBGN0028962	228	94	8566	2.79778	1	0.452061	47.8546
GOTERM_BP_FAT	GO:0006399~tRNA metabolic process	7	2.24359	0.041053	FBGN0027093, FBGN0037435, FBGN0035064, FBGN0005674, FBGN0037708, FBGN0053260, FBGN0028962	215	94	7937	2.74908	1	0.581235	49.9133
Annotation Cluster 35	Enrichment Score: 1.5706136718272647
Category	Term	Count	%	PValue	Genes	List Total	Pop Hits	Pop Total	Fold Enrichment	Bonferroni	Benjamini	FDR
GOTERM_CC_FAT	GO:0044459~plasma membrane part	21	6.73077	0.0123272	FBGN0036816, FBGN0002921, FBGN0001104, FBGN0010333, FBGN0004636, FBGN0000497, FBGN0037130, FBGN0041096, FBGN0004197, FBGN0003328, FBGN0000578, FBGN0002121, FBGN0250785, FBGN0041585, FBGN0250788, FBGN0000182, FBGN0003892, FBGN0013305, FBGN0085447, FBGN0040324, FBGN0032258	140	405	4786	1.77259	0.950298	0.777061	14.8122
GOTERM_CC_ALL	GO:0044459~plasma membrane part	21	6.73077	0.0208206	FBGN0036816, FBGN0002921, FBGN0001104, FBGN0010333, FBGN0004636, FBGN0000497, FBGN0037130, FBGN0041096, FBGN0004197, FBGN0003328, FBGN0000578, FBGN0002121, FBGN0250785, FBGN0041585, FBGN0250788, FBGN0000182, FBGN0003892, FBGN0013305, FBGN0085447, FBGN0040324, FBGN0032258	194	405	6353	1.69801	0.995791	0.495312	24.0444
GOTERM_CC_3	GO:0044459~plasma membrane part	21	6.73077	0.0305737	FBGN0036816, FBGN0002921, FBGN0001104, FBGN0010333, FBGN0004636, FBGN0000497, FBGN0037130, FBGN0041096, FBGN0004197, FBGN0003328, FBGN0000578, FBGN0002121, FBGN0250785, FBGN0041585, FBGN0250788, FBGN0000182, FBGN0003892, FBGN0013305, FBGN0085447, FBGN0040324, FBGN0032258	192	405	6033	1.62928	0.961625	0.804104	29.3766
GOTERM_CC_5	GO:0044459~plasma membrane part	21	6.73077	0.041972	FBGN0036816, FBGN0002921, FBGN0001104, FBGN0010333, FBGN0004636, FBGN0000497, FBGN0037130, FBGN0041096, FBGN0004197, FBGN0003328, FBGN0000578, FBGN0002121, FBGN0250785, FBGN0041585, FBGN0250788, FBGN0000182, FBGN0003892, FBGN0013305, FBGN0085447, FBGN0040324, FBGN0032258	175	405	5296	1.56919	0.999811	0.986265	41.5755
GOTERM_CC_4	GO:0044459~plasma membrane part	21	6.73077	0.042586	FBGN0036816, FBGN0002921, FBGN0001104, FBGN0010333, FBGN0004636, FBGN0000497, FBGN0037130, FBGN0041096, FBGN0004197, FBGN0003328, FBGN0000578, FBGN0002121, FBGN0250785, FBGN0041585, FBGN0250788, FBGN0000182, FBGN0003892, FBGN0013305, FBGN0085447, FBGN0040324, FBGN0032258	179	405	5411	1.56743	0.999507	0.999507	41.3467
Annotation Cluster 36	Enrichment Score: 1.5624339308587258
Category	Term	Count	%	PValue	Genes	List Total	Pop Hits	Pop Total	Fold Enrichment	Bonferroni	Benjamini	FDR
PUBMED_ID	11584269	4	1.28205	0.0011486	FBGN0000578, FBGN0250789, FBGN0002121, FBGN0250788	312	10	14049	18.0115	0.993045	0.363429	2.13058
PUBMED_ID	10822259	6	1.92308	0.00223769	FBGN0250789, FBGN0002921, FBGN0002121, FBGN0250788, FBGN0010333, FBGN0000497	312	42	14049	6.43269	0.999938	0.454075	4.11103
GOTERM_BP_ALL	GO:0051128~regulation of cellular component organization	14	4.48718	0.0334071	FBGN0000063, FBGN0002183, FBGN0002921, FBGN0003525, FBGN0003483, FBGN0003495, FBGN0010333, FBGN0004636, FBGN0000578, FBGN0250789, FBGN0002121, FBGN0029944, FBGN0250788, FBGN0085447	228	278	8566	1.89202	1	0.4303	43.2408
GOTERM_BP_3	GO:0051128~regulation of cellular component organization	14	4.48718	0.0361503	FBGN0000063, FBGN0002183, FBGN0002921, FBGN0003525, FBGN0003483, FBGN0003495, FBGN0010333, FBGN0004636, FBGN0000578, FBGN0250789, FBGN0002121, FBGN0029944, FBGN0250788, FBGN0085447	215	278	7971	1.86706	1	0.337544	40.4346
GOTERM_BP_4	GO:0022604~regulation of cell morphogenesis	8	2.5641	0.0374001	FBGN0000578, FBGN0250789, FBGN0002921, FBGN0002121, FBGN0029944, FBGN0010333, FBGN0085447, FBGN0004636	201	119	7589	2.53823	1	0.430618	43.866
GOTERM_BP_ALL	GO:0022604~regulation of cell morphogenesis	8	2.5641	0.0385051	FBGN0000578, FBGN0250789, FBGN0002921, FBGN0002121, FBGN0029944, FBGN0010333, FBGN0085447, FBGN0004636	228	119	8566	2.52573	1	0.450479	48.0296
PUBMED_ID	12429700	4	1.28205	0.0387874	FBGN0000578, FBGN0250789, FBGN0250788, FBGN0010333	312	34	14049	5.29751	1	0.944899	52.3511
GOTERM_BP_5	GO:0022604~regulation of cell morphogenesis	8	2.5641	0.0393717	FBGN0000578, FBGN0250789, FBGN0002921, FBGN0002121, FBGN0029944, FBGN0010333, FBGN0085447, FBGN0004636	194	119	7239	2.50853	1	0.495248	46.1129
GOTERM_BP_2	GO:0051128~regulation of cellular component organization	14	4.48718	0.0398283	FBGN0000063, FBGN0002183, FBGN0002921, FBGN0003525, FBGN0003483, FBGN0003495, FBGN0010333, FBGN0004636, FBGN0000578, FBGN0250789, FBGN0002121, FBGN0029944, FBGN0250788, FBGN0085447	227	278	8303	1.84201	0.996755	0.272667	38.1308
GOTERM_BP_3	GO:0022604~regulation of cell morphogenesis	8	2.5641	0.0407647	FBGN0000578, FBGN0250789, FBGN0002921, FBGN0002121, FBGN0029944, FBGN0010333, FBGN0085447, FBGN0004636	215	119	7971	2.4924	1	0.357379	44.3241
GOTERM_BP_FAT	GO:0022604~regulation of cell morphogenesis	8	2.5641	0.041556	FBGN0000578, FBGN0250789, FBGN0002921, FBGN0002121, FBGN0029944, FBGN0010333, FBGN0085447, FBGN0004636	215	119	7937	2.48177	1	0.580448	50.3448
GOTERM_BP_4	GO:0008360~regulation of cell shape	7	2.24359	0.0443324	FBGN0000578, FBGN0250789, FBGN0002921, FBGN0002121, FBGN0029944, FBGN0010333, FBGN0004636	201	98	7589	2.69687	1	0.46175	49.6875
GOTERM_BP_ALL	GO:0008360~regulation of cell shape	7	2.24359	0.0454644	FBGN0000578, FBGN0250789, FBGN0002921, FBGN0002121, FBGN0029944, FBGN0010333, FBGN0004636	228	98	8566	2.68358	1	0.481804	53.9563
GOTERM_BP_5	GO:0008360~regulation of cell shape	7	2.24359	0.0464028	FBGN0000578, FBGN0250789, FBGN0002921, FBGN0002121, FBGN0029944, FBGN0010333, FBGN0004636	194	98	7239	2.66532	1	0.539931	51.8744
GOTERM_BP_3	GO:0008360~regulation of cell shape	7	2.24359	0.0478315	FBGN0000578, FBGN0250789, FBGN0002921, FBGN0002121, FBGN0029944, FBGN0010333, FBGN0004636	215	98	7971	2.64817	1	0.370546	49.8258
GOTERM_BP_FAT	GO:0008360~regulation of cell shape	7	2.24359	0.0486532	FBGN0000578, FBGN0250789, FBGN0002921, FBGN0002121, FBGN0029944, FBGN0010333, FBGN0004636	215	98	7937	2.63688	1	0.608985	56.0737
Annotation Cluster 37	Enrichment Score: 1.5381287543739244
Category	Term	Count	%	PValue	Genes	List Total	Pop Hits	Pop Total	Fold Enrichment	Bonferroni	Benjamini	FDR
GOTERM_CC_FAT	GO:0005739~mitochondrion	26	8.33333	0.0219837	FBGN0035960, FBGN0027579, FBGN0051075, FBGN0030407, FBGN0039111, FBGN0028436, FBGN0032195, FBGN0039697, FBGN0033005, FBGN0029161, FBGN0042083, FBGN0031392, FBGN0053002, FBGN0020272, FBGN0031684, FBGN0015582, FBGN0037852, FBGN0035064, FBGN0036892, FBGN0033903, FBGN0259722, FBGN0036691, FBGN0034645, FBGN0023535, FBGN0029969, FBGN0028962	140	571	4786	1.55662	0.995389	0.833563	24.9712
SP_PIR_KEYWORDS	mitochondrion	10	3.20513	0.0285106	FBGN0020272, FBGN0036691, FBGN0028436, FBGN0015582, FBGN0033005, FBGN0035064, FBGN0039111, FBGN0029161, FBGN0042083, FBGN0031392	301	185	12980	2.33097	0.99885	0.299691	31.0542
GOTERM_CC_ALL	GO:0005739~mitochondrion	26	8.33333	0.0387709	FBGN0035960, FBGN0027579, FBGN0051075, FBGN0030407, FBGN0039111, FBGN0028436, FBGN0032195, FBGN0039697, FBGN0033005, FBGN0029161, FBGN0042083, FBGN0031392, FBGN0053002, FBGN0020272, FBGN0031684, FBGN0015582, FBGN0037852, FBGN0035064, FBGN0036892, FBGN0033903, FBGN0259722, FBGN0036691, FBGN0034645, FBGN0023535, FBGN0029969, FBGN0028962	194	571	6353	1.49113	0.999966	0.680928	40.3612
Annotation Cluster 38	Enrichment Score: 1.5251375681085932
Category	Term	Count	%	PValue	Genes	List Total	Pop Hits	Pop Total	Fold Enrichment	Bonferroni	Benjamini	FDR
GOTERM_BP_4	GO:0048523~negative regulation of cellular process	23	7.37179	0.0256852	FBGN0038608, FBGN0000063, FBGN0035827, FBGN0020496, FBGN0259784, FBGN0067317, FBGN0005632, FBGN0003483, FBGN0010333, FBGN0024491, FBGN0004636, FBGN0003612, FBGN0004197, FBGN0022772, FBGN0033782, FBGN0004859, FBGN0010762, FBGN0250789, FBGN0002121, FBGN0250788, FBGN0000182, FBGN0003892, FBGN0027375	201	538	7589	1.61411	1	0.361446	32.5767
GOTERM_BP_ALL	GO:0048523~negative regulation of cellular process	23	7.37179	0.0277165	FBGN0038608, FBGN0000063, FBGN0035827, FBGN0020496, FBGN0259784, FBGN0067317, FBGN0005632, FBGN0003483, FBGN0010333, FBGN0024491, FBGN0004636, FBGN0003612, FBGN0004197, FBGN0022772, FBGN0033782, FBGN0004859, FBGN0010762, FBGN0250789, FBGN0002121, FBGN0250788, FBGN0000182, FBGN0003892, FBGN0027375	228	538	8566	1.60616	1	0.391976	37.4065
GOTERM_BP_3	GO:0048523~negative regulation of cellular process	23	7.37179	0.0311384	FBGN0038608, FBGN0000063, FBGN0035827, FBGN0020496, FBGN0259784, FBGN0067317, FBGN0005632, FBGN0003483, FBGN0010333, FBGN0024491, FBGN0004636, FBGN0003612, FBGN0004197, FBGN0022772, FBGN0033782, FBGN0004859, FBGN0010762, FBGN0250789, FBGN0002121, FBGN0250788, FBGN0000182, FBGN0003892, FBGN0027375	215	538	7971	1.58497	0.999999	0.311645	35.9251
GOTERM_BP_2	GO:0048523~negative regulation of cellular process	23	7.37179	0.0357876	FBGN0038608, FBGN0000063, FBGN0035827, FBGN0020496, FBGN0259784, FBGN0067317, FBGN0005632, FBGN0003483, FBGN0010333, FBGN0024491, FBGN0004636, FBGN0003612, FBGN0004197, FBGN0022772, FBGN0033782, FBGN0004859, FBGN0010762, FBGN0250789, FBGN0002121, FBGN0250788, FBGN0000182, FBGN0003892, FBGN0027375	227	538	8303	1.5637	0.994134	0.26086	34.984
Annotation Cluster 39	Enrichment Score: 1.5236600152390811
Category	Term	Count	%	PValue	Genes	List Total	Pop Hits	Pop Total	Fold Enrichment	Bonferroni	Benjamini	FDR
PUBMED_ID	15182695	6	1.92308	0.00670932	FBGN0015754, FBGN0250789, FBGN0002121, FBGN0250788, FBGN0003525, FBGN0003483	312	54	14049	5.00321	1	0.633414	11.8517
PUBMED_ID	11835058	3	0.961538	0.0372983	FBGN0015754, FBGN0250789, FBGN0250788	312	14	14049	9.64904	1	0.941175	50.9487
GOTERM_BP_ALL	GO:0045478~fusome organization	3	0.961538	0.0450019	FBGN0015754, FBGN0250789, FBGN0250788	228	13	8566	8.67004	1	0.481378	53.583
GOTERM_BP_3	GO:0045478~fusome organization	3	0.961538	0.0460654	FBGN0015754, FBGN0250789, FBGN0250788	215	13	7971	8.55564	1	0.372567	48.5003
GOTERM_BP_FAT	GO:0045478~fusome organization	3	0.961538	0.0464223	FBGN0015754, FBGN0250789, FBGN0250788	215	13	7937	8.51914	1	0.601254	54.3435
Annotation Cluster 40	Enrichment Score: 1.5024409961553504
Category	Term	Count	%	PValue	Genes	List Total	Pop Hits	Pop Total	Fold Enrichment	Bonferroni	Benjamini	FDR
GOTERM_BP_4	GO:0048148~behavioral response to cocaine	3	0.961538	0.0220222	FBGN0086693, FBGN0050446, FBGN0022382	201	9	7589	12.5854	1	0.353212	28.633
GOTERM_BP_ALL	GO:0048148~behavioral response to cocaine	3	0.961538	0.0222619	FBGN0086693, FBGN0050446, FBGN0022382	228	9	8566	12.5234	1	0.355235	31.2889
GOTERM_BP_3	GO:0048148~behavioral response to cocaine	3	0.961538	0.0228078	FBGN0086693, FBGN0050446, FBGN0022382	215	9	7971	12.3581	0.999945	0.271165	27.7217
GOTERM_BP_FAT	GO:0048148~behavioral response to cocaine	3	0.961538	0.0229913	FBGN0086693, FBGN0050446, FBGN0022382	215	9	7937	12.3054	1	0.488425	31.8625
GOTERM_BP_ALL	GO:0014073~response to tropane	3	0.961538	0.0387423	FBGN0086693, FBGN0050446, FBGN0022382	228	12	8566	9.39254	1	0.4493	48.2429
GOTERM_BP_ALL	GO:0042220~response to cocaine	3	0.961538	0.0387423	FBGN0086693, FBGN0050446, FBGN0022382	228	12	8566	9.39254	1	0.4493	48.2429
GOTERM_BP_5	GO:0014073~response to tropane	3	0.961538	0.0391532	FBGN0086693, FBGN0050446, FBGN0022382	194	12	7239	9.32861	1	0.500567	45.924
GOTERM_BP_5	GO:0042220~response to cocaine	3	0.961538	0.0391532	FBGN0086693, FBGN0050446, FBGN0022382	194	12	7239	9.32861	1	0.500567	45.924
GOTERM_BP_FAT	GO:0014073~response to tropane	3	0.961538	0.0399767	FBGN0086693, FBGN0050446, FBGN0022382	215	12	7937	9.22907	1	0.58223	48.9779
GOTERM_BP_FAT	GO:0042220~response to cocaine	3	0.961538	0.0399767	FBGN0086693, FBGN0050446, FBGN0022382	215	12	7937	9.22907	1	0.58223	48.9779
Annotation Cluster 41	Enrichment Score: 1.498537880626516
Category	Term	Count	%	PValue	Genes	List Total	Pop Hits	Pop Total	Fold Enrichment	Bonferroni	Benjamini	FDR
PUBMED_ID	9326622	4	1.28205	0.00685049	FBGN0004197, FBGN0004859, FBGN0003975, FBGN0003892	312	18	14049	10.0064	1	0.628629	12.0862
PUBMED_ID	7630417	3	0.961538	0.0278468	FBGN0004859, FBGN0003975, FBGN0003892	312	12	14049	11.2572	1	0.900099	41.094
PUBMED_ID	7741723	3	0.961538	0.0372983	FBGN0004859, FBGN0003975, FBGN0003892	312	14	14049	9.64904	1	0.941175	50.9487
GOTERM_BP_4	GO:0007346~regulation of mitotic cell cycle	7	2.24359	0.0443324	FBGN0000063, FBGN0015754, FBGN0004859, FBGN0003975, FBGN0003525, FBGN0003892, FBGN0027375	201	98	7589	2.69687	1	0.46175	49.6875
GOTERM_BP_ALL	GO:0007346~regulation of mitotic cell cycle	7	2.24359	0.0454644	FBGN0000063, FBGN0015754, FBGN0004859, FBGN0003975, FBGN0003525, FBGN0003892, FBGN0027375	228	98	8566	2.68358	1	0.481804	53.9563
GOTERM_BP_5	GO:0007346~regulation of mitotic cell cycle	7	2.24359	0.0464028	FBGN0000063, FBGN0015754, FBGN0004859, FBGN0003975, FBGN0003525, FBGN0003892, FBGN0027375	194	98	7239	2.66532	1	0.539931	51.8744
GOTERM_BP_FAT	GO:0007346~regulation of mitotic cell cycle	7	2.24359	0.0486532	FBGN0000063, FBGN0015754, FBGN0004859, FBGN0003975, FBGN0003525, FBGN0003892, FBGN0027375	215	98	7937	2.63688	1	0.608985	56.0737
Annotation Cluster 42	Enrichment Score: 1.4934658019357907
Category	Term	Count	%	PValue	Genes	List Total	Pop Hits	Pop Total	Fold Enrichment	Bonferroni	Benjamini	FDR
GOTERM_BP_4	GO:0035272~exocrine system development	9	2.88462	0.0302312	FBGN0004197, FBGN0000210, FBGN0003328, FBGN0028360, FBGN0000611, FBGN0025469, FBGN0002121, FBGN0011592, FBGN0010333	201	139	7589	2.44465	1	0.376791	37.1882
GOTERM_BP_ALL	GO:0035272~exocrine system development	9	2.88462	0.0312553	FBGN0004197, FBGN0000210, FBGN0003328, FBGN0028360, FBGN0000611, FBGN0025469, FBGN0002121, FBGN0011592, FBGN0010333	228	139	8566	2.4326	1	0.4192	41.0975
GOTERM_BP_ALL	GO:0007431~salivary gland development	9	2.88462	0.0312553	FBGN0004197, FBGN0000210, FBGN0003328, FBGN0028360, FBGN0000611, FBGN0025469, FBGN0002121, FBGN0011592, FBGN0010333	228	139	8566	2.4326	1	0.4192	41.0975
GOTERM_BP_5	GO:0007431~salivary gland development	9	2.88462	0.0320117	FBGN0004197, FBGN0000210, FBGN0003328, FBGN0028360, FBGN0000611, FBGN0025469, FBGN0002121, FBGN0011592, FBGN0010333	194	139	7239	2.41604	1	0.468945	39.3953
GOTERM_BP_FAT	GO:0007431~salivary gland development	9	2.88462	0.0340249	FBGN0004197, FBGN0000210, FBGN0003328, FBGN0028360, FBGN0000611, FBGN0025469, FBGN0002121, FBGN0011592, FBGN0010333	215	139	7937	2.39026	1	0.551257	43.5024
GOTERM_BP_FAT	GO:0035272~exocrine system development	9	2.88462	0.0340249	FBGN0004197, FBGN0000210, FBGN0003328, FBGN0028360, FBGN0000611, FBGN0025469, FBGN0002121, FBGN0011592, FBGN0010333	215	139	7937	2.39026	1	0.551257	43.5024
Annotation Cluster 43	Enrichment Score: 1.4666194797911902
Category	Term	Count	%	PValue	Genes	List Total	Pop Hits	Pop Total	Fold Enrichment	Bonferroni	Benjamini	FDR
GOTERM_MF_ALL	GO:0019899~enzyme binding	6	1.92308	0.0295549	FBGN0046114, FBGN0040281, FBGN0035533, FBGN0033260, FBGN0053547, FBGN0003612	266	66	10068	3.44087	1	0.680186	35.3244
GOTERM_MF_FAT	GO:0019899~enzyme binding	6	1.92308	0.0347633	FBGN0046114, FBGN0040281, FBGN0035533, FBGN0033260, FBGN0053547, FBGN0003612	219	66	7918	3.28684	1	0.878182	39.7092
GOTERM_MF_3	GO:0019899~enzyme binding	6	1.92308	0.0387606	FBGN0046114, FBGN0040281, FBGN0035533, FBGN0033260, FBGN0053547, FBGN0003612	220	66	7720	3.19008	0.984859	0.649219	35.827
Annotation Cluster 44	Enrichment Score: 1.4112844247731535
Category	Term	Count	%	PValue	Genes	List Total	Pop Hits	Pop Total	Fold Enrichment	Bonferroni	Benjamini	FDR
BIND	1979244:Dmel_CG11591	3	0.961538	0.0368462	FBGN0011230, FBGN0250788, FBGN0040305	131	11	4603	9.58293	1	0.999841	41.4487
MINT	1979244:Dmel_CG11591	3	0.961538	0.0393983	FBGN0011230, FBGN0250788, FBGN0040305	180	12	6690	9.29167	1	0.999351	46.6186
DIP	1979244:Dmel_CG11591	3	0.961538	0.0402047	FBGN0011230, FBGN0250788, FBGN0040305	178	12	6542	9.1882	1	0.999557	47.4454
Annotation Cluster 45	Enrichment Score: 1.3961029045661688
Category	Term	Count	%	PValue	Genes	List Total	Pop Hits	Pop Total	Fold Enrichment	Bonferroni	Benjamini	FDR
GOTERM_BP_ALL	GO:0030029~actin filament-based process	9	2.88462	0.0373941	FBGN0000578, FBGN0000317, FBGN0035533, FBGN0002121, FBGN0001104, FBGN0012051, FBGN0010333, FBGN0085447, FBGN0053556	228	144	8566	2.34814	1	0.450579	47.0196
GOTERM_BP_FAT	GO:0030029~actin filament-based process	9	2.88462	0.0406387	FBGN0000578, FBGN0000317, FBGN0035533, FBGN0002121, FBGN0001104, FBGN0012051, FBGN0010333, FBGN0085447, FBGN0053556	215	144	7937	2.30727	1	0.58286	49.5551
GOTERM_BP_2	GO:0030029~actin filament-based process	9	2.88462	0.0426529	FBGN0000578, FBGN0000317, FBGN0035533, FBGN0002121, FBGN0001104, FBGN0012051, FBGN0010333, FBGN0085447, FBGN0053556	227	144	8303	2.28607	0.997858	0.276372	40.2471
Annotation Cluster 46	Enrichment Score: 1.349263954588931
Category	Term	Count	%	PValue	Genes	List Total	Pop Hits	Pop Total	Fold Enrichment	Bonferroni	Benjamini	FDR
GOTERM_BP_4	GO:0030261~chromosome condensation	4	1.28205	0.0434422	FBGN0015391, FBGN0014861, FBGN0014127, FBGN0003612	201	30	7589	5.03416	1	0.467677	48.9729
GOTERM_BP_ALL	GO:0030261~chromosome condensation	4	1.28205	0.0440829	FBGN0015391, FBGN0014861, FBGN0014127, FBGN0003612	228	30	8566	5.00936	1	0.477366	52.8329
GOTERM_BP_3	GO:0030261~chromosome condensation	4	1.28205	0.0455079	FBGN0015391, FBGN0014861, FBGN0014127, FBGN0003612	215	30	7971	4.94326	1	0.375812	48.0752
GOTERM_BP_FAT	GO:0030261~chromosome condensation	4	1.28205	0.0459912	FBGN0015391, FBGN0014861, FBGN0014127, FBGN0003612	215	30	7937	4.92217	1	0.602809	54.0019
